# Supplementary material for: A Mixed Valence CoIICoIII2 Field-Supported Single Molecule Magnet: Solvent-Dependent Structural Variation
Source: Molecules. 2021 Feb 18;26(4):1060. doi: 10.3390/molecules26041060 (PMC7922140; doi:10.3390/molecules26041060)
Supplement: Supplementary file 1 [file molecules-26-01060-s001.zip]

Archive with 6 entries (5 files):
- molecules-1112883-supplementary/
- molecules-1112883-supplementary/checkcif-Compound1-LT.pdf
- molecules-1112883-supplementary/checkcif-Compound1-RT.pdf
- molecules-1112883-supplementary/Compound1-LT.cif
- molecules-1112883-supplementary/Compound1-RT.cif
- molecules-1112883-supplementary/Supplementary Materials.pdf
