# Supplementary material for: A Mixed Valence CoIICoIII2 Field-Supported Single Molecule Magnet: Solvent-Dependent Structural Variation
Source: Molecules. 2021 Feb 18;26(4):1060. doi: 10.3390/molecules26041060 (PMC7922140; doi:10.3390/molecules26041060)
Supplement: Supplementary file 1 [file molecules-26-01060-s001.zip › molecules-1112883-supplementary/Compound1-LT.cif]

data_SH960LT
 
_audit_creation_method            'SHELXL-2014/7'
_shelx_SHELXL_version_number      '2014/7'
_chemical_name_systematic         ?
_chemical_name_common             ?
_chemical_melting_point           ?
_chemical_formula_moiety          ?
_chemical_formula_sum
 'C47 H46 Cl2 Co3 N4 O6' 
_chemical_formula_weight          1010.57

loop_
 _atom_type_symbol
 _atom_type_description
 _atom_type_scat_dispersion_real
 _atom_type_scat_dispersion_imag
 _atom_type_scat_source
 'C'  'C'   0.0033   0.0016
 'International Tables Vol C Tables 4.2.6.8 and 6.1.1.4'
 'H'  'H'   0.0000   0.0000
 'International Tables Vol C Tables 4.2.6.8 and 6.1.1.4'
 'N'  'N'   0.0061   0.0033
 'International Tables Vol C Tables 4.2.6.8 and 6.1.1.4'
 'O'  'O'   0.0106   0.0060
 'International Tables Vol C Tables 4.2.6.8 and 6.1.1.4'
 'Cl'  'Cl'   0.1484   0.1585
 'International Tables Vol C Tables 4.2.6.8 and 6.1.1.4'
 'Co'  'Co'   0.3494   0.9721
 'International Tables Vol C Tables 4.2.6.8 and 6.1.1.4'
 
_space_group_crystal_system       orthorhombic
_space_group_IT_number            61
_space_group_name_H-M_alt         'P b c a'
_space_group_name_Hall            '-P 2ac 2ab'
 
_shelx_space_group_comment
;
The symmetry employed for this shelxl refinement is uniquely defined
by the following loop, which should always be used as a source of
symmetry information in preference to the above space-group names.
They are only intended as comments.
;
 
loop_
 _space_group_symop_operation_xyz
 'x, y, z'
 '-x+1/2, -y, z+1/2'
 '-x, y+1/2, -z+1/2'
 'x+1/2, -y+1/2, -z'
 '-x, -y, -z'
 'x-1/2, y, -z-1/2'
 'x, -y-1/2, z-1/2'
 '-x-1/2, y-1/2, z'
 
_cell_length_a                    13.4175(13)
_cell_length_b                    23.569(2)
_cell_length_c                    27.469(3)
_cell_angle_alpha                 90
_cell_angle_beta                  90
_cell_angle_gamma                 90
_cell_volume                      8686.8(15)
_cell_formula_units_Z             8
_cell_measurement_temperature     150(2)
_cell_measurement_reflns_used     9180
_cell_measurement_theta_min       2.28
_cell_measurement_theta_max       27.17
 
_exptl_crystal_description       'Hexagonal'
_exptl_crystal_colour            'red'
_exptl_crystal_density_meas       ?
_exptl_crystal_density_method     ?
_exptl_crystal_density_diffrn     1.545          
_exptl_crystal_F_000              4152
_exptl_transmission_factor_min    ?
_exptl_transmission_factor_max    ?
_exptl_crystal_size_max           0.220
_exptl_crystal_size_mid           0.180
_exptl_crystal_size_min           0.150
_exptl_absorpt_coefficient_mu     1.310
_shelx_estimated_absorpt_T_min    0.761
_shelx_estimated_absorpt_T_max    0.828
_exptl_absorpt_correction_type    Multi-scan
_exptl_absorpt_correction_T_min   0.747
_exptl_absorpt_correction_T_max   0.819
_exptl_absorpt_process_details    SADABS
_exptl_absorpt_special_details    ?
_diffrn_ambient_temperature       150(2)
_diffrn_radiation_wavelength      0.71073
_diffrn_radiation_type            MoK\a
_diffrn_source                    ?
_diffrn_measurement_device_type  'Bruker APEX-II CCD'
_diffrn_measurement_method       '\f and \w scans'
_diffrn_detector_area_resol_mean  ?
_diffrn_reflns_number             160792
_diffrn_reflns_av_unetI/netI      0.0180
_diffrn_reflns_av_R_equivalents   0.0561
_diffrn_reflns_limit_h_min        -16
_diffrn_reflns_limit_h_max        17
_diffrn_reflns_limit_k_min        -30
_diffrn_reflns_limit_k_max        30
_diffrn_reflns_limit_l_min        -35
_diffrn_reflns_limit_l_max        35
_diffrn_reflns_theta_min          2.277
_diffrn_reflns_theta_max          27.192
_diffrn_reflns_theta_full         25.242
_diffrn_measured_fraction_theta_max   0.997
_diffrn_measured_fraction_theta_full  0.999
_diffrn_reflns_Laue_measured_fraction_max    0.997
_diffrn_reflns_Laue_measured_fraction_full   0.999
_diffrn_reflns_point_group_measured_fraction_max   0.997
_diffrn_reflns_point_group_measured_fraction_full  0.999
_reflns_number_total              9648
_reflns_number_gt                 7976
_reflns_threshold_expression      'I > 2\s(I)'
_reflns_Friedel_coverage          0.000
_reflns_Friedel_fraction_max      .
_reflns_Friedel_fraction_full     .
 
_reflns_special_details
;
 Reflections were merged by SHELXL according to the crystal
 class for the calculation of statistics and refinement.
 
 _reflns_Friedel_fraction is defined as the number of unique
 Friedel pairs measured divided by the number that would be
 possible theoretically, ignoring centric projections and
 systematic absences.
;
 
_computing_data_collection       'Bruker APEX2'
_computing_cell_refinement       'Bruker SAINT'
_computing_data_reduction        'Bruker SAINT'
_computing_structure_solution    'SHELXS-97 (Sheldrick 2008)'
_computing_structure_refinement  'SHELXL-2014/7 (Sheldrick, 2014)'
_computing_molecular_graphics    'Bruker SHELXTL'
_computing_publication_material  'Bruker SHELXTL'
_refine_special_details           ?
_refine_ls_structure_factor_coef  Fsqd
_refine_ls_matrix_type            full
_refine_ls_weighting_scheme       calc
_refine_ls_weighting_details
'w=1/[\s^2^(Fo^2^)+(0.0355P)^2^+13.6347P] where P=(Fo^2^+2Fc^2^)/3'
_atom_sites_solution_primary      ?
_atom_sites_solution_secondary    ?
_atom_sites_solution_hydrogens    mixed
_refine_ls_hydrogen_treatment     mixed
_refine_ls_extinction_method      none
_refine_ls_extinction_coef        .
_refine_ls_number_reflns          9648
_refine_ls_number_parameters      565
_refine_ls_number_restraints      3
_refine_ls_R_factor_all           0.0480
_refine_ls_R_factor_gt            0.0334
_refine_ls_wR_factor_ref          0.0894
_refine_ls_wR_factor_gt           0.0789
_refine_ls_goodness_of_fit_ref    1.096
_refine_ls_restrained_S_all       1.096
_refine_ls_shift/su_max           0.002
_refine_ls_shift/su_mean          0.000
 
loop_
 _atom_site_label
 _atom_site_type_symbol
 _atom_site_fract_x
 _atom_site_fract_y
 _atom_site_fract_z
 _atom_site_U_iso_or_equiv
 _atom_site_adp_type
 _atom_site_occupancy
 _atom_site_site_symmetry_order  
 _atom_site_calc_flag
 _atom_site_refinement_flags_posn
 _atom_site_refinement_flags_adp
 _atom_site_refinement_flags_occupancy
 _atom_site_disorder_assembly
 _atom_site_disorder_group
C1 C 0.20299(18) 0.66479(9) 0.53479(8) 0.0184(5) Uani 1 1 d . . . . .
C2 C 0.27341(18) 0.62086(10) 0.53950(9) 0.0201(5) Uani 1 1 d . . . . .
H2 H 0.3238 0.6235 0.5637 0.024 Uiso 1 1 calc R U . . .
C3 C 0.2702(2) 0.57411(10) 0.50948(9) 0.0253(5) Uani 1 1 d . . . . .
H3 H 0.3172 0.5444 0.5139 0.030 Uiso 1 1 calc R U . . .
C4 C 0.1987(2) 0.56973(12) 0.47265(10) 0.0325(6) Uani 1 1 d . . . . .
H4 H 0.1967 0.5373 0.4522 0.039 Uiso 1 1 calc R U . . .
C5 C 0.1316(2) 0.61300(12) 0.46656(10) 0.0331(6) Uani 1 1 d . . . . .
H5 H 0.0838 0.6105 0.4411 0.040 Uiso 1 1 calc R U . . .
C6 C 0.1316(2) 0.66138(11) 0.49723(9) 0.0247(5) Uani 1 1 d . . . . .
C7 C 0.0591(2) 0.70511(11) 0.48787(9) 0.0274(6) Uani 1 1 d . . . . .
H7 H 0.0159 0.6998 0.4609 0.033 Uiso 1 1 calc R U . . .
C8 C -0.0245(2) 0.79461(12) 0.49854(10) 0.0331(6) Uani 1 1 d . . . . .
H8A H -0.0762 0.7783 0.4770 0.040 Uiso 1 1 calc R U . . .
H8B H 0.0092 0.8260 0.4812 0.040 Uiso 1 1 calc R U . . .
C9 C -0.0707(2) 0.81577(12) 0.54561(11) 0.0330(6) Uani 1 1 d . . . . .
H9A H -0.1026 0.8532 0.5405 0.040 Uiso 1 1 calc R U . . .
H9B H -0.1219 0.7888 0.5573 0.040 Uiso 1 1 calc R U . . .
C10 C 0.00020(19) 0.85299(10) 0.61861(9) 0.0238(5) Uani 1 1 d . . . . .
H10 H -0.0583 0.8756 0.6201 0.029 Uiso 1 1 calc R U . . .
C11 C 0.06981(19) 0.85787(10) 0.65831(9) 0.0220(5) Uani 1 1 d . . . . .
C12 C 0.0532(2) 0.90133(10) 0.69251(10) 0.0263(5) Uani 1 1 d . . . . .
H12 H -0.0038 0.9249 0.6893 0.032 Uiso 1 1 calc R U . . .
C13 C 0.1178(2) 0.91031(11) 0.73042(10) 0.0290(6) Uani 1 1 d . . . . .
H13 H 0.1063 0.9402 0.7530 0.035 Uiso 1 1 calc R U . . .
C14 C 0.2007(2) 0.87490(11) 0.73541(9) 0.0271(5) Uani 1 1 d . . . . .
H14 H 0.2458 0.8809 0.7616 0.032 Uiso 1 1 calc R U . . .
C15 C 0.21822(19) 0.83115(10) 0.70282(9) 0.0230(5) Uani 1 1 d . . . . .
H15 H 0.2747 0.8074 0.7070 0.028 Uiso 1 1 calc R U . . .
C16 C 0.15336(18) 0.82173(9) 0.66375(9) 0.0181(5) Uani 1 1 d . . . . .
C17 C 0.20131(18) 0.82137(10) 0.53883(9) 0.0222(5) Uani 1 1 d . . . . .
C18 C 0.2512(2) 0.80531(12) 0.49685(10) 0.0322(6) Uani 1 1 d . . . . .
H18 H 0.2378 0.7694 0.4826 0.039 Uiso 1 1 calc R U . . .
C19 C 0.3210(2) 0.84135(14) 0.47537(12) 0.0420(7) Uani 1 1 d . . . . .
H19 H 0.3546 0.8300 0.4465 0.050 Uiso 1 1 calc R U . . .
C20 C 0.3415(2) 0.89404(13) 0.49610(13) 0.0435(8) Uani 1 1 d . . . . .
H20 H 0.3891 0.9186 0.4816 0.052 Uiso 1 1 calc R U . . .
C21 C 0.2922(2) 0.91019(12) 0.53778(12) 0.0383(7) Uani 1 1 d . . . . .
H21 H 0.3060 0.9460 0.5521 0.046 Uiso 1 1 calc R U . . .
C22 C 0.2221(2) 0.87416(11) 0.55906(10) 0.0282(6) Uani 1 1 d . . . . .
H22 H 0.1881 0.8858 0.5877 0.034 Uiso 1 1 calc R U . . .
C23 C 0.39744(16) 0.72546(9) 0.66019(8) 0.0169(4) Uani 1 1 d . . . . .
C24 C 0.39942(17) 0.77136(10) 0.62749(9) 0.0196(5) Uani 1 1 d . . . . .
H24 H 0.3648 0.7686 0.5974 0.023 Uiso 1 1 calc R U . . .
C25 C 0.45108(19) 0.82035(10) 0.63860(9) 0.0237(5) Uani 1 1 d . . . . .
H25 H 0.4501 0.8514 0.6165 0.028 Uiso 1 1 calc R U . . .
C26 C 0.5047(2) 0.82472(11) 0.68193(10) 0.0271(5) Uani 1 1 d . . . . .
H26 H 0.5406 0.8584 0.6893 0.033 Uiso 1 1 calc R U . . .
C27 C 0.50525(19) 0.77973(11) 0.71404(10) 0.0255(5) Uani 1 1 d . . . . .
H27 H 0.5423 0.7826 0.7434 0.031 Uiso 1 1 calc R U . . .
C28 C 0.45198(17) 0.72963(10) 0.70416(9) 0.0199(5) Uani 1 1 d . . . . .
C29 C 0.45784(18) 0.68444(10) 0.73960(9) 0.0225(5) Uani 1 1 d . . . . .
H29 H 0.4957 0.6913 0.7682 0.027 Uiso 1 1 calc R U . . .
C30 C 0.4328(2) 0.59061(11) 0.77147(10) 0.0303(6) Uani 1 1 d . . . . .
H30A H 0.4572 0.6069 0.8025 0.036 Uiso 1 1 calc R U . . .
H30B H 0.4828 0.5632 0.7593 0.036 Uiso 1 1 calc R U . . .
C31 C 0.3341(2) 0.56179(11) 0.77900(9) 0.0281(6) Uani 1 1 d . . . . .
H31A H 0.3440 0.5237 0.7935 0.034 Uiso 1 1 calc R U . . .
H31B H 0.2918 0.5844 0.8012 0.034 Uiso 1 1 calc R U . . .
C32 C 0.21539(18) 0.52064(10) 0.72463(9) 0.0216(5) Uani 1 1 d . . . . .
H32 H 0.2044 0.4938 0.7499 0.026 Uiso 1 1 calc R U . . .
C33 C 0.15119(17) 0.51767(9) 0.68232(8) 0.0184(5) Uani 1 1 d . . . . .
C34 C 0.07979(19) 0.47381(10) 0.68096(9) 0.0231(5) Uani 1 1 d . . . . .
H34 H 0.0793 0.4460 0.7060 0.028 Uiso 1 1 calc R U . . .
C35 C 0.01074(19) 0.47052(10) 0.64393(10) 0.0261(5) Uani 1 1 d . . . . .
H35 H -0.0377 0.4411 0.6437 0.031 Uiso 1 1 calc R U . . .
C36 C 0.01283(19) 0.51081(10) 0.60673(10) 0.0249(5) Uani 1 1 d . . . . .
H36 H -0.0343 0.5085 0.5810 0.030 Uiso 1 1 calc R U . . .
C37 C 0.08225(18) 0.55381(10) 0.60675(9) 0.0204(5) Uani 1 1 d . . . . .
H37 H 0.0830 0.5804 0.5807 0.025 Uiso 1 1 calc R U . . .
C38 C 0.15224(17) 0.55911(9) 0.64475(8) 0.0167(4) Uani 1 1 d . . . . .
C39 C 0.41845(19) 0.57371(10) 0.65056(9) 0.0235(5) Uani 1 1 d . . . . .
C40 C 0.5119(2) 0.59731(13) 0.64146(13) 0.0406(7) Uani 1 1 d . . . . .
H40 H 0.5319 0.6306 0.6583 0.049 Uiso 1 1 calc R U . . .
C41 C 0.5761(2) 0.57251(15) 0.60797(15) 0.0536(10) Uani 1 1 d . . . . .
H41 H 0.6393 0.5893 0.6018 0.064 Uiso 1 1 calc R U . . .
C42 C 0.5489(2) 0.52353(14) 0.58345(13) 0.0446(8) Uani 1 1 d . . . . .
H42 H 0.5928 0.5068 0.5604 0.053 Uiso 1 1 calc R U . . .
C43 C 0.4573(2) 0.49940(12) 0.59291(11) 0.0332(6) Uani 1 1 d . . . . .
H43 H 0.4383 0.4657 0.5764 0.040 Uiso 1 1 calc R U . . .
C44 C 0.3923(2) 0.52400(10) 0.62646(9) 0.0253(5) Uani 1 1 d . . . . .
H44 H 0.3297 0.5067 0.6329 0.030 Uiso 1 1 calc R U . . .
C45 C 0.2537(3) 0.7112(2) 0.35067(15) 0.0650(11) Uani 1 1 d . . . . .
C46 C 0.1990(4) 0.7639(2) 0.36638(18) 0.0868(16) Uani 1 1 d . . . . .
H46A H 0.2239 0.7966 0.3480 0.130 Uiso 1 1 calc R U . . .
H46B H 0.1275 0.7592 0.3602 0.130 Uiso 1 1 calc R U . . .
H46C H 0.2098 0.7703 0.4012 0.130 Uiso 1 1 calc R U . . .
C47 C 0.3281(3) 0.7214(2) 0.31410(14) 0.0638(12) Uani 1 1 d . . . . .
H47A H 0.3286 0.7618 0.3056 0.096 Uiso 1 1 calc R U . . .
H47B H 0.3937 0.7105 0.3267 0.096 Uiso 1 1 calc R U . . .
H47C H 0.3128 0.6989 0.2850 0.096 Uiso 1 1 calc R U . . .
N1 N 0.04808(16) 0.75072(9) 0.51300(8) 0.0241(4) Uani 1 1 d . . . . .
N2 N 0.01083(15) 0.82058(8) 0.58144(8) 0.0227(4) Uani 1 1 d . . . . .
N3 N 0.41579(15) 0.63576(8) 0.73540(7) 0.0213(4) Uani 1 1 d . . . . .
N4 N 0.28606(15) 0.55680(8) 0.73067(7) 0.0200(4) Uani 1 1 d . . . . .
O1 O 0.20606(12) 0.70758(7) 0.56683(6) 0.0174(3) Uani 1 1 d . . . . .
O2 O 0.17396(12) 0.77995(6) 0.63246(6) 0.0175(3) Uani 1 1 d . . . . .
O3 O 0.34143(12) 0.68046(6) 0.64868(6) 0.0166(3) Uani 1 1 d . . . . .
O4 O 0.21582(12) 0.60219(6) 0.64399(6) 0.0166(3) Uani 1 1 d . . . . .
O5 O 0.2370(3) 0.66232(15) 0.36842(12) 0.0824(10) Uani 1 1 d . . . . .
Cl1 Cl 0.01302(4) 0.69255(2) 0.62197(2) 0.02258(12) Uani 1 1 d . . . . .
Cl2 Cl 0.19369(4) 0.68102(2) 0.72912(2) 0.02090(12) Uani 1 1 d . . . . .
Co1 Co 0.11304(2) 0.76833(2) 0.57106(2) 0.01691(8) Uani 1 1 d . . . . .
Co2 Co 0.32198(2) 0.61570(2) 0.68850(2) 0.01576(7) Uani 1 1 d . . . . .
Co3 Co 0.18722(2) 0.69078(2) 0.64188(2) 0.01457(7) Uani 1 1 d . . . . .
O6 O 0.2902(4) 0.55284(19) 0.33591(13) 0.1026(13) Uani 1 1 d D . . . .
H6A H 0.313(5) 0.532(2) 0.3605(16) 0.154 Uiso 1 1 d D U . . .
H6B H 0.278(6) 0.5843(16) 0.353(2) 0.154 Uiso 1 1 d D U . . .
 
loop_
 _atom_site_aniso_label
 _atom_site_aniso_U_11
 _atom_site_aniso_U_22
 _atom_site_aniso_U_33
 _atom_site_aniso_U_23
 _atom_site_aniso_U_13
 _atom_site_aniso_U_12
C1 0.0247(12) 0.0140(10) 0.0166(11) 0.0009(8) 0.0030(9) -0.0018(9)
C2 0.0236(12) 0.0177(11) 0.0191(11) 0.0014(9) 0.0036(9) -0.0009(9)
C3 0.0306(14) 0.0183(11) 0.0268(13) -0.0004(10) 0.0044(11) 0.0032(10)
C4 0.0411(16) 0.0250(13) 0.0313(14) -0.0124(11) -0.0011(12) 0.0007(12)
C5 0.0414(16) 0.0318(14) 0.0262(14) -0.0091(11) -0.0102(12) 0.0023(12)
C6 0.0304(13) 0.0240(12) 0.0196(12) -0.0024(10) -0.0021(10) 0.0013(10)
C7 0.0315(14) 0.0298(13) 0.0209(12) -0.0033(10) -0.0102(11) 0.0019(11)
C8 0.0378(16) 0.0327(14) 0.0288(14) -0.0001(11) -0.0127(12) 0.0151(12)
C9 0.0283(14) 0.0324(14) 0.0382(16) -0.0033(12) -0.0120(12) 0.0108(11)
C10 0.0223(12) 0.0179(11) 0.0311(13) 0.0024(10) 0.0034(10) 0.0040(9)
C11 0.0245(12) 0.0158(11) 0.0257(12) -0.0007(9) 0.0074(10) -0.0004(9)
C12 0.0311(14) 0.0176(11) 0.0303(13) -0.0019(10) 0.0100(11) 0.0014(10)
C13 0.0389(15) 0.0189(12) 0.0293(13) -0.0084(10) 0.0126(11) -0.0071(11)
C14 0.0318(14) 0.0262(13) 0.0233(13) -0.0057(10) 0.0028(11) -0.0096(11)
C15 0.0246(12) 0.0209(12) 0.0236(12) -0.0038(10) 0.0031(10) -0.0036(10)
C16 0.0209(11) 0.0135(10) 0.0198(11) -0.0007(9) 0.0057(9) -0.0034(9)
C17 0.0218(12) 0.0207(11) 0.0240(12) 0.0069(9) 0.0005(10) 0.0036(9)
C18 0.0364(15) 0.0281(14) 0.0322(14) 0.0010(11) 0.0086(12) 0.0047(12)
C19 0.0436(18) 0.0393(17) 0.0432(18) 0.0059(14) 0.0210(14) 0.0040(14)
C20 0.0400(17) 0.0360(16) 0.055(2) 0.0156(15) 0.0167(15) -0.0046(13)
C21 0.0426(17) 0.0233(13) 0.0490(18) 0.0074(13) 0.0063(14) -0.0060(12)
C22 0.0342(14) 0.0216(12) 0.0289(13) 0.0048(10) 0.0067(11) 0.0008(11)
C23 0.0135(10) 0.0162(10) 0.0208(11) -0.0026(9) 0.0017(9) -0.0001(8)
C24 0.0182(11) 0.0209(11) 0.0195(11) -0.0022(9) 0.0004(9) -0.0013(9)
C25 0.0231(12) 0.0202(12) 0.0278(13) 0.0029(10) 0.0026(10) -0.0029(10)
C26 0.0257(13) 0.0191(12) 0.0365(15) -0.0022(10) -0.0039(11) -0.0065(10)
C27 0.0233(12) 0.0243(12) 0.0288(13) -0.0023(10) -0.0087(10) -0.0034(10)
C28 0.0167(11) 0.0186(11) 0.0243(12) -0.0008(9) -0.0028(9) 0.0003(9)
C29 0.0175(11) 0.0232(12) 0.0269(13) -0.0002(10) -0.0069(10) 0.0006(9)
C30 0.0331(14) 0.0254(13) 0.0326(14) 0.0076(11) -0.0137(11) 0.0008(11)
C31 0.0371(15) 0.0238(12) 0.0233(13) 0.0060(10) -0.0085(11) 0.0003(11)
C32 0.0243(12) 0.0175(11) 0.0232(12) 0.0047(9) 0.0011(10) 0.0020(9)
C33 0.0186(11) 0.0144(10) 0.0222(12) 0.0006(9) 0.0022(9) 0.0018(9)
C34 0.0251(12) 0.0155(11) 0.0286(13) 0.0029(9) 0.0033(10) -0.0005(9)
C35 0.0244(13) 0.0177(12) 0.0362(14) -0.0002(10) -0.0005(11) -0.0058(10)
C36 0.0222(12) 0.0224(12) 0.0303(13) -0.0005(10) -0.0057(10) -0.0021(10)
C37 0.0234(12) 0.0164(11) 0.0215(12) 0.0018(9) -0.0013(9) -0.0005(9)
C38 0.0165(11) 0.0131(10) 0.0205(11) -0.0015(8) 0.0021(9) 0.0005(8)
C39 0.0204(12) 0.0205(12) 0.0297(13) 0.0007(10) -0.0002(10) 0.0048(9)
C40 0.0243(14) 0.0350(16) 0.063(2) -0.0142(15) 0.0090(14) -0.0005(12)
C41 0.0302(16) 0.0467(19) 0.084(3) -0.0130(18) 0.0243(17) -0.0014(14)
C42 0.0385(17) 0.0399(17) 0.055(2) -0.0062(15) 0.0191(15) 0.0107(14)
C43 0.0398(16) 0.0233(13) 0.0366(15) -0.0028(11) 0.0036(13) 0.0072(12)
C44 0.0262(13) 0.0201(12) 0.0295(13) 0.0015(10) 0.0015(11) 0.0027(10)
C45 0.055(2) 0.083(3) 0.056(2) 0.001(2) -0.020(2) -0.002(2)
C46 0.088(4) 0.110(4) 0.062(3) -0.017(3) -0.006(3) 0.008(3)
C47 0.053(2) 0.089(3) 0.050(2) 0.020(2) -0.0159(18) -0.023(2)
N1 0.0261(11) 0.0239(10) 0.0223(10) 0.0015(8) -0.0047(9) 0.0056(9)
N2 0.0218(10) 0.0196(10) 0.0266(11) 0.0010(8) -0.0016(8) 0.0035(8)
N3 0.0195(10) 0.0191(10) 0.0254(10) 0.0029(8) -0.0061(8) 0.0025(8)
N4 0.0222(10) 0.0160(9) 0.0218(10) 0.0022(8) -0.0028(8) 0.0035(8)
O1 0.0209(8) 0.0144(7) 0.0169(8) -0.0012(6) -0.0016(6) 0.0013(6)
O2 0.0211(8) 0.0125(7) 0.0188(8) -0.0016(6) 0.0001(6) 0.0011(6)
O3 0.0150(7) 0.0149(7) 0.0200(8) -0.0003(6) -0.0010(6) -0.0013(6)
O4 0.0177(8) 0.0139(7) 0.0183(8) 0.0008(6) -0.0012(6) -0.0015(6)
O5 0.075(2) 0.094(2) 0.078(2) 0.0347(19) -0.0046(17) -0.0165(19)
Cl1 0.0179(3) 0.0215(3) 0.0283(3) 0.0013(2) -0.0030(2) -0.0007(2)
Cl2 0.0211(3) 0.0234(3) 0.0182(3) -0.0005(2) 0.0005(2) 0.0033(2)
Co1 0.01868(15) 0.01450(15) 0.01755(15) 0.00043(12) -0.00118(12) 0.00222(12)
Co2 0.01491(15) 0.01324(14) 0.01914(16) 0.00103(11) -0.00252(12) 0.00101(11)
Co3 0.01466(15) 0.01301(14) 0.01604(15) 0.00021(11) -0.00145(11) 0.00025(11)
O6 0.129(3) 0.107(3) 0.072(2) 0.021(2) -0.034(2) -0.031(3)
 
_geom_special_details
;
 All esds (except the esd in the dihedral angle between two l.s. planes)
 are estimated using the full covariance matrix.  The cell esds are taken
 into account individually in the estimation of esds in distances, angles
 and torsion angles; correlations between esds in cell parameters are only
 used when they are defined by crystal symmetry.  An approximate (isotropic)
 treatment of cell esds is used for estimating esds involving l.s. planes.
;
 
loop_
 _geom_bond_atom_site_label_1
 _geom_bond_atom_site_label_2
 _geom_bond_distance
 _geom_bond_site_symmetry_2
 _geom_bond_publ_flag
C1 O1 1.339(3) . ?
C1 C2 1.408(3) . ?
C1 C6 1.410(3) . ?
C2 C3 1.377(3) . ?
C2 H2 0.9500 . ?
C3 C4 1.397(4) . ?
C3 H3 0.9500 . ?
C4 C5 1.371(4) . ?
C4 H4 0.9500 . ?
C5 C6 1.418(4) . ?
C5 H5 0.9500 . ?
C6 C7 1.440(4) . ?
C7 N1 1.286(3) . ?
C7 H7 0.9500 . ?
C8 N1 1.476(3) . ?
C8 C9 1.518(4) . ?
C8 H8A 0.9900 . ?
C8 H8B 0.9900 . ?
C9 N2 1.476(3) . ?
C9 H9A 0.9900 . ?
C9 H9B 0.9900 . ?
C10 N2 1.283(3) . ?
C10 C11 1.440(4) . ?
C10 H10 0.9500 . ?
C11 C12 1.408(3) . ?
C11 C16 1.416(3) . ?
C12 C13 1.371(4) . ?
C12 H12 0.9500 . ?
C13 C14 1.397(4) . ?
C13 H13 0.9500 . ?
C14 C15 1.386(3) . ?
C14 H14 0.9500 . ?
C15 C16 1.399(3) . ?
C15 H15 0.9500 . ?
C16 O2 1.336(3) . ?
C17 C18 1.386(4) . ?
C17 C22 1.391(4) . ?
C17 Co1 1.936(2) . ?
C18 C19 1.395(4) . ?
C18 H18 0.9500 . ?
C19 C20 1.394(5) . ?
C19 H19 0.9500 . ?
C20 C21 1.376(4) . ?
C20 H20 0.9500 . ?
C21 C22 1.396(4) . ?
C21 H21 0.9500 . ?
C22 H22 0.9500 . ?
C23 O3 1.338(3) . ?
C23 C24 1.406(3) . ?
C23 C28 1.416(3) . ?
C24 C25 1.381(3) . ?
C24 H24 0.9500 . ?
C25 C26 1.395(4) . ?
C25 H25 0.9500 . ?
C26 C27 1.379(4) . ?
C26 H26 0.9500 . ?
C27 C28 1.407(3) . ?
C27 H27 0.9500 . ?
C28 C29 1.445(3) . ?
C29 N3 1.284(3) . ?
C29 H29 0.9500 . ?
C30 N3 1.472(3) . ?
C30 C31 1.502(4) . ?
C30 H30A 0.9900 . ?
C30 H30B 0.9900 . ?
C31 N4 1.481(3) . ?
C31 H31A 0.9900 . ?
C31 H31B 0.9900 . ?
C32 N4 1.286(3) . ?
C32 C33 1.448(3) . ?
C32 H32 0.9500 . ?
C33 C34 1.410(3) . ?
C33 C38 1.421(3) . ?
C34 C35 1.378(4) . ?
C34 H34 0.9500 . ?
C35 C36 1.395(4) . ?
C35 H35 0.9500 . ?
C36 C37 1.376(3) . ?
C36 H36 0.9500 . ?
C37 C38 1.410(3) . ?
C37 H37 0.9500 . ?
C38 O4 1.326(3) . ?
C39 C44 1.391(4) . ?
C39 C40 1.395(4) . ?
C39 Co2 1.934(2) . ?
C40 C41 1.389(4) . ?
C40 H40 0.9500 . ?
C41 C42 1.386(5) . ?
C41 H41 0.9500 . ?
C42 C43 1.379(4) . ?
C42 H42 0.9500 . ?
C43 C44 1.395(4) . ?
C43 H43 0.9500 . ?
C44 H44 0.9500 . ?
C45 O5 1.271(5) . ?
C45 C47 1.437(6) . ?
C45 C46 1.506(7) . ?
C46 H46A 0.9800 . ?
C46 H46B 0.9800 . ?
C46 H46C 0.9800 . ?
C47 H47A 0.9800 . ?
C47 H47B 0.9800 . ?
C47 H47C 0.9800 . ?
N1 Co1 1.864(2) . ?
N2 Co1 1.865(2) . ?
N3 Co2 1.862(2) . ?
N4 Co2 1.871(2) . ?
O1 Co1 1.9031(16) . ?
O1 Co3 2.1144(16) . ?
O2 Co1 1.8942(16) . ?
O2 Co3 2.1251(16) . ?
O3 Co2 1.8957(16) . ?
O3 Co3 2.0916(16) . ?
O4 Co2 1.9039(16) . ?
O4 Co3 2.1236(15) . ?
Cl1 Co3 2.4009(7) . ?
Cl1 Co1 2.6358(7) . ?
Cl2 Co3 2.4091(7) . ?
Cl2 Co2 2.5648(6) . ?
Co1 Co3 2.8490(5) . ?
Co2 Co3 2.8354(4) . ?
O6 H6A 0.887(10) . ?
O6 H6B 0.890(10) . ?
 
loop_
 _geom_angle_atom_site_label_1
 _geom_angle_atom_site_label_2
 _geom_angle_atom_site_label_3
 _geom_angle
 _geom_angle_site_symmetry_1
 _geom_angle_site_symmetry_3
 _geom_angle_publ_flag
O1 C1 C2 118.2(2) . . ?
O1 C1 C6 123.0(2) . . ?
C2 C1 C6 118.8(2) . . ?
C3 C2 C1 120.8(2) . . ?
C3 C2 H2 119.6 . . ?
C1 C2 H2 119.6 . . ?
C2 C3 C4 121.0(2) . . ?
C2 C3 H3 119.5 . . ?
C4 C3 H3 119.5 . . ?
C5 C4 C3 119.0(2) . . ?
C5 C4 H4 120.5 . . ?
C3 C4 H4 120.5 . . ?
C4 C5 C6 121.7(3) . . ?
C4 C5 H5 119.2 . . ?
C6 C5 H5 119.2 . . ?
C1 C6 C5 118.7(2) . . ?
C1 C6 C7 123.3(2) . . ?
C5 C6 C7 118.0(2) . . ?
N1 C7 C6 125.5(2) . . ?
N1 C7 H7 117.3 . . ?
C6 C7 H7 117.3 . . ?
N1 C8 C9 105.7(2) . . ?
N1 C8 H8A 110.6 . . ?
C9 C8 H8A 110.6 . . ?
N1 C8 H8B 110.6 . . ?
C9 C8 H8B 110.6 . . ?
H8A C8 H8B 108.7 . . ?
N2 C9 C8 106.9(2) . . ?
N2 C9 H9A 110.3 . . ?
C8 C9 H9A 110.3 . . ?
N2 C9 H9B 110.3 . . ?
C8 C9 H9B 110.3 . . ?
H9A C9 H9B 108.6 . . ?
N2 C10 C11 125.3(2) . . ?
N2 C10 H10 117.4 . . ?
C11 C10 H10 117.4 . . ?
C12 C11 C16 119.5(2) . . ?
C12 C11 C10 117.4(2) . . ?
C16 C11 C10 123.0(2) . . ?
C13 C12 C11 121.3(2) . . ?
C13 C12 H12 119.4 . . ?
C11 C12 H12 119.4 . . ?
C12 C13 C14 119.0(2) . . ?
C12 C13 H13 120.5 . . ?
C14 C13 H13 120.5 . . ?
C15 C14 C13 121.1(2) . . ?
C15 C14 H14 119.5 . . ?
C13 C14 H14 119.5 . . ?
C14 C15 C16 120.5(2) . . ?
C14 C15 H15 119.7 . . ?
C16 C15 H15 119.7 . . ?
O2 C16 C15 118.8(2) . . ?
O2 C16 C11 122.6(2) . . ?
C15 C16 C11 118.5(2) . . ?
C18 C17 C22 118.7(2) . . ?
C18 C17 Co1 120.0(2) . . ?
C22 C17 Co1 121.16(19) . . ?
C17 C18 C19 120.7(3) . . ?
C17 C18 H18 119.7 . . ?
C19 C18 H18 119.7 . . ?
C20 C19 C18 120.1(3) . . ?
C20 C19 H19 119.9 . . ?
C18 C19 H19 119.9 . . ?
C21 C20 C19 119.5(3) . . ?
C21 C20 H20 120.3 . . ?
C19 C20 H20 120.3 . . ?
C20 C21 C22 120.3(3) . . ?
C20 C21 H21 119.9 . . ?
C22 C21 H21 119.9 . . ?
C17 C22 C21 120.8(3) . . ?
C17 C22 H22 119.6 . . ?
C21 C22 H22 119.6 . . ?
O3 C23 C24 118.0(2) . . ?
O3 C23 C28 123.2(2) . . ?
C24 C23 C28 118.8(2) . . ?
C25 C24 C23 120.8(2) . . ?
C25 C24 H24 119.6 . . ?
C23 C24 H24 119.6 . . ?
C24 C25 C26 120.6(2) . . ?
C24 C25 H25 119.7 . . ?
C26 C25 H25 119.7 . . ?
C27 C26 C25 119.4(2) . . ?
C27 C26 H26 120.3 . . ?
C25 C26 H26 120.3 . . ?
C26 C27 C28 121.3(2) . . ?
C26 C27 H27 119.4 . . ?
C28 C27 H27 119.4 . . ?
C27 C28 C23 119.0(2) . . ?
C27 C28 C29 117.5(2) . . ?
C23 C28 C29 123.5(2) . . ?
N3 C29 C28 125.1(2) . . ?
N3 C29 H29 117.5 . . ?
C28 C29 H29 117.5 . . ?
N3 C30 C31 106.4(2) . . ?
N3 C30 H30A 110.4 . . ?
C31 C30 H30A 110.4 . . ?
N3 C30 H30B 110.4 . . ?
C31 C30 H30B 110.4 . . ?
H30A C30 H30B 108.6 . . ?
N4 C31 C30 107.2(2) . . ?
N4 C31 H31A 110.3 . . ?
C30 C31 H31A 110.3 . . ?
N4 C31 H31B 110.3 . . ?
C30 C31 H31B 110.3 . . ?
H31A C31 H31B 108.5 . . ?
N4 C32 C33 125.0(2) . . ?
N4 C32 H32 117.5 . . ?
C33 C32 H32 117.5 . . ?
C34 C33 C38 119.4(2) . . ?
C34 C33 C32 117.4(2) . . ?
C38 C33 C32 122.9(2) . . ?
C35 C34 C33 121.2(2) . . ?
C35 C34 H34 119.4 . . ?
C33 C34 H34 119.4 . . ?
C34 C35 C36 119.3(2) . . ?
C34 C35 H35 120.4 . . ?
C36 C35 H35 120.4 . . ?
C37 C36 C35 121.0(2) . . ?
C37 C36 H36 119.5 . . ?
C35 C36 H36 119.5 . . ?
C36 C37 C38 121.1(2) . . ?
C36 C37 H37 119.5 . . ?
C38 C37 H37 119.5 . . ?
O4 C38 C37 119.0(2) . . ?
O4 C38 C33 123.0(2) . . ?
C37 C38 C33 118.1(2) . . ?
C44 C39 C40 118.5(2) . . ?
C44 C39 Co2 121.24(19) . . ?
C40 C39 Co2 119.6(2) . . ?
C41 C40 C39 120.6(3) . . ?
C41 C40 H40 119.7 . . ?
C39 C40 H40 119.7 . . ?
C42 C41 C40 120.6(3) . . ?
C42 C41 H41 119.7 . . ?
C40 C41 H41 119.7 . . ?
C43 C42 C41 119.2(3) . . ?
C43 C42 H42 120.4 . . ?
C41 C42 H42 120.4 . . ?
C42 C43 C44 120.7(3) . . ?
C42 C43 H43 119.7 . . ?
C44 C43 H43 119.7 . . ?
C39 C44 C43 120.5(3) . . ?
C39 C44 H44 119.8 . . ?
C43 C44 H44 119.8 . . ?
O5 C45 C47 122.8(5) . . ?
O5 C45 C46 123.5(5) . . ?
C47 C45 C46 113.7(4) . . ?
C45 C46 H46A 109.5 . . ?
C45 C46 H46B 109.5 . . ?
H46A C46 H46B 109.5 . . ?
C45 C46 H46C 109.5 . . ?
H46A C46 H46C 109.5 . . ?
H46B C46 H46C 109.5 . . ?
C45 C47 H47A 109.5 . . ?
C45 C47 H47B 109.5 . . ?
H47A C47 H47B 109.5 . . ?
C45 C47 H47C 109.5 . . ?
H47A C47 H47C 109.5 . . ?
H47B C47 H47C 109.5 . . ?
C7 N1 C8 121.2(2) . . ?
C7 N1 Co1 126.26(18) . . ?
C8 N1 Co1 112.51(17) . . ?
C10 N2 C9 119.6(2) . . ?
C10 N2 Co1 126.63(18) . . ?
C9 N2 Co1 113.09(16) . . ?
C29 N3 C30 121.2(2) . . ?
C29 N3 Co2 125.89(17) . . ?
C30 N3 Co2 112.76(16) . . ?
C32 N4 C31 119.3(2) . . ?
C32 N4 Co2 127.00(17) . . ?
C31 N4 Co2 112.58(16) . . ?
C1 O1 Co1 125.92(15) . . ?
C1 O1 Co3 119.74(13) . . ?
Co1 O1 Co3 90.17(6) . . ?
C16 O2 Co1 126.17(15) . . ?
C16 O2 Co3 131.92(14) . . ?
Co1 O2 Co3 90.09(6) . . ?
C23 O3 Co2 125.40(14) . . ?
C23 O3 Co3 118.99(13) . . ?
Co2 O3 Co3 90.51(6) . . ?
C38 O4 Co2 126.80(14) . . ?
C38 O4 Co3 129.56(14) . . ?
Co2 O4 Co3 89.32(6) . . ?
Co3 Cl1 Co1 68.712(18) . . ?
Co3 Cl2 Co2 69.425(18) . . ?
N1 Co1 N2 86.22(9) . . ?
N1 Co1 O2 174.67(8) . . ?
N2 Co1 O2 94.91(8) . . ?
N1 Co1 O1 94.98(8) . . ?
N2 Co1 O1 171.25(8) . . ?
O2 Co1 O1 83.12(7) . . ?
N1 Co1 C17 92.22(10) . . ?
N2 Co1 C17 95.36(10) . . ?
O2 Co1 C17 92.86(9) . . ?
O1 Co1 C17 93.25(9) . . ?
N1 Co1 Cl1 93.72(7) . . ?
N2 Co1 Cl1 89.53(7) . . ?
O2 Co1 Cl1 81.09(5) . . ?
O1 Co1 Cl1 81.74(5) . . ?
C17 Co1 Cl1 172.54(7) . . ?
N1 Co1 Co3 127.20(7) . . ?
N2 Co1 Co3 125.17(7) . . ?
O2 Co1 Co3 48.24(5) . . ?
O1 Co1 Co3 47.92(5) . . ?
C17 Co1 Co3 120.85(7) . . ?
Cl1 Co1 Co3 51.740(16) . . ?
N3 Co2 N4 86.22(9) . . ?
N3 Co2 O3 95.84(8) . . ?
N4 Co2 O3 171.86(8) . . ?
N3 Co2 O4 172.94(8) . . ?
N4 Co2 O4 94.63(8) . . ?
O3 Co2 O4 82.37(7) . . ?
N3 Co2 C39 92.88(10) . . ?
N4 Co2 C39 97.25(10) . . ?
O3 Co2 C39 90.51(9) . . ?
O4 Co2 C39 93.96(9) . . ?
N3 Co2 Cl2 90.01(7) . . ?
N4 Co2 Cl2 90.18(6) . . ?
O3 Co2 Cl2 81.96(5) . . ?
O4 Co2 Cl2 82.98(5) . . ?
C39 Co2 Cl2 172.18(8) . . ?
N3 Co2 Co3 125.81(6) . . ?
N4 Co2 Co3 125.33(6) . . ?
O3 Co2 Co3 47.53(5) . . ?
O4 Co2 Co3 48.50(5) . . ?
C39 Co2 Co3 120.18(8) . . ?
Cl2 Co2 Co3 52.700(16) . . ?
O3 Co3 O1 89.46(6) . . ?
O3 Co3 O4 72.81(6) . . ?
O1 Co3 O4 100.90(6) . . ?
O3 Co3 O2 102.05(6) . . ?
O1 Co3 O2 72.91(6) . . ?
O4 Co3 O2 172.23(6) . . ?
O3 Co3 Cl1 170.20(5) . . ?
O1 Co3 Cl1 83.75(5) . . ?
O4 Co3 Cl1 101.49(5) . . ?
O2 Co3 Cl1 82.73(5) . . ?
O3 Co3 Cl2 82.21(5) . . ?
O1 Co3 Cl2 169.57(5) . . ?
O4 Co3 Cl2 82.68(4) . . ?
O2 Co3 Cl2 102.62(5) . . ?
Cl1 Co3 Cl2 105.27(2) . . ?
O3 Co3 Co2 41.96(4) . . ?
O1 Co3 Co2 118.75(5) . . ?
O4 Co3 Co2 42.18(4) . . ?
O2 Co3 Co2 136.52(5) . . ?
Cl1 Co3 Co2 137.27(2) . . ?
Cl2 Co3 Co2 57.875(16) . . ?
O3 Co3 Co1 118.76(4) . . ?
O1 Co3 Co1 41.91(4) . . ?
O4 Co3 Co1 135.44(4) . . ?
O2 Co3 Co1 41.67(4) . . ?
Cl1 Co3 Co1 59.547(17) . . ?
Cl2 Co3 Co1 138.858(19) . . ?
Co2 Co3 Co1 158.679(15) . . ?
H6A O6 H6B 97(2) . . ?
 
_refine_diff_density_max    0.594
_refine_diff_density_min   -0.621
_refine_diff_density_rms    0.077

_shelx_res_file
;

    shelx.res created by SHELXL-2014/7

TITL SH960LT.res in Pbca
CELL  0.71073  13.4175  23.5689  27.4693   90.000   90.000   90.000
ZERR     8.00   0.0013   0.0024   0.0029    0.000    0.000    0.000
LATT   1
SYMM  1/2 - X, - Y, 1/2 + Z
SYMM  - X, 1/2 + Y, 1/2 - Z
SYMM  1/2 + X, 1/2 - Y, - Z
SFAC  C    H    N    O    CL   CO
UNIT  376 368 32 48 16 24
MERG   2
DFIX  0.870 0.010 O6 H6A
DFIX  0.870 0.010 O6 H6B
DANG  1.330 0.020 H6A H6B
FMAP   2
PLAN   30
SIZE     0.150   0.180   0.220
ACTA
BOND   $H
LIST   6
L.S.  30
TEMP  -123.00
WGHT    0.035500   13.634700
FVAR       0.20616
C1    1    0.202992    0.664791    0.534794    11.00000    0.02467    0.01397 =
         0.01665    0.00093    0.00296   -0.00178
C2    1    0.273411    0.620859    0.539503    11.00000    0.02356    0.01766 =
         0.01906    0.00139    0.00363   -0.00092
AFIX  43
H2    2    0.323798    0.623495    0.563693    11.00000   -1.20000
AFIX   0
C3    1    0.270157    0.574113    0.509477    11.00000    0.03063    0.01834 =
         0.02681   -0.00043    0.00443    0.00325
AFIX  43
H3    2    0.317160    0.544405    0.513864    11.00000   -1.20000
AFIX   0
C4    1    0.198735    0.569733    0.472649    11.00000    0.04107    0.02501 =
         0.03131   -0.01241   -0.00115    0.00075
AFIX  43
H4    2    0.196743    0.537286    0.452154    11.00000   -1.20000
AFIX   0
C5    1    0.131570    0.612999    0.466556    11.00000    0.04136    0.03182 =
         0.02620   -0.00914   -0.01020    0.00230
AFIX  43
H5    2    0.083794    0.610496    0.441122    11.00000   -1.20000
AFIX   0
C6    1    0.131584    0.661379    0.497234    11.00000    0.03042    0.02400 =
         0.01961   -0.00238   -0.00213    0.00135
C7    1    0.059133    0.705108    0.487872    11.00000    0.03150    0.02980 =
         0.02089   -0.00332   -0.01019    0.00194
AFIX  43
H7    2    0.015876    0.699827    0.460870    11.00000   -1.20000
AFIX   0
C8    1   -0.024522    0.794613    0.498538    11.00000    0.03777    0.03269 =
         0.02875   -0.00007   -0.01268    0.01506
AFIX  23
H8A   2   -0.076215    0.778324    0.476951    11.00000   -1.20000
H8B   2    0.009218    0.825999    0.481157    11.00000   -1.20000
AFIX   0
C9    1   -0.070671    0.815773    0.545614    11.00000    0.02826    0.03241 =
         0.03819   -0.00333   -0.01196    0.01084
AFIX  23
H9A   2   -0.102606    0.853163    0.540475    11.00000   -1.20000
H9B   2   -0.121859    0.788752    0.557286    11.00000   -1.20000
AFIX   0
C10   1    0.000195    0.852995    0.618615    11.00000    0.02229    0.01791 =
         0.03107    0.00237    0.00337    0.00404
AFIX  43
H10   2   -0.058341    0.875607    0.620071    11.00000   -1.20000
AFIX   0
C11   1    0.069810    0.857873    0.658308    11.00000    0.02454    0.01581 =
         0.02569   -0.00072    0.00736   -0.00043
C12   1    0.053221    0.901329    0.692509    11.00000    0.03105    0.01758 =
         0.03027   -0.00191    0.00997    0.00137
AFIX  43
H12   2   -0.003828    0.924899    0.689259    11.00000   -1.20000
AFIX   0
C13   1    0.117774    0.910310    0.730419    11.00000    0.03885    0.01894 =
         0.02935   -0.00842    0.01257   -0.00710
AFIX  43
H13   2    0.106310    0.940166    0.752968    11.00000   -1.20000
AFIX   0
C14   1    0.200691    0.874900    0.735406    11.00000    0.03176    0.02621 =
         0.02327   -0.00569    0.00278   -0.00957
AFIX  43
H14   2    0.245774    0.880924    0.761567    11.00000   -1.20000
AFIX   0
C15   1    0.218221    0.831151    0.702817    11.00000    0.02464    0.02091 =
         0.02356   -0.00385    0.00312   -0.00355
AFIX  43
H15   2    0.274721    0.807360    0.707030    11.00000   -1.20000
AFIX   0
C16   1    0.153363    0.821729    0.663745    11.00000    0.02094    0.01351 =
         0.01976   -0.00065    0.00567   -0.00339
C17   1    0.201310    0.821372    0.538832    11.00000    0.02181    0.02075 =
         0.02397    0.00689    0.00054    0.00361
C18   1    0.251236    0.805308    0.496852    11.00000    0.03638    0.02810 =
         0.03217    0.00098    0.00861    0.00465
AFIX  43
H18   2    0.237807    0.769402    0.482573    11.00000   -1.20000
AFIX   0
C19   1    0.321000    0.841351    0.475369    11.00000    0.04365    0.03926 =
         0.04323    0.00590    0.02101    0.00398
AFIX  43
H19   2    0.354602    0.829955    0.446541    11.00000   -1.20000
AFIX   0
C20   1    0.341511    0.894036    0.496102    11.00000    0.03998    0.03596 =
         0.05454    0.01558    0.01672   -0.00455
AFIX  43
H20   2    0.389137    0.918593    0.481580    11.00000   -1.20000
AFIX   0
C21   1    0.292223    0.910194    0.537776    11.00000    0.04255    0.02333 =
         0.04897    0.00740    0.00634   -0.00596
AFIX  43
H21   2    0.305989    0.946017    0.552131    11.00000   -1.20000
AFIX   0
C22   1    0.222061    0.874162    0.559055    11.00000    0.03424    0.02156 =
         0.02894    0.00477    0.00668    0.00079
AFIX  43
H22   2    0.188084    0.885845    0.587694    11.00000   -1.20000
AFIX   0
C23   1    0.397437    0.725458    0.660191    11.00000    0.01353    0.01624 =
         0.02077   -0.00262    0.00172   -0.00007
C24   1    0.399419    0.771355    0.627491    11.00000    0.01823    0.02090 =
         0.01955   -0.00222    0.00041   -0.00135
AFIX  43
H24   2    0.364815    0.768625    0.597410    11.00000   -1.20000
AFIX   0
C25   1    0.451084    0.820345    0.638603    11.00000    0.02305    0.02019 =
         0.02783    0.00292    0.00263   -0.00285
AFIX  43
H25   2    0.450085    0.851364    0.616523    11.00000   -1.20000
AFIX   0
C26   1    0.504716    0.824718    0.681932    11.00000    0.02575    0.01909 =
         0.03654   -0.00220   -0.00393   -0.00645
AFIX  43
H26   2    0.540578    0.858404    0.689270    11.00000   -1.20000
AFIX   0
C27   1    0.505255    0.779733    0.714037    11.00000    0.02326    0.02428 =
         0.02881   -0.00228   -0.00874   -0.00341
AFIX  43
H27   2    0.542328    0.782637    0.743396    11.00000   -1.20000
AFIX   0
C28   1    0.451985    0.729633    0.704163    11.00000    0.01667    0.01861 =
         0.02434   -0.00081   -0.00283    0.00028
C29   1    0.457844    0.684435    0.739599    11.00000    0.01749    0.02323 =
         0.02690   -0.00016   -0.00691    0.00058
AFIX  43
H29   2    0.495747    0.691276    0.768215    11.00000   -1.20000
AFIX   0
C30   1    0.432797    0.590607    0.771466    11.00000    0.03311    0.02536 =
         0.03258    0.00759   -0.01366    0.00078
AFIX  23
H30A  2    0.457241    0.606924    0.802455    11.00000   -1.20000
H30B  2    0.482836    0.563202    0.759277    11.00000   -1.20000
AFIX   0
C31   1    0.334124    0.561786    0.778996    11.00000    0.03714    0.02379 =
         0.02331    0.00599   -0.00853    0.00031
AFIX  23
H31A  2    0.344044    0.523728    0.793457    11.00000   -1.20000
H31B  2    0.291828    0.584427    0.801238    11.00000   -1.20000
AFIX   0
C32   1    0.215394    0.520640    0.724629    11.00000    0.02427    0.01750 =
         0.02316    0.00468    0.00115    0.00203
AFIX  43
H32   2    0.204446    0.493795    0.749867    11.00000   -1.20000
AFIX   0
C33   1    0.151192    0.517670    0.682323    11.00000    0.01863    0.01444 =
         0.02224    0.00059    0.00219    0.00183
C34   1    0.079795    0.473814    0.680964    11.00000    0.02509    0.01554 =
         0.02859    0.00294    0.00329   -0.00047
AFIX  43
H34   2    0.079274    0.446037    0.706023    11.00000   -1.20000
AFIX   0
C35   1    0.010740    0.470520    0.643930    11.00000    0.02442    0.01770 =
         0.03616   -0.00015   -0.00047   -0.00579
AFIX  43
H35   2   -0.037741    0.441145    0.643733    11.00000   -1.20000
AFIX   0
C36   1    0.012833    0.510813    0.606727    11.00000    0.02216    0.02236 =
         0.03027   -0.00051   -0.00566   -0.00214
AFIX  43
H36   2   -0.034337    0.508535    0.581010    11.00000   -1.20000
AFIX   0
C37   1    0.082251    0.553814    0.606750    11.00000    0.02342    0.01640 =
         0.02150    0.00180   -0.00130   -0.00049
AFIX  43
H37   2    0.083008    0.580359    0.580727    11.00000   -1.20000
AFIX   0
C38   1    0.152238    0.559110    0.644752    11.00000    0.01655    0.01314 =
         0.02046   -0.00154    0.00207    0.00046
C39   1    0.418447    0.573712    0.650559    11.00000    0.02038    0.02046 =
         0.02975    0.00071   -0.00020    0.00483
C40   1    0.511942    0.597305    0.641464    11.00000    0.02426    0.03504 =
         0.06261   -0.01421    0.00900   -0.00054
AFIX  43
H40   2    0.531898    0.630617    0.658320    11.00000   -1.20000
AFIX   0
C41   1    0.576134    0.572514    0.607969    11.00000    0.03025    0.04671 =
         0.08392   -0.01302    0.02435   -0.00141
AFIX  43
H41   2    0.639270    0.589290    0.601819    11.00000   -1.20000
AFIX   0
C42   1    0.548889    0.523533    0.583453    11.00000    0.03852    0.03989 =
         0.05523   -0.00625    0.01911    0.01072
AFIX  43
H42   2    0.592758    0.506790    0.560420    11.00000   -1.20000
AFIX   0
C43   1    0.457296    0.499397    0.592910    11.00000    0.03984    0.02326 =
         0.03663   -0.00277    0.00363    0.00721
AFIX  43
H43   2    0.438266    0.465670    0.576411    11.00000   -1.20000
AFIX   0
C44   1    0.392290    0.523997    0.626456    11.00000    0.02617    0.02015 =
         0.02952    0.00152    0.00146    0.00274
AFIX  43
H44   2    0.329727    0.506674    0.632882    11.00000   -1.20000
AFIX   0
C45   1    0.253729    0.711222    0.350674    11.00000    0.05534    0.08344 =
         0.05621    0.00145   -0.01998   -0.00184
C46   1    0.198952    0.763921    0.366375    11.00000    0.08788    0.11006 =
         0.06240   -0.01708   -0.00587    0.00794
AFIX  33
H46A  2    0.223866    0.796580    0.347950    11.00000   -1.50000
H46B  2    0.127512    0.759178    0.360164    11.00000   -1.50000
H46C  2    0.209837    0.770292    0.401227    11.00000   -1.50000
AFIX   0
C47   1    0.328132    0.721416    0.314100    11.00000    0.05308    0.08871 =
         0.04960    0.02024   -0.01590   -0.02290
AFIX  33
H47A  2    0.328623    0.761804    0.305621    11.00000   -1.50000
H47B  2    0.393719    0.710477    0.326685    11.00000   -1.50000
H47C  2    0.312811    0.698921    0.285044    11.00000   -1.50000
AFIX   0
N1    3    0.048080    0.750715    0.513002    11.00000    0.02605    0.02388 =
         0.02235    0.00147   -0.00472    0.00558
N2    3    0.010834    0.820580    0.581443    11.00000    0.02179    0.01964 =
         0.02658    0.00097   -0.00164    0.00351
N3    3    0.415794    0.635764    0.735399    11.00000    0.01954    0.01909 =
         0.02538    0.00289   -0.00615    0.00254
N4    3    0.286058    0.556801    0.730668    11.00000    0.02219    0.01603 =
         0.02184    0.00216   -0.00285    0.00352
O1    4    0.206060    0.707576    0.566829    11.00000    0.02087    0.01435 =
         0.01690   -0.00124   -0.00159    0.00128
O2    4    0.173956    0.779951    0.632462    11.00000    0.02110    0.01250 =
         0.01882   -0.00159    0.00008    0.00108
O3    4    0.341429    0.680459    0.648681    11.00000    0.01499    0.01491 =
         0.02002   -0.00026   -0.00095   -0.00126
O4    4    0.215819    0.602191    0.643988    11.00000    0.01768    0.01391 =
         0.01829    0.00078   -0.00124   -0.00145
O5    4    0.237005    0.662320    0.368418    11.00000    0.07515    0.09405 =
         0.07800    0.03471   -0.00462   -0.01649
CL1   5    0.013020    0.692551    0.621973    11.00000    0.01791    0.02153 =
         0.02831    0.00133   -0.00301   -0.00069
CL2   5    0.193691    0.681024    0.729125    11.00000    0.02108    0.02344 =
         0.01817   -0.00055    0.00051    0.00333
CO1   6    0.113041    0.768334    0.571058    11.00000    0.01868    0.01450 =
         0.01755    0.00043   -0.00118    0.00222
CO2   6    0.321975    0.615704    0.688495    11.00000    0.01491    0.01324 =
         0.01914    0.00103   -0.00252    0.00101
CO3   6    0.187224    0.690777    0.641879    11.00000    0.01466    0.01301 =
         0.01604    0.00021   -0.00145    0.00025
O6    4    0.290226    0.552839    0.335905    11.00000    0.12921    0.10684 =
         0.07175    0.02119   -0.03425   -0.03128
H6A   2    0.313188    0.532200    0.360452    11.00000   -1.50000
H6B   2    0.278030    0.584337    0.352764    11.00000   -1.50000
HKLF    4

REM  SH960LT.res in Pbca
REM R1 =  0.0334 for    7976 Fo > 4sig(Fo)  and  0.0480 for all    9648 data
REM    565 parameters refined using      3 restraints

END

WGHT      0.0359     13.5381

REM Highest difference peak  0.594,  deepest hole -0.621,  1-sigma level  0.077
Q1    1   0.2914  0.7564  0.3348  11.00000  0.05    0.59
Q2    1   0.3002  0.7423  0.2848  11.00000  0.05    0.55
Q3    1   0.3758  0.7485  0.3312  11.00000  0.05    0.45
Q4    1   0.0353  0.6837  0.6530  11.00000  0.05    0.44
Q5    1   0.3607  0.6728  0.3020  11.00000  0.05    0.42
Q6    1   0.4442  0.7244  0.6799  11.00000  0.05    0.36
Q7    1   0.5529  0.6176  0.8103  11.00000  0.05    0.35
Q8    1   0.4576  0.7063  0.7169  11.00000  0.05    0.35
Q9    1   0.0402  0.8501  0.6377  11.00000  0.05    0.35
Q10   1   0.1780  0.5193  0.7012  11.00000  0.05    0.34
Q11   1   0.5214  0.7937  0.6897  11.00000  0.05    0.33
Q12   1   0.3659  0.6872  0.6220  11.00000  0.05    0.33
Q13   1   0.2030  0.8522  0.7207  11.00000  0.05    0.33
Q14   1   0.0588  0.4684  0.6561  11.00000  0.05    0.32
Q15   1   0.3885  0.5418  0.7601  11.00000  0.05    0.32
Q16   1   0.4426  0.7880  0.6333  11.00000  0.05    0.32
Q17   1   0.3013  0.8825  0.4746  11.00000  0.05    0.32
Q18   1   0.1585  0.5339  0.6625  11.00000  0.05    0.32
Q19   1   0.0205  0.7276  0.4275  11.00000  0.05    0.31
Q20   1   0.1088  0.6888  0.4939  11.00000  0.05    0.31
Q21   1   0.1168  0.8484  0.6580  11.00000  0.05    0.31
Q22   1   0.0435  0.8726  0.6821  11.00000  0.05    0.30
Q23   1   0.0213  0.4877  0.6226  11.00000  0.05    0.30
Q24   1   0.1927  0.8290  0.6800  11.00000  0.05    0.30
Q25   1   0.4298  0.6120  0.7500  11.00000  0.05    0.29
Q26   1   0.3123  0.7566  0.6867  11.00000  0.05    0.29
Q27   1   0.1055  0.5035  0.6867  11.00000  0.05    0.29
Q28   1   0.3178  0.6164  0.5971  11.00000  0.05    0.29
Q29   1   0.2269  0.6354  0.5422  11.00000  0.05    0.29
Q30   1   0.1382  0.6492  0.4833  11.00000  0.05    0.28
;
_shelx_res_checksum   49312

_shelx_hkl_file
;
   2   0   0 2428.76   42.50
   2   0   0 2591.74   42.30
   2   0   0 2558.64   41.90
  -2   0   0 2594.84   42.20
   3   0   0   -3.80    2.10
   3   0   0   -3.70    1.70
  -3   0   0   -4.80    1.90
  -3   0   0   -4.00    1.90
   3   0   0   -8.10    2.10
   4   0   0 1690.43   30.30
   4   0   0 1686.03   30.30
  -4   0   0 1707.93   29.50
  -4   0   0 1709.43   29.50
   4   0   0 1708.03   29.20
   5   0   0   -3.00    2.20
  -5   0   0   -4.40    2.20
   5   0   0   -8.50    2.90
  -5   0   0   -2.20    2.50
   5   0   0   -4.20    2.90
   6   0   0 4244.08   72.89
  -6   0   0 4330.77   71.09
  -6   0   0 4236.68   70.89
   6   0   0 4276.47   70.89
   6   0   0 4195.88   72.89
   7   0   0    0.20    3.90
  -7   0   0   -0.10    2.60
   7   0   0   -0.90    3.80
  -7   0   0   -1.20    2.20
  -8   0   0 3063.19   51.49
   8   0   0 3063.49   55.59
   8   0   0 3085.29   55.89
   9   0   0   -1.50    4.70
   9   0   0    5.90    5.20
  10   0   0 4005.30   72.89
  10   0   0 4037.20   73.19
  11   0   0   -1.40    5.90
  11   0   0    1.30    6.50
  12   0   0   33.00    8.70
  12   0   0    4.60    7.20
  13   0   0   -7.20    9.00
  13   0   0  -17.60    7.10
  14   0   0  228.08   19.10
  14   0   0  237.08   18.00
  15   0   0   -3.00   11.10
  15   0   0  -20.60   10.80
  16   0   0  547.55   26.50
  16   0   0  568.04   29.40
  17   0   0   -9.20   16.10
  17   0   0   -0.80   12.80
   2   1   0 4761.02   75.29
   2  -1   0 4662.03   75.99
   2  -1   0 4556.64   75.39
  -2  -1   0 4215.58   75.29
  -2   1   0 4573.64   75.89
   2   1   0 4092.09   76.19
  -2   1   0 4684.63   75.89
   2   1   0 5246.27   74.99
   2  -1   0 4685.53   75.99
  -2  -1   0 4620.24   74.89
  -3  -1   0   -1.10    1.50
   3  -1   0   -2.20    2.30
  -3   1   0   -4.00    2.10
   3  -1   0   -1.70    2.30
   3  -1   0   -2.00    1.50
  -3   1   0   -0.60    1.30
   3   1   0   -0.40    1.90
  -3   1   0    1.20    1.80
   3   1   0   -0.30    1.90
  -3   1   0    3.80    2.20
  -4  -1   0 2801.72   47.70
   4   1   0 2879.81   48.70
  -4  -1   0 2877.71   47.50
  -4   1   0 2895.81   48.80
   4  -1   0 2861.81   49.40
   4   1   0 2901.31   48.70
   4   1   0 2878.21   48.20
   4  -1   0 2728.33   50.49
   4  -1   0 2889.81   47.40
  -4   1   0 2946.21   48.70
  -5   1   0   -2.80    2.40
  -5  -1   0   -4.10    1.80
  -5   1   0   -1.40    1.90
   5  -1   0   -2.00    3.00
  -5   1   0   -1.60    3.10
  -5  -1   0   -2.60    1.90
   5  -1   0   -2.00    3.10
   5   1   0   -3.30    2.60
   5   1   0   -0.70    2.40
   5   1   0    0.60    2.90
   6  -1   0 1025.10   21.50
   6   1   0 1070.59   21.10
   6   1   0 1038.00   21.00
  -6   1   0 1058.19   20.00
  -6  -1   0 1034.00   18.40
   6  -1   0 1044.60   21.70
   6   1   0 1022.40   19.50
  -6   1   0  992.00   22.00
   7  -1   0   -3.70    3.80
  -7   1   0   -3.50    2.60
   7   1   0    1.80    3.80
  -7   1   0   -5.80    3.00
   7  -1   0    0.00    4.10
   7   1   0   -0.60    2.80
   7   1   0   -0.70    3.60
   8  -1   0  600.14   16.60
  -8   1   0  587.44   15.20
   8   1   0  601.74   13.10
   8  -1   0  594.84   16.40
   8   1   0  606.94   16.00
  -8   1   0  586.24   13.00
   8   1   0  594.64   15.90
   9  -1   0   -2.00    5.20
   9   1   0   -5.00    4.70
   9   1   0   -1.30    4.60
   9  -1   0   -4.30    4.60
  -9   1   0   -2.40    2.50
  -9   1   0    0.50    4.80
  10  -1   0 1029.00   25.60
  10   1   0 1039.00   25.00
  10  -1   0 1052.09   25.70
  10   1   0 1071.99   25.30
  11   1   0   -1.60    6.10
  11  -1   0   -6.50    5.90
  11  -1   0   -6.20    6.70
  11   1   0    1.90    6.60
  12   1   0 1192.08   30.20
  12  -1   0 1234.68   30.60
  12  -1   0 1214.68   31.00
  12   1   0 1191.68   30.00
  13   1   0  -14.40    8.30
  13  -1   0   -7.50    7.80
  13   1   0   -4.60    7.20
  14   1   0  626.94   24.80
  14  -1   0  615.44   25.30
  14   1   0  655.33   24.20
  14  -1   0  655.93   24.90
  15   1   0   20.70   11.40
  15  -1   0    4.70   11.80
  15  -1   0    1.60   10.10
  16  -1   0  402.06   26.50
  16   1   0  338.57   23.10
  16   1   0  336.97   25.20
  16  -1   0  332.57   23.70
  17  -1   0  -23.10   15.50
  17   1   0   10.20   12.90
  17  -1   0  -29.10   12.80
  17   1   0  -14.00   15.00
   1  -2   0   -7.50    2.00
  -1  -2   0   -5.80    1.40
  -1  -2   0   -7.60    0.70
   1  -2   0   -8.00    1.60
  -1   2   0   -6.50    2.20
  -1   2   0   -5.10    1.70
  -1  -2   0   -5.30    1.00
  -1   2   0   -8.00    1.50
   2  -2   0   52.29    4.00
   2  -2   0   54.89    4.00
  -2   2   0   51.69    3.90
  -2  -2   0   52.59    3.30
  -2   2   0   58.19    4.00
  -2   2   0   44.40    3.80
   2   2   0   48.90    2.60
   2   2   0   47.90    3.50
   3   2   0   -0.10    1.70
   3   2   0   -2.50    1.80
   3  -2   0   -2.80    2.40
  -3   2   0   -0.70    2.20
  -3   2   0   -2.90    2.40
   3   2   0   -3.40    1.70
   3  -2   0   -2.90    2.00
   3  -2   0   -1.50    2.60
  -3  -2   0    0.70    1.70
  -3   2   0   -1.60    2.30
   4   2   0   10.40    2.70
   4   2   0    7.70    1.80
   4  -2   0    8.10    3.20
   4  -2   0    9.60    2.40
  -4  -2   0   11.90    1.80
   4   2   0   14.10    2.50
  -4   2   0   10.90    2.30
  -4   2   0   21.10    5.40
  -4   2   0   24.00    3.20
   4  -2   0    9.90    3.20
  -4   2   0   15.40    2.60
   5  -2   0   -0.10    2.10
   5   2   0   -1.10    2.60
  -5   2   0    0.30    2.10
   5  -2   0   -5.60    3.20
   5  -2   0   -1.00    3.40
   5   2   0    0.60    2.50
  -5   2   0   -1.00    2.00
  -5   2   0   -3.70    2.70
  -5   2   0   -3.70    2.80
  -6   2   0  960.00   19.50
   6  -2   0  941.81   17.70
   6  -2   0  981.70   20.90
   6   2   0  963.00   18.90
  -6   2   0  947.31   17.80
   6  -2   0  975.00   21.00
  -6   2   0  968.50   19.40
   6   2   0  960.60   19.60
   6   2   0  975.10   19.70
  -7   2   0   -3.60    2.10
   7  -2   0    0.40    4.30
  -7   2   0   -4.40    3.00
   7  -2   0    5.00    4.10
   7   2   0   -5.00    3.50
   7   2   0    3.00    3.00
   7   2   0    2.10    3.60
  -7   2   0   -4.70    3.40
  -8   2   0   12.40    3.90
   8  -2   0   18.90    5.10
   8   2   0   21.70    4.70
   8  -2   0    7.10    5.10
  -8   2   0   11.30    3.60
   8   2   0    7.60    4.60
   9   2   0   -4.40    3.40
  -9   2   0   -3.40    3.50
  -9   2   0   -4.60    3.20
   9   2   0   -5.40    4.50
   9   2   0   -6.10    4.70
   9  -2   0   -5.50    4.90
   9  -2   0   -7.80    5.30
 -10   2   0 1014.00   21.20
  10  -2   0 1039.80   25.70
 -10   2   0 1014.70   20.00
  10   2   0 1012.80   24.40
  10   2   0 1024.50   24.60
  10  -2   0 1062.39   25.80
  11  -2   0   -5.80    6.80
  11   2   0  -11.80    6.20
  11  -2   0    5.50    6.50
  11   2   0    1.60    5.90
  12   2   0  114.19   12.70
  12  -2   0  103.09   11.00
  12  -2   0  121.49   13.40
  12   2   0  126.59   13.90
  13   2   0   -1.60    7.20
  13  -2   0    6.80    7.90
  13   2   0  -15.90    7.80
  13  -2   0   -5.80    8.90
  14  -2   0  740.33   26.60
  14   2   0  741.23   25.40
  14   2   0  750.22   26.40
  14  -2   0  733.43   27.40
  15   2   0  -16.40   10.30
  15   2   0   -4.20   12.40
  15  -2   0   -7.80   11.60
  15  -2   0  -16.10   10.00
  16  -2   0  416.46   27.80
  16   2   0  448.56   26.10
  16   2   0  460.45   24.80
  16  -2   0  481.35   25.60
  17  -2   0  -25.40   15.80
  17   2   0    2.20   12.60
  17  -2   0  -17.80   12.80
  17   2   0    5.90   15.70
   0   3   0    2.00    1.50
   0   3   0   -1.20    1.40
   0   3   0    0.20    1.90
   1  -3   0    1.80    2.00
  -1   3   0    1.60    1.90
   1  -3   0   -0.40    1.80
   1   3   0    1.70    1.50
  -1   3   0   -1.40    2.10
   1   3   0   -0.20    1.30
  -1  -3   0    1.80    1.40
   1  -3   0    0.10    1.80
   1   3   0   -1.20    1.90
  -1   3   0    0.20    1.80
  -1  -3   0    0.00    1.90
  -2   3   0 4328.97   72.09
   2  -3   0 4255.77   72.19
   2  -3   0 4306.57   72.19
  -2   3   0 4293.87   72.19
   2   3   0 3953.60   71.19
   2   3   0 4621.44   72.09
  -2   3   0 4297.97   72.29
  -2  -3   0 4364.66   71.99
   2   3   0 4297.27   70.79
   2  -3   0 4383.96   72.39
  -3   3   0   -2.50    2.70
  -3   3   0   -6.50    3.30
   3  -3   0   -6.70    2.90
  -3  -3   0   -3.40    2.20
   3   3   0   -2.00    1.80
   3  -3   0   -4.10    2.40
   3  -3   0   -7.40    2.70
  -3   3   0   -3.10    2.80
   3   3   0   -7.70    1.90
   3   3   0   -0.80    1.90
  -4  -3   0 4903.01   79.99
   4   3   0 4908.31   79.99
   4   3   0 4743.83   79.99
  -4   3   0 4788.32   80.69
   4  -3   0 4735.03   80.79
  -4   3   0 4829.52   81.39
   4  -3   0 4879.71   81.69
  -4   3   0 4819.12   81.29
   4   3   0 4859.71   79.89
   4  -3   0 4811.02   81.79
  -5   3   0   -0.50    2.50
  -5   3   0    1.00    3.20
   5  -3   0    0.70    3.60
   5   3   0   -2.80    2.10
   5   3   0    0.10    2.40
   5  -3   0   -4.90    3.30
   5  -3   0   -0.50    2.60
   5   3   0   -3.60    3.90
  -5   3   0   -5.20    2.90
  -5  -3   0    1.70    2.10
   6  -3   0  544.55   12.20
  -6   3   0  547.85   11.70
  -6   3   0  544.45   13.60
   6  -3   0  547.35   14.70
  -6   3   0  544.25   13.40
  -6   3   0  533.75   12.00
   6  -3   0  543.15   14.60
   6   3   0  544.15   12.90
   6   3   0  551.24   13.00
   7  -3   0    0.50    4.30
  -7   3   0   -2.10    3.80
   7  -3   0   -3.00    2.50
   7  -3   0   -0.50    4.50
  -7   3   0   -4.20    2.40
  -7   3   0   -5.50    3.40
   7   3   0   -1.90    3.50
   7   3   0   -0.80    3.60
   8  -3   0   28.80    5.90
   8   3   0   21.30    5.00
  -8   3   0   18.40    4.50
  -8   3   0   29.00    4.30
   8   3   0   28.10    4.90
   8  -3   0   19.50    5.50
   8   3   0   23.90    4.50
  -9   3   0    0.10    3.50
   9   3   0    2.70    4.70
   9  -3   0   -0.70    5.50
   9  -3   0   -5.60    5.00
   9   3   0   -6.50    3.70
  -9   3   0    1.90    3.90
   9   3   0    2.20    4.70
  10   3   0  242.08   11.90
 -10   3   0  243.78    9.70
  10   3   0  215.98   12.10
 -10   3   0  228.18    9.00
  10   3   0  220.48   10.60
  10  -3   0  228.38   13.80
  10  -3   0  219.08   13.00
  11  -3   0   -1.40    6.50
 -11   3   0   -1.40    4.00
  11   3   0   -5.70    6.00
  11   3   0   -3.10    5.70
 -11   3   0    0.50    3.70
  11  -3   0   -4.40    7.10
  12   3   0 1325.87   31.50
  12  -3   0 1314.97   33.20
  12   3   0 1305.97   31.50
  12  -3   0 1318.27   32.90
  13  -3   0   -2.80    9.00
  13   3   0    7.50    7.70
  13   3   0    0.30    8.30
  13  -3   0    3.50    8.40
  14  -3   0   48.40   11.40
  14   3   0   41.90    9.70
  14  -3   0   21.30   10.80
  14   3   0   30.00   10.50
  15   3   0  -10.60   10.00
  15   3   0    0.00   10.60
  15  -3   0    2.10   12.20
  15  -3   0   -5.30   10.40
  16   3   0  141.89   15.20
  16  -3   0  156.48   17.60
  16   3   0  123.59   16.00
  16  -3   0  137.39   15.50
  17  -3   0    4.60   14.30
  17  -3   0  -14.00   16.50
  17   3   0   -4.90   15.70
  17   3   0   19.00   13.20
   0  -4   0   53.59    3.90
   0  -4   0   57.99    5.20
   0   4   0   58.39    5.20
   0   4   0   51.69    3.90
   0   4   0   58.49    3.90
   1  -4   0    1.50    2.30
   1   4   0    2.60    1.80
  -1   4   0   -0.20    2.30
  -1  -4   0    2.50    2.50
   1  -4   0    0.30    2.60
   1   4   0    0.60    1.90
  -1  -4   0    1.50    1.80
   1   4   0   -1.70    2.40
  -1   4   0    0.40    2.30
  -1  -4   0    0.50    1.70
   1  -4   0    0.90    2.20
  -1   4   0    0.70    2.70
   2   4   0 5503.25   91.39
   2  -4   0 5530.35   91.49
  -2   4   0 5517.45   91.39
  -2   4   0 5607.94   91.89
   2   4   0 5567.14   89.99
   2   4   0 5454.25   89.89
  -2  -4   0 5445.76   89.19
   2  -4   0 5450.65   91.89
  -2  -4   0 5571.44   91.49
   2  -4   0 5407.26   91.79
  -2   4   0 5128.69   92.59
   3  -4   0   -2.70    3.10
   3   4   0   -2.50    2.00
  -3  -4   0   -1.80    2.50
  -3   4   0   -4.50    2.90
   3  -4   0   -4.10    3.10
   3   4   0   -4.90    2.30
   3   4   0    0.00    2.00
   3  -4   0   -4.70    2.80
  -3   4   0   -3.50    3.10
  -3   4   0   -2.00    3.20
  -4   4   0  711.93   16.00
   4  -4   0  737.83   16.80
  -4   4   0  741.03   16.40
  -4   4   0  766.82   16.40
   4   4   0  766.52   15.30
   4  -4   0  754.72   16.20
   4   4   0  736.23   14.50
  -4  -4   0  741.63   15.30
   4   4   0  744.23   14.60
   4  -4   0  765.02   16.80
   5  -4   0    0.90    3.10
  -5   4   0    0.00    3.50
   5   4   0   -0.40    2.50
  -5   4   0    1.40    3.40
   5  -4   0   -0.10    3.80
   5   4   0   -1.50    2.40
  -5   4   0    2.40    3.10
   5  -4   0   -2.30    3.70
   5   4   0    4.60    4.10
  -5  -4   0   -1.70    2.60
   6   4   0  651.33   13.20
  -6   4   0  660.23   14.70
   6  -4   0  636.94   16.80
   6  -4   0  646.14   14.90
   6   4   0  642.94   14.50
  -6   4   0  662.03   15.90
  -6  -4   0  654.63   13.40
   6   4   0  657.93   14.50
  -6   4   0  654.03   15.70
   6  -4   0  634.84   16.70
   7   4   0   -4.40    3.30
   7   4   0   -2.30    3.50
  -7   4   0   -0.90    3.60
  -7   4   0    3.60    4.10
  -7   4   0   -6.10    2.90
   7  -4   0   -0.30    4.60
   7  -4   0    0.80    4.50
  -7   4   0    1.20    2.70
   7  -4   0   -6.00    3.10
  -8   4   0 1479.75   28.90
   8  -4   0 1436.46   27.20
   8   4   0 1459.55   29.10
   8   4   0 1453.65   28.90
   8  -4   0 1458.45   31.30
  -8   4   0 1473.65   29.10
   8  -4   0 1471.55   31.30
  -8   4   0 1416.56   26.50
   8   4   0 1442.46   28.50
  -9   4   0   -0.30    4.40
   9   4   0   -2.90    4.50
   9   4   0   -0.70    4.60
   9  -4   0    1.40    2.90
  -9   4   0   -2.20    3.70
   9  -4   0   -2.30    5.70
   9   4   0   -2.00    4.00
   9  -4   0   -1.50    5.10
  10   4   0   40.90    5.30
  10   4   0   52.29    6.70
 -10   4   0   38.40    5.20
  10   4   0   42.70    6.60
  10  -4   0   40.60    7.50
 -10   4   0   46.80    5.80
  10  -4   0   51.99    8.30
  11   4   0   -2.20    6.30
 -11   4   0   -8.00    4.60
  11  -4   0   -4.80    6.60
 -11   4   0  -10.70    4.00
  11  -4   0   -5.90    7.00
  11   4   0   -2.80    4.50
  11   4   0   -4.20    5.80
  12  -4   0  336.57   17.70
 -12   4   0  328.97   10.90
  12   4   0  315.07   15.60
  12   4   0  309.17   16.20
  12   4   0  310.57   11.90
  12  -4   0  338.47   21.90
 -12   4   0  337.67   10.40
  13  -4   0    6.70    9.70
  13   4   0   -7.90    8.10
  13   4   0    3.80    7.60
  13  -4   0    0.30    8.70
  14   4   0  117.49   11.90
  14   4   0  106.99   12.30
  14  -4   0  115.49   13.70
  15   4   0   -3.70    9.40
  15  -4   0   17.50   12.30
  15  -4   0  -22.30   10.40
  15   4   0    1.40   10.70
  16   4   0   25.90   11.50
  16   4   0   30.80   13.50
  16  -4   0   34.50   13.00
  16  -4   0   22.90   15.10
  17  -4   0   -9.10   17.20
  17   4   0    3.10   12.80
  17   4   0  -25.80   15.50
  17  -4   0    1.00   13.80
   0   5   0   -5.00    2.50
   0   5   0   -5.90    3.00
   0   5   0   -5.00    2.50
   0  -5   0   -7.70    2.40
   0  -5   0   -4.30    2.40
   1  -5   0    1.50    3.40
   1   5   0   -0.20    2.20
  -1   5   0    4.90    2.80
   1  -5   0    1.30    3.90
   1  -5   0    0.80    2.70
   1   5   0   -0.70    2.90
  -1   5   0    1.80    2.90
  -1   5   0   -0.50    3.30
   1   5   0   -1.00    2.20
  -1  -5   0    0.30    3.40
  -1  -5   0   -0.80    2.00
  -1  -5   0   -0.60    2.10
   2   5   0  321.37    8.00
   2  -5   0  353.36    9.90
   2  -5   0  309.27   10.00
  -2  -5   0  345.57    7.20
  -2  -5   0  330.37    7.20
   2  -5   0  317.17   10.60
  -2   5   0  321.47    9.80
   2   5   0  379.66   10.30
   2   5   0  318.57    7.90
  -2   5   0  306.77    9.90
  -2   5   0  350.26   10.90
  -2  -5   0  347.37   10.40
  -3   5   0   -6.20    3.50
  -3   5   0   -4.50    3.20
   3  -5   0   -3.70    3.20
   3  -5   0   -5.90    3.30
   3   5   0   -2.60    2.30
   3  -5   0   -5.30    3.30
  -3   5   0   -3.20    3.40
  -3  -5   0   -3.50    3.00
   3   5   0   -4.20    2.80
   3   5   0   -3.50    2.20
  -4  -5   0 1167.68   23.00
  -4   5   0 1139.19   23.60
   4   5   0 1184.18   21.70
   4  -5   0 1209.88   24.00
  -4   5   0 1178.58   23.90
   4  -5   0 1155.18   24.10
   4   5   0 1184.48   21.60
   4  -5   0 1183.98   24.10
  -4   5   0 1181.38   23.70
   5   5   0   -0.70    4.20
  -5   5   0   -1.40    3.80
  -5  -5   0   -4.60    2.90
   5   5   0   -6.50    2.90
   5  -5   0   -5.00    3.90
   5   5   0    0.80    2.60
   5  -5   0   -2.30    4.10
  -5   5   0   -8.60    3.60
   5  -5   0   -3.20    3.50
  -5   5   0   -7.70    3.40
  -6   5   0 1459.35   29.50
  -6   5   0 1590.04   29.50
   6  -5   0 1511.15   30.70
   6  -5   0 1477.75   29.20
  -6  -5   0 1484.65   27.80
   6   5   0 1529.45   27.80
  -6   5   0 1483.45   29.80
   6  -5   0 1503.45   30.70
   6   5   0 1478.25   28.00
   6   5   0 1478.55   27.90
   7   5   0   -4.20    3.40
   7   5   0   -6.30    3.40
  -7   5   0   -1.90    4.20
  -7   5   0    0.10    3.30
   7  -5   0   -1.10    4.80
   7  -5   0   -3.70    4.90
  -7   5   0   -1.20    4.10
   7   5   0   -2.80    2.30
  -7  -5   0    2.00    2.90
   7  -5   0   -2.30    3.50
   8  -5   0  384.46   14.20
   8  -5   0  381.76   11.50
  -8   5   0  394.36   12.40
   8  -5   0  375.76   14.70
  -8   5   0  370.56   12.80
  -8   5   0  360.96   10.10
   8   5   0  382.26   12.10
   8   5   0  350.86   11.90
   8   5   0  375.66   12.30
   9   5   0   -4.20    4.50
   9  -5   0    2.10    6.10
  -9   5   0   -3.70    2.60
   9   5   0   -1.90    4.50
  -9   5   0   -3.90    4.50
   9   5   0   -2.50    4.10
   9  -5   0    2.20    4.10
   9  -5   0    1.20    5.40
  -9   5   0   -2.90    4.10
  10  -5   0  120.99   12.10
  10   5   0  126.39   10.30
  10  -5   0   91.59    7.30
 -10   5   0  134.59    9.80
  10   5   0  124.39   10.60
 -10   5   0  117.99    9.10
  10  -5   0  105.29   10.10
  10   5   0  107.59    9.10
  11   5   0   -1.30    5.00
  11  -5   0    2.50    7.00
  11  -5   0   -8.50    7.30
  11   5   0   -7.20    6.00
 -11   5   0   -3.20    4.60
 -11   5   0   -7.20    5.10
  11   5   0    2.90    5.90
  12   5   0    2.40    6.70
 -12   5   0    2.50    5.40
  12  -5   0    4.40    9.80
  12   5   0   -2.00    5.00
  12   5   0    6.30    7.40
 -12   5   0    2.70    4.80
  12  -5   0   14.70    8.20
  13   5   0    0.80    4.70
  13  -5   0   -0.20    9.40
  13   5   0  -17.90    6.60
  13   5   0    6.60    8.50
  13  -5   0    0.00    8.50
  14   5   0   -6.30    8.40
  14  -5   0    2.50   10.80
  14  -5   0  -10.00    9.60
  14   5   0    0.90   10.10
  15   5   0   -3.10   10.70
  15  -5   0    0.90   12.50
  15   5   0    6.10    9.90
  15  -5   0   23.10   11.20
  16  -5   0  377.26   25.10
  16   5   0  344.17   22.50
  16   5   0  361.76   25.30
  16  -5   0  317.57   28.60
   0   6   0  608.54   13.20
   0  -6   0  599.64   12.90
   0   6   0  623.14   15.00
   0   6   0  580.94   13.10
   0  -6   0  604.44   15.00
   0  -6   0  550.24   14.60
  -1  -6   0   -3.20    3.20
  -1   6   0    1.40    3.80
  -1  -6   0   -2.40    2.40
   1   6   0   -4.00    3.40
  -1   6   0    1.00    3.10
  -1   6   0    2.70    3.10
   1  -6   0    0.50    3.00
   1  -6   0   -1.50    3.40
   1  -6   0    3.10    3.10
  -1  -6   0   -1.90    2.20
   1   6   0    2.20    2.50
   1   6   0    1.90    3.00
   2  -6   0   49.40    4.60
  -2   6   0   44.60    5.20
   2   6   0   48.30    4.50
   2  -6   0   45.80    4.50
  -2  -6   0   47.80    3.60
  -2   6   0   42.70    4.50
  -2  -6   0   52.39    6.40
   2   6   0   50.79    6.40
  -2  -6   0   50.39    3.90
   2  -6   0   56.39    7.10
  -2   6   0   42.00    4.40
   2   6   0   50.59    4.50
   3   6   0   -3.30    2.30
  -3   6   0   -1.30    4.00
   3  -6   0   -2.00    3.50
  -3   6   0   -2.80    3.30
  -3  -6   0   -2.00    3.30
  -3   6   0   -3.80    3.40
   3  -6   0   -0.60    3.40
   3  -6   0    0.00    3.60
   3   6   0   -3.50    2.30
   3   6   0    0.10    3.30
   4   6   0 4118.09   68.99
   4   6   0 4115.99   70.69
   4  -6   0 4108.49   71.59
  -4   6   0 4039.00   71.19
  -4  -6   0 4128.49   70.89
  -4   6   0 4080.99   71.09
   4  -6   0 4110.19   71.69
   4  -6   0 4085.79   71.39
  -4   6   0 4028.90   71.49
   4   6   0 4178.68   70.29
  -5  -6   0   -0.50    3.40
   5   6   0    1.10    2.80
  -5   6   0   -3.10    3.70
  -5   6   0   -1.90    4.00
   5  -6   0   -0.80    4.20
  -5   6   0  -11.20    3.90
   5   6   0   -4.30    2.90
   5   6   0   -1.40    3.10
   5  -6   0   -8.60    4.00
   5  -6   0    2.80    3.90
   6  -6   0 3039.40   56.39
   6   6   0 3059.89   53.39
  -6   6   0 3047.79   55.19
  -6  -6   0 2969.30   57.79
   6  -6   0 3073.69   56.29
   6   6   0 3079.39   53.29
   6  -6   0 3106.79   55.29
  -6   6   0 3021.20   55.09
   6   6   0 3184.88   53.89
  -6   6   0 3059.79   55.49
   7  -6   0   -0.10    5.10
   7   6   0   -3.60    2.90
   7   6   0    0.30    3.80
   7   6   0    5.30    3.80
  -7   6   0   -6.40    4.00
   7  -6   0   -3.00    3.90
  -7   6   0   -6.80    3.70
   7  -6   0   -2.40    4.80
  -7   6   0    8.70    4.80
   8  -6   0  225.78   12.60
   8  -6   0  220.28   10.10
  -8   6   0  223.38    8.40
  -8   6   0  224.78    9.70
   8  -6   0  214.08   12.10
   8   6   0  202.78    9.60
  -8   6   0  219.48   10.40
   8   6   0  201.58    9.60
  -8   6   0  214.38   11.00
  -9   6   0   -2.80    4.90
   9   6   0   -5.60    4.70
   9  -6   0   -1.20    4.10
   9  -6   0   -4.00    5.60
   9  -6   0    0.50    6.30
  -9   6   0   -2.20    3.10
  -9   6   0   -2.10    4.40
   9   6   0   -6.30    4.60
   9   6   0   -3.70    4.30
  10  -6   0   18.10    7.70
 -10   6   0   21.70    6.00
  10   6   0   16.40    5.70
 -10   6   0   14.00    3.60
  10  -6   0   21.10    7.20
 -10   6   0   15.40    5.30
  10  -6   0   12.50    4.50
  10   6   0   22.40    5.80
  10   6   0   19.00    6.00
 -11   6   0   -0.50    5.20
  11  -6   0  -12.90    7.60
  11  -6   0   -4.10    7.10
  11   6   0   -6.40    5.80
  11   6   0   -4.30    5.50
  11   6   0    2.10    6.10
 -11   6   0    0.60    5.70
  12   6   0   48.10    8.10
 -12   6   0   57.09    6.80
 -12   6   0   50.59    7.00
  12   6   0   48.90    8.70
  12  -6   0   32.00    9.30
  12   6   0   62.79    7.10
  12  -6   0   45.60   10.50
 -13   6   0    1.70    5.80
  13  -6   0   -3.60    9.00
 -13   6   0   -2.40    4.90
  13   6   0   -7.80    7.00
  13  -6   0   -4.00    9.70
  13   6   0    1.20    5.70
  13   6   0    0.60    8.30
  14   6   0  135.79   15.70
  14  -6   0  201.78   19.10
  14  -6   0  183.08   21.20
  14   6   0  137.29   15.80
  15   6   0   -2.00    9.60
  15   6   0    3.90   11.10
  15  -6   0   10.60   13.20
  15  -6   0   18.90   10.80
  16  -6   0   71.29   14.30
  16   6   0   66.89   14.90
  16   6   0   64.79   13.20
  16  -6   0   80.29   17.50
   0   7   0   -1.60    4.00
   0   7   0   -2.50    3.10
   0  -7   0   -6.50    2.70
   0   7   0   -6.10    3.00
   0  -7   0   -1.10    3.70
   0  -7   0   -3.70    3.00
  -1   7   0   -2.90    3.10
   1   7   0   -4.30    2.70
   1  -7   0    2.10    3.20
   1   7   0   -1.10    2.80
  -1  -7   0   -1.30    3.60
   1  -7   0    1.90    3.20
   1  -7   0   -0.70    3.60
  -1   7   0   -0.80    4.10
  -1  -7   0    0.60    2.50
   1   7   0   -3.70    3.70
  -1   7   0   -2.80    3.10
  -2  -7   0 1066.49   22.90
   2   7   0 1073.69   23.00
   2  -7   0 1057.09   21.80
  -2  -7   0 1045.60   19.50
  -2   7   0 1073.19   22.00
  -2   7   0 1040.50   21.80
   2  -7   0 1061.39   21.80
  -2  -7   0 1042.40   19.30
   2   7   0 1042.70   20.30
   2   7   0 1045.70   20.30
  -2   7   0 1060.29   23.40
   2  -7   0 1050.99   23.30
   3   7   0   -0.10    2.80
  -3  -7   0   -4.70    1.90
  -3   7   0   -4.30    4.40
   3   7   0   -5.50    3.90
   3   7   0   -3.80    2.70
  -3  -7   0   -4.80    3.60
   3  -7   0   -7.00    3.70
   3  -7   0    0.30    3.80
  -3   7   0   -1.50    3.70
  -3  -7   0   -1.40    1.90
   3  -7   0   -1.00    3.80
  -3   7   0   -1.20    3.50
   4  -7   0 8242.67  138.69
   4  -7   0 8316.77  138.89
   4   7   0 8293.77  138.39
   4   7   0 8013.70  135.99
  -4   7   0 8153.88  138.29
  -4  -7   0 8394.26  138.59
   4  -7   0 8150.98  139.29
  -4   7   0 8261.57  139.19
   4   7   0 8291.07  136.19
  -4   7   0 8304.77  138.59
   5  -7   0   -5.50    4.10
  -5   7   0   -0.60    4.10
  -5  -7   0   -4.80    3.70
  -5   7   0    0.80    4.40
   5   7   0   -3.90    4.00
   5   7   0    1.50    3.00
   5   7   0   -0.80    3.10
  -5   7   0   -9.90    4.50
   5  -7   0    3.40    4.80
   5  -7   0   -3.80    4.40
  -6   7   0 3444.96   62.19
   6   7   0 3400.86   59.59
   6   7   0 3464.05   59.89
  -6   7   0 3442.76   62.19
   6  -7   0 3481.55   62.39
   6  -7   0 3461.95   62.89
  -6   7   0 3438.66   61.99
  -6  -7   0 3428.76   60.89
   6  -7   0 3445.86   63.09
   6   7   0 3485.65   60.89
   7   7   0    5.70    3.80
   7   7   0   -0.20    3.50
   7   7   0    0.40    3.60
   7  -7   0   -1.50    4.20
  -7   7   0   -5.00    4.70
  -7   7   0   -1.00    4.40
   7  -7   0   -6.50    5.20
  -7   7   0   -2.40    4.30
   7  -7   0   -1.30    4.80
  -7  -7   0    0.70    3.80
   8   7   0  196.48    9.60
   8   7   0  209.38    8.10
   8   7   0  198.08    9.50
  -8   7   0  204.88   10.20
  -8   7   0  198.58   11.10
   8  -7   0  186.48   12.70
  -8   7   0  199.78   10.60
   8  -7   0  182.28   12.10
   8  -7   0  203.88   10.40
  -8  -7   0  193.18    9.10
   9  -7   0   -2.40    5.90
   9   7   0    1.10    4.70
  -9   7   0    5.00    5.60
  -9   7   0   -1.80    4.80
   9  -7   0   -4.40    4.60
  -9   7   0    0.20    3.80
  -9   7   0   -5.80    4.00
   9  -7   0    1.80    6.60
   9   7   0   -4.10    4.50
 -10   7   0 1452.55   28.80
  10  -7   0 1535.25   35.50
  10   7   0 1493.75   31.80
  10   7   0 1467.45   31.60
  10   7   0 1479.25   31.80
 -10   7   0 1508.85   31.70
  10  -7   0 1499.55   30.70
 -10   7   0 1480.15   32.10
  10  -7   0 1510.35   35.20
  11   7   0   -3.10    6.40
  11   7   0   -8.90    5.60
  11  -7   0   -1.40    6.90
  11   7   0   -4.40    6.00
 -11   7   0    7.40    5.80
 -11   7   0    3.50    6.10
  11  -7   0   -4.10    4.70
  12  -7   0  910.81   28.50
  12   7   0  866.01   22.50
 -12   7   0  840.62   22.60
  12   7   0  883.61   24.30
  12   7   0  877.11   24.70
  12  -7   0  861.01   27.70
 -12   7   0  902.01   22.20
 -13   7   0   -4.30    6.40
  13   7   0   -4.70    6.00
  13   7   0    2.40    8.20
  13   7   0    0.30    7.50
  13  -7   0   22.90   11.00
 -13   7   0    0.10    5.50
 -14   7   0   -6.40    5.10
  14   7   0   -3.20    6.20
  14   7   0  -17.40   11.00
  14  -7   0   -7.20   11.70
  14   7   0   -2.50    8.50
  14  -7   0   21.80   10.10
  15  -7   0    1.50   13.80
  15   7   0    4.50   11.10
  15   7   0   -9.80    9.50
  15  -7   0  -10.40   11.00
  16  -7   0  131.89   17.50
  16   7   0  133.49   16.30
  16   7   0  159.08   14.80
  16  -7   0  121.99   18.70
   0   8   0 4228.08   75.09
   0   8   0 4216.38   72.69
   0   8   0 4305.27   72.79
   0  -8   0 4261.47   72.29
   0  -8   0 4262.27   75.19
   0  -8   0 4159.28   72.29
  -1   8   0   -3.30    3.40
  -1  -8   0   -2.20    2.60
  -1   8   0    1.20    4.30
   1   8   0   -1.70    4.20
   1  -8   0    0.00    3.90
  -1  -8   0    0.90    4.00
   1   8   0   -2.60    3.00
  -1  -8   0   -2.30    2.90
  -1   8   0   -4.00    3.50
   1  -8   0   -0.50    3.40
   1  -8   0   -4.90    3.30
   1   8   0   -3.50    3.20
  -2  -8   0  528.45   12.10
   2   8   0  528.75   12.60
   2  -8   0  540.35   14.10
   2   8   0  534.35   12.70
  -2   8   0  505.65   14.10
  -2   8   0  545.05   15.90
  -2  -8   0  540.55   11.60
  -2   8   0  529.75   14.10
   2  -8   0  535.45   14.00
   2   8   0  571.04   15.90
   2  -8   0  524.15   15.70
  -2  -8   0  529.15   15.40
   3  -8   0    0.20    3.90
   3   8   0   -2.40    3.00
  -3  -8   0   -6.80    2.00
  -3   8   0    0.20    5.00
  -3  -8   0   -4.70    2.20
  -3  -8   0   -6.70    3.90
   3  -8   0   -3.00    4.20
  -3   8   0   -3.10    3.90
   3  -8   0   -3.50    4.00
   3   8   0    4.10    3.10
   3   8   0   -9.60    4.20
  -3   8   0   -2.00    3.80
   4   8   0 2791.02   49.70
  -4   8   0 2798.62   51.89
   4  -8   0 2902.71   53.29
   4   8   0 2800.12   49.60
  -4   8   0 2847.71   53.19
   4  -8   0 2801.22   52.19
   4   8   0 2965.60   52.59
  -4  -8   0 2847.32   52.39
   4  -8   0 2860.21   52.29
  -4   8   0 2812.42   52.09
   5  -8   0   -0.70    4.60
  -5   8   0   -4.50    4.10
  -5   8   0   -8.50    4.60
   5   8   0   -1.80    3.30
   5  -8   0    3.70    4.80
   5  -8   0    2.40    4.60
  -5  -8   0   -5.20    3.90
   5   8   0   -2.20    3.20
   5   8   0   -2.90    4.40
  -5   8   0    2.40    4.70
  -6   8   0 1185.18   26.20
   6  -8   0 1141.69   26.60
   6   8   0 1149.48   23.50
  -6   8   0 1154.98   25.80
  -6  -8   0 1182.68   25.20
   6  -8   0 1153.78   26.80
   6   8   0 1135.69   23.30
   6   8   0 1162.38   25.20
  -6   8   0 1182.58   26.40
   6  -8   0 1169.78   26.50
   7   8   0   -2.60    3.80
   7  -8   0   -4.80    5.50
  -7   8   0    0.10    4.50
  -7  -8   0   -4.40    4.40
   7   8   0   -2.20    4.40
  -7   8   0    3.80    5.20
   7   8   0   -0.90    4.00
   7  -8   0   -2.00    4.60
  -7   8   0  -12.20    4.40
   7  -8   0    0.10    5.30
   8  -8   0  441.86   15.20
  -8   8   0  456.25   15.20
   8   8   0  446.06   13.20
   8   8   0  438.86   13.30
   8  -8   0  431.36   16.30
  -8   8   0  437.46   15.60
   8  -8   0  435.76   16.80
   8   8   0  435.26   13.40
  -8   8   0  448.56   14.90
  -8  -8   0  455.35   13.60
  -9   8   0    0.20    4.50
   9   8   0    0.90    3.60
  -9   8   0   -0.90    5.30
  -9   8   0    7.30    5.80
   9   8   0   -1.80    4.80
   9  -8   0   -4.70    6.70
   9  -8   0   -3.70    5.90
   9   8   0   -5.40    4.50
   9  -8   0   -3.40    5.00
 -10   8   0  275.47   13.30
  10  -8   0  266.47   12.60
  10   8   0  259.17   12.70
  10  -8   0  261.27   16.90
  10   8   0  235.78   12.60
 -10   8   0  244.38   13.50
  10   8   0  262.67   13.50
  10  -8   0  262.17   15.70
 -10   8   0  264.37   10.70
  11  -8   0   -4.40    5.50
  11  -8   0   -0.70    9.90
 -11   8   0    0.00    6.30
  11   8   0   -7.70    5.80
  11  -8   0  -11.70    7.10
 -11   8   0    2.30    6.10
  11   8   0    4.60    6.50
  11   8   0   -5.70    6.10
 -11   8   0   -6.70    4.30
  12  -8   0   35.70    9.70
  12   8   0   30.40    7.90
  12   8   0   27.60    8.30
  12  -8   0   27.30    6.00
  12  -8   0   35.20   10.20
  12   8   0   47.80    8.00
 -12   8   0   35.80    7.90
 -12   8   0   24.50    7.10
  13  -8   0    8.50   10.00
  13  -8   0   -6.20   10.60
  13   8   0   -1.70    8.30
  13   8   0   10.00    7.80
 -13   8   0    0.00    7.40
 -13   8   0    1.10    6.20
  13   8   0   12.40    7.00
 -14   8   0  263.57   12.70
  14   8   0  245.48   19.80
  14   8   0  283.97   17.90
 -14   8   0  261.07   14.40
  14  -8   0  261.27   23.60
  14   8   0  246.98   14.40
  14  -8   0  261.47   21.10
  15  -8   0  -11.00   14.10
  15   8   0   15.70   11.10
  15   8   0    7.50    9.90
  15  -8   0   -2.50   11.50
  16  -8   0   40.20   14.60
  16   8   0   64.49   12.80
  16  -8   0   40.30   17.60
  16   8   0   49.10   14.80
   0  -9   0    3.40    3.30
   0   9   0    4.50    3.70
   0  -9   0    1.30    4.40
   0   9   0    8.90    4.90
   0  -9   0    4.80    3.50
   0   9   0    2.20    3.50
  -1   9   0    0.80    3.80
   1  -9   0   -0.60    3.70
  -1   9   0   -5.00    3.70
  -1  -9   0   -4.20    3.10
  -1  -9   0    7.60    3.10
  -1   9   0   -0.50    4.90
   1   9   0   -6.60    4.70
   1  -9   0   -2.60    3.60
  -1  -9   0   -1.80    4.40
   1  -9   0   -0.80    4.40
   1   9   0   -2.20    3.50
   2   9   0  667.93   15.00
   2   9   0  639.64   18.20
   2  -9   0  645.54   16.30
  -2   9   0  618.54   16.30
   2   9   0  632.54   15.10
  -2  -9   0  644.64   13.70
  -2  -9   0  639.94   14.00
   2  -9   0  635.74   16.30
   2  -9   0  646.34   18.40
  -2  -9   0  649.74   18.00
  -2   9   0  642.24   18.40
   3   9   0   -7.60    3.20
   3   9   0   -2.80    5.00
  -3  -9   0    0.70    2.20
  -3  -9   0   -4.80    4.50
   3   9   0    7.00    3.50
  -3   9   0   -1.90    4.10
   3  -9   0    0.80    4.80
  -3   9   0  -10.70    5.00
   3  -9   0   -1.70    4.20
  -3  -9   0   -3.40    2.50
   3  -9   0   -1.00    4.10
  -3   9   0    1.80    4.30
  -4  -9   0 2712.93   51.29
   4  -9   0 2771.42   52.29
  -4   9   0 2688.93   50.79
  -4   9   0 2673.33   50.49
   4   9   0 2720.73   48.40
   4   9   0 2735.93   48.20
   4  -9   0 2682.83   50.79
  -4   9   0 2779.62   52.29
   4  -9   0 2733.83   50.89
   4   9   0 2773.02   51.39
  -5   9   0    2.50    4.50
  -5  -9   0   -5.20    4.30
   5  -9   0   -4.40    4.60
  -5   9   0   -3.00    4.80
   5   9   0   -2.40    4.90
   5   9   0   -5.70    3.40
   5  -9   0    1.50    4.90
   5  -9   0    1.00    4.90
   5   9   0   -5.20    3.50
  -5   9   0   -9.00    5.00
   6  -9   0 1118.39   26.40
  -6   9   0 1088.19   25.30
   6   9   0 1110.99   23.20
   6   9   0 1122.29   25.40
   6  -9   0 1126.69   26.40
   6  -9   0 1124.19   26.60
  -6  -9   0 1119.59   25.30
  -6   9   0 1107.09   26.40
   6   9   0 1107.29   23.00
  -6   9   0 1120.19   25.90
   7   9   0    3.40    4.00
  -7  -9   0   -2.40    4.50
   7   9   0   -5.60    3.90
   7   9   0   -3.50    4.60
   7  -9   0   -6.60    5.20
  -7   9   0   -4.00    4.90
   7  -9   0  -12.20    5.60
  -7   9   0    0.40    4.90
  -7   9   0    2.10    5.50
   7  -9   0   -1.30    5.10
  -8   9   0   -8.90    4.70
   8  -9   0    5.10    5.50
   8  -9   0    6.70    6.40
   8  -9   0    6.20    6.00
  -8   9   0    6.90    5.90
   8   9   0    0.50    4.40
   8   9   0    4.30    4.70
  -8  -9   0    3.50    4.60
   8   9   0    8.20    4.80
  -8   9   0    3.90    5.50
   9   9   0    5.30    4.50
  -9   9   0  -10.20    5.40
   9   9   0    4.40    4.90
   9  -9   0   -0.60    6.30
   9  -9   0   -2.60    5.60
   9  -9   0   -2.30    7.10
   9   9   0   -4.50    4.90
  -9   9   0   -7.40    4.80
  -9   9   0   -4.50    5.30
  -9  -9   0    3.50    4.70
 -10   9   0  457.45   16.80
  10  -9   0  463.05   25.70
  10   9   0  448.56   16.00
  10  -9   0  466.65   19.70
  10   9   0  470.25   16.10
 -10   9   0  462.95   14.40
 -10   9   0  446.46   17.30
  10  -9   0  452.15   16.60
  11   9   0   -2.10    6.70
 -11   9   0   -5.50    4.60
  11  -9   0   -6.80    8.70
  11   9   0   -3.80    6.50
  11   9   0   -0.30    6.00
 -11   9   0    2.50    6.40
  11  -9   0   11.00    8.20
 -11   9   0   -6.80    6.90
 -12   9   0 1557.34   30.50
  12   9   0 1590.14   35.50
  12  -9   0 1610.14   40.80
 -12   9   0 1531.75   35.30
  12   9   0 1575.84   35.70
 -12   9   0 1644.94   34.90
  12  -9   0 1596.74   43.00
  12   9   0 1570.54   36.00
  12  -9   0 1513.05   33.70
  13   9   0    3.00    7.50
  13  -9   0    7.60   10.80
  13   9   0    9.30    8.80
 -13   9   0    0.90    6.80
 -13   9   0    7.10    8.10
  13  -9   0    4.40    9.70
  13   9   0   -3.50    7.50
  14  -9   0  -12.40   12.10
 -14   9   0   -5.20    7.80
  14   9   0   -5.60    8.50
 -14   9   0   15.90    7.40
  14  -9   0  -12.00   10.40
  14   9   0    0.50    9.90
  14   9   0    2.00    7.60
  15   9   0    7.30   11.30
  15   9   0  -16.50   10.00
 -15   9   0   -1.30    7.50
  15   9   0   -4.40    7.70
  15  -9   0  -28.40   11.50
  15  -9   0  -14.10   14.30
 -15   9   0    5.10    6.40
  16  -9   0  238.58   25.60
  16   9   0  240.78   21.70
  16  -9   0  191.78   21.00
  16   9   0  202.48   18.10
   0  10   0 6719.73  113.69
   0 -10   0 6718.13  116.69
   0  10   0 6663.23  113.59
   0 -10   0 6767.32  112.99
   0 -10   0 6505.05  112.89
   0  10   0 6862.51  116.79
  -1  10   0   -7.50    3.80
  -1  10   0    0.50    4.10
   1 -10   0   -4.40    3.60
  -1  10   0   -4.20    5.10
   1  10   0   -5.10    5.10
  -1 -10   0   -0.40    4.70
   1 -10   0   -6.30    3.80
   1  10   0   -3.90    3.60
  -1 -10   0   -1.10    3.50
   1  10   0   -5.70    3.60
  -1 -10   0    9.60    3.40
   1 -10   0   -2.20    4.80
  -2  10   0  218.78   12.10
   2  10   0  198.78   11.80
  -2 -10   0  192.48    7.30
  -2  10   0  198.18   10.00
   2 -10   0  213.88   12.10
  -2 -10   0  207.08    7.70
  -2  10   0  196.68    9.80
  -2 -10   0  203.48   11.60
   2 -10   0  208.38    9.90
   2  10   0  185.48    8.70
   2 -10   0  197.28    9.60
   2  10   0  200.98    9.00
   3  10   0   -0.90    5.40
  -3  10   0   -9.60    5.20
   3 -10   0    3.90    4.60
  -3 -10   0    0.90    2.90
   3  10   0   -3.70    3.60
  -3 -10   0    4.90    5.00
  -3  10   0   -5.90    4.00
  -3 -10   0    1.80    2.30
   3 -10   0   -4.30    4.90
   3  10   0   -2.10    3.50
  -3  10   0   -1.40    4.50
   3 -10   0   -4.20    4.10
   4  10   0 1670.13   35.10
  -4 -10   0 1683.03   35.10
   4  10   0 1640.94   31.60
  -4  10   0 1637.74   33.90
  -4  10   0 1688.33   34.20
  -4  10   0 1663.43   35.60
   4 -10   0 1690.93   36.10
   4  10   0 1643.44   31.70
   4 -10   0 1648.94   34.10
   4 -10   0 1616.04   34.00
   5  10   0   -4.20    3.60
  -5  10   0    3.20    4.70
  -5  10   0   -2.10    5.30
   5  10   0   -9.60    5.10
   5 -10   0   -7.40    4.60
  -5  10   0   -2.80    4.90
   5 -10   0   -2.20    5.30
   5 -10   0   -2.10    5.10
  -5 -10   0   -8.60    4.50
   5  10   0   -1.70    3.60
   6  10   0 3129.19   55.19
  -6 -10   0 3113.09   57.79
   6 -10   0 3051.29   58.39
   6  10   0 3036.40   57.49
   6 -10   0 3029.60   58.49
   6 -10   0 3092.79   59.09
  -6  10   0 3082.09   58.79
   6  10   0 3077.49   54.89
  -6  10   0 3099.99   57.79
  -6  10   0 3088.39   57.99
  -7  10   0   -5.40    5.70
   7  10   0    1.50    4.40
   7  10   0    3.30    4.30
   7  10   0   -6.50    5.20
   7 -10   0   -7.00    5.50
  -7  10   0    1.50    5.80
   7 -10   0   -8.50    6.00
  -7  10   0   -1.00    5.40
   7 -10   0    7.00    6.10
  -7 -10   0   -8.20    5.00
  -8 -10   0  800.22   20.70
   8  10   0  678.83   20.30
   8 -10   0  790.22   22.40
   8 -10   0  792.22   23.40
  -8  10   0  822.02   21.90
  -8  10   0  790.72   22.20
  -8  10   0  783.72   22.20
   8  10   0  788.62   19.40
   8  10   0  787.22   19.40
   8 -10   0  792.62   23.30
   9 -10   0  -12.50    7.20
  -9  10   0  -14.20    6.00
  -9  10   0   -6.50    5.40
   9  10   0    1.30    4.90
   9  10   0   -2.70    4.90
  -9 -10   0   -5.20    5.20
  -9  10   0   -4.80    5.90
   9 -10   0    0.30    6.10
   9  10   0   -3.40    5.30
   9 -10   0   -3.90    6.80
  10 -10   0   84.69   11.00
  10 -10   0  135.19   14.20
 -10  10   0  118.39   11.80
  10  10   0  114.69   11.30
  10  10   0   91.19    8.60
 -10  10   0  121.39   13.00
 -10  10   0  115.49   12.40
  10 -10   0  112.89   12.80
  11  10   0    3.00    6.20
  11  10   0   -0.50    6.70
 -11  10   0   -2.50    7.40
 -11  10   0   -4.30    6.70
 -11  10   0   -2.20    5.20
  11 -10   0  -16.00    6.40
  11 -10   0   -0.70    8.00
  11 -10   0    4.30    9.30
 -12  10   0   32.80    6.00
 -12  10   0   27.70    9.00
  12  10   0   32.20    8.30
  12  10   0   46.30    9.10
  12 -10   0   41.50   11.30
  12 -10   0   28.80    7.60
 -12  10   0   36.50    8.40
  12 -10   0   41.10   11.70
  12  10   0   31.70    8.60
 -13  10   0   10.50    7.50
 -13  10   0    4.00    8.50
  13  10   0   11.30    8.40
  13  10   0    0.40    7.90
  13 -10   0    6.00   11.60
  13 -10   0   -2.90   10.00
  13 -10   0    6.80    7.00
  13  10   0    2.40    8.40
  14  10   0   76.29   11.80
  14 -10   0   79.79   13.60
 -14  10   0   86.89    9.60
  14 -10   0   90.89   15.50
  14  10   0   89.29   11.10
  14  10   0  108.09   11.90
 -14  10   0   79.69   10.50
  15 -10   0  -14.70   11.80
 -15  10   0   -9.40    7.30
  15  10   0   18.00   11.80
  15 -10   0   30.40   16.00
 -15  10   0   -1.60    8.60
  15  10   0   -6.50    8.50
  15  10   0   12.70   17.00
  16 -10   0  237.78   26.70
  16  10   0  240.48   25.40
  16  10   0  206.88   22.00
  16 -10   0  195.88   21.20
   0 -11   0    7.40    5.10
   0 -11   0    8.20    4.20
   0  11   0    8.00    5.70
   0  11   0    8.50    4.30
   0  11   0    7.30    4.30
  -1 -11   0    9.40    3.60
   1  11   0   -2.30    5.50
  -1 -11   0   -0.10    5.20
   1 -11   0   -3.10    4.00
  -1  11   0   -0.30    4.30
   1 -11   0    0.90    5.30
  -1  11   0    1.80    4.30
  -1  11   0    0.20    5.60
   1  11   0   -0.20    4.00
   1 -11   0   -0.80    3.90
  -1 -11   0   -2.10    3.70
   1  11   0   -3.00    4.00
  -2 -11   0  336.47    9.80
   2 -11   0  326.27   12.20
  -2  11   0  335.77   12.50
  -2 -11   0  335.37   10.10
  -2 -11   0  346.07   14.70
   2  11   0  335.67   11.40
   2 -11   0  364.96   15.00
  -2  11   0  321.87   14.80
   2 -11   0  327.47   12.10
  -2  11   0  335.67   12.80
   2  11   0  330.67   14.60
   2  11   0  330.77   11.30
  -3  11   0   -8.50    5.50
  -3 -11   0   -1.10    3.20
  -3  11   0    0.90    4.60
  -3 -11   0   -2.40    5.10
   3  11   0    0.50    4.00
   3 -11   0   -2.10    4.80
   3  11   0   -1.50    5.70
   3  11   0    4.00    3.90
  -3  11   0   -2.70    4.70
  -3 -11   0   -0.30    2.50
   3 -11   0    1.50    4.70
   3 -11   0   -1.50    5.20
  -4  11   0   89.39   11.30
   4 -11   0   85.09    9.50
   4  11   0   84.29   10.50
  -4  11   0   79.89    9.20
  -4 -11   0   94.19   10.70
   4 -11   0  109.09   10.00
   4  11   0   86.49    7.80
   4 -11   0   75.09    8.00
   4  11   0   91.59    7.50
  -4  11   0   94.79    9.80
   5 -11   0   -8.10    5.50
   5 -11   0   -0.50    4.90
  -5  11   0  -11.50    5.80
   5  11   0   -3.30    4.00
   5 -11   0    2.00    5.50
  -5  11   0   -4.10    5.20
  -5 -11   0   -3.30    5.20
   5  11   0   -2.20    5.50
   5  11   0    0.40    3.90
  -5  11   0   -3.30    4.80
   6 -11   0  637.84   19.80
   6 -11   0  635.04   20.60
  -6 -11   0  625.84   19.30
  -6  11   0  603.54   18.50
   6  11   0  607.74   16.40
  -6  11   0  637.34   20.30
  -6  11   0  615.74   19.00
   6  11   0  619.74   16.20
   6 -11   0  615.54   19.50
   6  11   0  650.63   19.60
  -7  11   0   -7.60    5.80
   7 -11   0   -3.20    6.10
   7  11   0   -7.50    5.40
   7 -11   0   -6.30    6.20
  -7  11   0   -0.70    5.40
   7  11   0   -4.90    4.30
   7  11   0    3.20    4.50
   7 -11   0  -11.80    5.50
  -7 -11   0  -12.90    5.30
  -7  11   0  -13.80    5.70
  -8  11   0    2.10    6.40
   8 -11   0   13.90    6.60
  -8 -11   0   10.10    5.90
  -8  11   0    0.70    6.10
   8  11   0   13.90    5.40
   8 -11   0   10.10    7.60
  -8  11   0   15.20    6.90
   8  11   0   19.60    6.20
   8  11   0   10.50    5.20
   8 -11   0   11.80    6.80
  -9  11   0  -11.90    6.00
   9  11   0    4.80    5.70
  -9  11   0   -2.40    6.70
   9 -11   0   -0.90    6.40
  -9 -11   0   -9.10    5.80
   9 -11   0  -12.00    6.70
   9 -11   0   -2.30   13.00
  -9  11   0   -3.00    5.90
   9  11   0   -2.20    5.40
   9  11   0   -3.50    5.30
 -10  11   0  183.68   14.00
  10  11   0  196.18   12.10
  10 -11   0  191.58   16.20
  10 -11   0  183.78   14.90
  10  11   0  177.68   12.50
 -10 -11   0  180.78   12.70
 -10  11   0  157.58   14.40
 -10  11   0  184.18   14.20
  10  11   0  178.08   12.10
  10 -11   0  154.88   16.60
 -11  11   0    1.00    5.30
  11  11   0   -2.50    6.60
  11 -11   0   -2.60    8.40
 -11  11   0   -7.70    7.70
 -11  11   0    5.80    7.50
  11  11   0  -16.70    6.80
  11 -11   0   12.10    9.80
  11 -11   0  -17.80    7.00
  12  11   0   35.90    9.20
 -12  11   0   57.19    9.80
 -12  11   0   41.30    6.70
 -12  11   0   40.30    8.60
  12  11   0   36.70    8.70
  12 -11   0   48.20   12.10
  12 -11   0   41.40   10.80
  12 -11   0   27.50    8.60
  12  11   0   40.10    8.40
 -13  11   0   11.10    8.40
  13  11   0    8.00    8.90
 -13  11   0   -5.30    5.40
  13 -11   0    7.40   10.80
  13 -11   0   21.30   12.50
 -13  11   0    1.50    9.10
  13  11   0    2.60    8.30
  13  11   0   13.20    9.00
 -14  11   0  -13.60    8.40
 -14  11   0   18.40    9.80
  14 -11   0    5.90   14.10
  14  11   0    5.20    9.60
  14  11   0    9.70    9.40
  14 -11   0    5.20   11.90
  14  11   0    2.10   10.30
 -15  11   0    3.80    8.60
 -15  11   0   -9.60    9.30
  15  11   0   18.60   12.10
  15  11   0  -15.10    9.80
  15 -11   0   21.80   13.70
  15 -11   0   28.40   16.50
  16  11   0  186.78   16.10
  16 -11   0  190.58   19.90
  16  11   0  168.28   17.90
  16  11   0  168.88   16.10
   0  12   0   51.49    8.00
   0  12   0   47.80    6.10
   0 -12   0   47.90    5.90
   0 -12   0   43.50    7.30
   0  12   0   46.80    6.30
   1  12   0    3.40    6.10
   1  12   0   -2.50    4.30
   1 -12   0    1.10    4.70
  -1  12   0  -13.30    4.40
  -1 -12   0    7.90    3.70
  -1 -12   0    0.40    5.50
  -1 -12   0   -1.70    4.00
   1  12   0   -1.70    4.50
   1 -12   0   -8.80    5.10
  -1  12   0   -1.80    4.60
  -1  12   0   -4.00    6.00
  -2  12   0  553.14   16.40
   2  12   0  572.34   19.10
   2 -12   0  533.85   15.90
  -2 -12   0  554.14   13.60
  -2 -12   0  551.24   13.90
   2  12   0  546.95   15.30
   2 -12   0  545.25   16.20
  -2  12   0  544.55   19.10
   2 -12   0  558.54   19.30
  -2 -12   0  573.54   19.20
   2  12   0  557.04   15.40
  -2  12   0  517.65   16.50
  -3 -12   0    0.00    2.90
  -3  12   0   -1.10    4.80
   3 -12   0   -0.20    4.60
   3  12   0   -3.00    4.00
  -3  12   0   -6.90    5.90
   3 -12   0   -6.90    4.80
  -3 -12   0   -3.00    5.60
   3  12   0   -3.90    4.00
  -3 -12   0   -1.90    3.20
   3  12   0  -11.40    5.80
   3 -12   0   -5.40    5.60
  -3  12   0    9.20    5.40
  -4 -12   0    9.20    2.70
  -4  12   0    6.20    6.40
  -4  12   0    4.90    5.60
   4 -12   0    5.80    6.20
   4 -12   0    9.60    5.70
   4 -12   0   10.20    5.40
  -4 -12   0   11.00    2.30
   4  12   0   13.70    4.70
  -4  12   0    5.60    5.10
   4  12   0    7.40    6.10
   4  12   0    9.80    4.50
  -4 -12   0   10.00    5.80
   5  12   0   -1.10    4.40
   5 -12   0   -2.90    5.70
   5 -12   0   -6.50    5.90
  -5  12   0    3.60    5.80
   5 -12   0    1.10    5.20
   5  12   0   -3.60    6.10
  -5 -12   0   -2.30    5.70
  -5  12   0    2.20    5.30
  -5  12   0   -8.50    6.10
   5  12   0    6.00    4.50
  -6 -12   0  282.47   14.70
  -6  12   0  298.77   14.80
   6  12   0  316.17   12.10
   6  12   0  278.17   11.80
   6  12   0  303.17   15.10
   6 -12   0  296.37   15.00
  -6  12   0  281.97   13.90
   6 -12   0  294.97   14.50
   6 -12   0  303.57   16.00
  -6  12   0  294.17   15.80
   7  12   0   -0.50    4.70
  -7 -12   0   -6.80    5.90
   7  12   0  -12.20    6.00
  -7  12   0   -1.50    6.50
   7 -12   0  -11.40    6.40
   7 -12   0    5.40    7.00
  -7  12   0   -5.20    5.60
   7 -12   0    3.40    6.20
   7  12   0   -4.00    4.60
  -7  12   0  -11.70    6.30
   8  12   0  220.88   11.80
   8 -12   0  226.98   16.30
   8  12   0  222.48   13.80
   8  12   0  225.98   11.90
  -8  12   0  214.88   13.70
  -8 -12   0  222.98   14.10
  -8  12   0  230.78   14.60
   8 -12   0  219.78   15.70
   8 -12   0  212.18   14.40
   9  12   0    2.90    6.20
  -9  12   0    3.50    7.10
   9  12   0   -4.10    5.70
  -9  12   0   -4.90    6.60
   9  12   0   -2.80    5.70
  -9  12   0   -3.70    6.40
  -9 -12   0  -14.70    6.20
   9 -12   0   -8.50    7.20
   9 -12   0  -11.50    7.90
   9 -12   0   -1.20    6.80
 -10 -12   0   14.90    7.60
  10  12   0   41.00    7.10
  10 -12   0   45.10    8.80
  10  12   0   31.40    7.20
 -10  12   0   45.10    8.80
  10  12   0   38.30    7.50
  10 -12   0   24.90    9.90
 -10  12   0   35.10    8.20
 -10  12   0   32.50    8.00
  10 -12   0   36.90    9.40
  11 -12   0    3.90    7.90
  11 -12   0   -6.40   10.60
  11  12   0    2.80    7.10
  11  12   0   -5.90    6.50
  11 -12   0    1.80   10.00
 -11  12   0    2.40    7.50
 -11  12   0   -1.60    8.40
  12 -12   0  295.47   20.70
 -12  12   0  345.17   18.00
  12 -12   0  333.17   18.60
  12 -12   0  313.97   23.30
 -12  12   0  326.17   14.60
  12  12   0  295.37   17.30
  12  12   0  327.67   17.00
  12  12   0  369.66   19.90
 -12  12   0  313.27   18.90
 -13  12   0  -10.40    9.60
  13  12   0  -15.30   14.20
  13 -12   0   19.70   13.20
  13  12   0  -10.80    9.40
  13  12   0   -9.20    7.90
  13 -12   0  -16.00   10.30
 -13  12   0   14.80    9.00
  13 -12   0  -15.70    8.60
 -13  12   0    6.30    6.40
  14  12   0  115.39   12.40
  14  12   0  112.29   13.10
 -14  12   0   84.09   12.20
  14 -12   0  126.19   15.90
 -14  12   0  110.39   11.50
  14 -12   0  114.89   17.20
  14  12   0  107.19   13.40
 -15  12   0    3.00    9.50
  15  12   0    6.90   11.70
 -15  12   0  -16.20   10.30
  15 -12   0   -0.60   16.60
  15  12   0   -5.50   11.00
  15 -12   0    1.80   13.50
  15  12   0   21.60   12.70
   0 -13   0    5.00    4.10
   0  13   0   -2.80    4.70
   0  13   0    1.10    4.80
   0 -13   0   -3.20    4.50
   0  13   0    0.00    6.30
   0 -13   0   -2.80    5.90
  -1  13   0   -4.60    6.30
  -1 -13   0   -2.90    4.20
  -1 -13   0   -0.30    5.90
   1 -13   0   -7.60    5.40
   1 -13   0    0.00    4.90
   1  13   0   -4.40    6.30
  -1 -13   0   13.00    4.10
   1  13   0   -1.10    4.60
   1  13   0  -10.60    4.50
  -1  13   0   -4.00    4.60
  -1  13   0   -0.20    5.20
  -2 -13   0  208.78    9.30
   2 -13   0  216.68   14.70
  -2 -13   0  222.98    9.00
  -2  13   0  214.08   14.60
   2  13   0  214.48   14.70
   2 -13   0  225.58   11.50
  -2 -13   0  225.38   14.30
  -2  13   0  224.68   11.70
   2 -13   0  221.48   11.10
   2  13   0  243.88   11.20
  -2  13   0  219.78   12.30
   3 -13   0   -0.30    6.00
   3 -13   0   -4.00    4.70
  -3  13   0   -3.60    5.20
  -3  13   0  -11.90    5.90
  -3 -13   0    2.30    3.60
  -3  13   0  -10.30    4.70
   3  13   0    0.20    4.40
   3 -13   0    4.20    5.50
  -3 -13   0    1.90    3.00
   3  13   0   -3.30    6.20
   3  13   0   -2.20    4.40
  -3 -13   0   -3.70    5.70
  -4  13   0  467.65   16.60
   4  13   0  468.55   18.30
   4  13   0  473.95   14.50
   4  13   0  462.45   14.60
  -4 -13   0  479.05   18.40
   4 -13   0  466.65   16.60
  -4  13   0  472.65   17.00
  -4 -13   0  466.65   10.60
   4 -13   0  474.85   16.70
   4 -13   0  504.85   19.40
  -4 -13   0  460.05   10.20
  -4  13   0  476.35   19.10
  -5  13   0   -1.50    6.80
   5  13   0    2.60    4.70
  -5  13   0   -3.00    5.50
   5 -13   0   -2.00    5.40
   5  13   0    3.30    6.60
   5 -13   0    6.60    6.30
   5 -13   0   -2.00    6.50
  -5 -13   0   -3.60    5.80
   5  13   0    0.00    4.70
  -5  13   0    2.30    5.90
   6  13   0  294.17   12.30
  -6 -13   0  297.37   15.60
  -6  13   0  273.07   14.50
   6 -13   0  293.57   14.80
   6 -13   0  297.97   15.50
  -6  13   0  261.77   16.50
   6  13   0  286.07   15.70
   6  13   0  290.27   12.30
   6 -13   0  272.87   16.50
  -6  13   0  289.87   15.40
   7  13   0  -11.10    6.60
  -7  13   0    0.50    6.10
   7 -13   0   -5.30    6.90
   7 -13   0    2.20    7.30
   7  13   0   -6.80    5.00
  -7  13   0   -9.00    6.90
   7  13   0   -1.90    5.00
   7 -13   0   -7.50    6.00
  -7 -13   0  -14.60    6.20
  -7  13   0    1.10    6.90
  -8  13   0   45.90    8.90
   8  13   0   52.19    7.10
   8 -13   0   35.80   14.90
   8 -13   0   33.40    8.60
  -8 -13   0   42.80    8.20
   8  13   0   52.59    7.10
  -8  13   0   52.49    8.10
  -8  13   0   54.59    8.80
   8 -13   0   55.29    9.20
   8  13   0   51.59    8.20
   9  13   0    2.30    6.30
  -9  13   0   -3.70    6.70
   9  13   0    1.60    6.30
   9 -13   0   -7.70    8.40
  -9  13   0   -1.90    7.70
  -9 -13   0  -14.70    6.60
   9 -13   0    7.90    7.80
  -9  13   0    2.00    7.00
   9 -13   0  -13.70    7.20
   9  13   0   -2.60    6.00
  10  13   0  254.97   14.90
 -10 -13   0  236.88   15.60
  10  13   0  253.87   14.80
 -10  13   0  224.68   16.70
  10 -13   0  262.47   18.10
 -10  13   0  237.38   16.00
 -10  13   0  255.87   16.60
  10 -13   0  244.18   19.70
  10 -13   0  246.88   18.70
  10  13   0  232.18   14.00
 -11 -13   0   -3.80    7.00
 -11  13   0   -2.90    7.40
  11 -13   0    4.80   10.60
 -11  13   0    4.30    7.90
  11  13   0  -11.80    6.80
  11 -13   0  -19.60    9.20
  11 -13   0  -10.20    8.30
  11  13   0    5.30    7.90
  12 -13   0   86.99   11.70
 -12  13   0  103.19   11.50
  12  13   0  115.09   11.20
  12  13   0  111.49   11.50
 -12  13   0  102.29   12.40
 -12  13   0  108.09   18.20
  12 -13   0  100.59   14.70
  12 -13   0  118.49   14.10
  13  13   0   19.60   13.40
  13 -13   0   -3.50    9.40
  13 -13   0   27.00   13.80
 -13  13   0   25.00   13.50
 -13  13   0   -4.80    8.80
  13  13   0    3.20    8.70
  13 -13   0   -0.60   11.30
  13  13   0   26.10   11.00
 -13  13   0   -2.20    6.90
  14 -13   0   -3.70    9.80
  14 -13   0   -7.20   12.50
  14 -13   0   -7.20   15.10
  14  13   0  -15.20    9.70
  14  13   0   13.80   11.50
  14  13   0   11.00   10.90
 -14  13   0   10.30   10.00
  15 -13   0   27.70   14.80
  15 -13   0    0.50   16.40
  15  13   0    9.60   12.20
 -15  13   0    5.40   11.90
  15  13   0   -6.90   12.00
  15  13   0   -2.10   11.40
 -15  13   0   18.40   10.50
   0 -14   0 3275.77   65.09
   0 -14   0 3201.68   59.69
   0 -14   0 3283.57   59.79
   0  14   0 3230.58   60.89
   0  14   0 3424.36   65.39
   0  14   0 3273.97   60.89
  -1  14   0   -4.90    6.70
   1  14   0   -7.10    5.10
   1 -14   0    0.20    4.40
   1  14   0   -7.10    6.60
  -1 -14   0   -8.90    6.20
  -1 -14   0   11.30    4.30
   1 -14   0   -0.60    6.40
  -1  14   0   -7.30    5.40
  -1 -14   0   -4.60    4.50
  -1  14   0   -7.70    5.10
   1 -14   0   -6.90    5.10
   1  14   0   -3.90    4.80
  -2 -14   0  618.94   16.10
  -2  14   0  645.64   19.40
   2  14   0  683.73   18.60
  -2 -14   0  632.94   22.10
   2 -14   0  661.83   19.00
  -2  14   0  651.73   19.10
   2  14   0  656.43   18.10
  -2 -14   0  644.54   15.90
   2 -14   0  650.13   18.60
  -2  14   0  671.53   22.50
   2 -14   0  665.93   22.60
   2  14   0  671.03   22.30
  -3  14   0   -1.10    6.90
   3 -14   0    0.30    6.40
  -3 -14   0   -7.30    5.90
   3  14   0   -4.60    4.70
  -3 -14   0   -5.40    3.70
   3 -14   0   -1.70    5.50
  -3  14   0   -3.50    5.30
  -3 -14   0   -1.70    3.30
   3 -14   0   -2.10    5.20
   3  14   0   -2.80    6.60
   3  14   0    3.00    4.80
  -3  14   0    3.60    5.80
   4 -14   0   32.50    8.10
   4  14   0   18.70    7.40
   4  14   0   30.30    5.70
  -4 -14   0   33.10    5.70
  -4  14   0   25.80    6.80
  -4 -14   0   28.10    7.40
  -4  14   0   28.40    6.50
   4 -14   0   45.30    7.30
   4 -14   0   34.70    6.70
  -4  14   0   28.10    8.10
   4  14   0   26.30    5.70
  -4 -14   0   33.30    3.20
  -5  14   0    0.50    6.30
   5  14   0   -2.30    4.90
   5  14   0  -11.40    6.90
  -5  14   0   -2.60    5.70
   5  14   0   -4.20    4.90
  -5  14   0  -13.80    6.70
  -5 -14   0   -4.80    6.40
   5 -14   0    3.20    5.80
   5 -14   0   -7.10    7.00
   5 -14   0   -2.10    6.40
  -6  14   0 1868.11   40.60
  -6  14   0 1847.32   42.80
   6  14   0 1857.81   37.70
  -6  14   0 1847.22   41.00
   6  14   0 1837.22   37.70
   6 -14   0 1884.71   41.10
   6 -14   0 1848.02   43.30
  -6 -14   0 1869.11   41.80
   6 -14   0 1877.81   41.30
   6  14   0 1913.21   42.10
   7 -14   0  -13.90    7.30
  -7  14   0   11.40    7.50
   7 -14   0   11.20    6.90
  -7  14   0   -0.20    6.40
   7 -14   0    2.90    8.10
   7  14   0   -9.20    5.30
   7  14   0  -13.40    7.00
   7  14   0   -4.20    5.20
  -7 -14   0   -7.00    6.70
   8 -14   0  703.53   24.60
  -8  14   0  709.53   25.10
  -8  14   0  685.63   23.20
   8  14   0  695.73   20.30
  -8  14   0  712.13   22.70
   8 -14   0  667.13   25.00
   8  14   0  706.63   20.30
  -8 -14   0  681.43   23.30
   8 -14   0  718.03   23.80
   8  14   0  739.23   23.60
   9  14   0   -0.90    6.50
  -9 -14   0    3.00    7.40
  -9  14   0    0.30    7.50
   9 -14   0    1.70    8.20
  -9  14   0   -4.50    7.40
   9  14   0   -6.60    7.00
   9 -14   0   -1.90    8.00
   9 -14   0   -9.00    8.60
   9  14   0   -0.80    6.20
 -10  14   0  110.79   11.80
  10  14   0  112.89   12.80
  10 -14   0  107.09   13.00
  10  14   0  112.39   10.20
  10 -14   0  105.49   12.90
 -10  14   0   95.89   10.90
 -10  14   0   90.29   10.80
  10 -14   0  101.49   11.50
 -10 -14   0  101.69   10.80
  10  14   0  125.29   14.00
  11 -14   0   14.90    9.00
  11 -14   0   11.90    9.70
  11  14   0    4.20    7.40
 -11  14   0   -1.90    8.50
 -11  14   0    6.60    8.50
 -11 -14   0  -16.60    7.90
  11  14   0    6.50    8.00
 -11  14   0    6.70    9.40
  11 -14   0   27.50   11.60
  12 -14   0   16.10   11.10
  12  14   0    2.70    8.90
 -12  14   0    5.70    9.80
  12 -14   0   14.50   12.70
  12 -14   0    3.00    9.90
  12  14   0    6.70    8.40
 -12  14   0   17.60    9.80
  13 -14   0   -0.20   14.30
  13 -14   0  -27.60   10.10
  13  14   0    6.80    9.20
 -13  14   0    2.70    7.90
  13 -14   0   20.00   12.30
 -13  14   0  -11.70   10.70
  13  14   0    0.20   10.90
  13  14   0   -1.00    9.90
 -13  14   0   -4.80    9.50
  14  14   0   72.59   13.10
 -14  14   0   93.19   13.80
  14 -14   0   95.39   16.20
 -14  14   0   97.79    9.10
 -14  14   0   80.19   13.00
  14 -14   0   63.59   13.00
  14  14   0  105.79   14.40
  14 -14   0   49.50   17.00
  14  14   0   88.89   13.50
  15  14   0  -15.50   12.90
 -15  14   0   31.90   13.70
  15 -14   0   -6.10   15.10
 -15  14   0   -7.60   11.40
  15  14   0   -0.80   13.30
  15  14   0   -4.70   11.50
   0  15   0    5.20    5.50
   0 -15   0    9.50    4.80
   0 -15   0   10.40    6.80
   0  15   0   18.40    5.70
   0  15   0   13.90    7.30
   0 -15   0   13.00    5.50
  -1 -15   0   -0.70    6.80
   1  15   0    2.40    5.10
   1 -15   0   -0.30    4.90
   1  15   0    3.50    5.60
  -1  15   0    1.70    5.50
  -1  15   0    7.50    5.90
   1 -15   0    0.20    6.90
   1  15   0   -7.10    6.70
  -1 -15   0   -0.30    4.10
   1 -15   0   -1.80    5.30
  -1 -15   0    2.00    4.90
  -1  15   0    2.30    7.00
  -2  15   0   10.90    5.70
   2 -15   0    0.80    6.80
   2 -15   0    7.70    5.40
  -2 -15   0   16.00    4.40
  -2 -15   0   11.70    4.80
  -2  15   0   25.80    7.70
   2  15   0   10.90    5.50
   2  15   0   18.00    7.50
  -2 -15   0   13.00    7.20
   2  15   0    2.20    5.40
   2 -15   0    3.80    5.80
  -2  15   0   17.20    6.40
   3 -15   0   -3.10    6.10
   3  15   0    0.00    5.00
   3  15   0   -5.60    6.80
  -3 -15   0   -3.50    6.70
   3  15   0   11.40    5.60
  -3  15   0   -6.30    5.70
  -3  15   0   -0.40    5.50
  -3 -15   0    1.00    3.40
  -3 -15   0  -11.40    3.70
   3 -15   0    0.60    5.40
   3 -15   0   -0.20    7.10
  -3  15   0   -2.40    7.20
   4 -15   0   24.80    8.20
  -4  15   0    8.90    8.10
  -4  15   0   27.80    7.10
   4 -15   0   27.40    6.70
  -4 -15   0   11.10    7.50
  -4  15   0   28.40    6.70
   4  15   0   33.20    6.10
  -4 -15   0   26.90    3.30
   4 -15   0   26.90    7.30
   4  15   0   29.50    6.10
   4  15   0   19.60    8.10
  -5  15   0    9.70    6.20
  -5  15   0   -9.70    6.10
   5 -15   0    6.70    6.50
   5  15   0   -8.00    5.20
   5 -15   0    5.50    6.70
  -5 -15   0  -13.20    6.70
   5 -15   0   -3.50    7.50
   5  15   0   -6.70    7.10
  -5  15   0  -19.40    7.20
   5  15   0    4.10    5.70
  -6  15   0   88.09   10.90
   6 -15   0   95.89    9.80
  -6  15   0  106.29   12.40
   6  15   0  110.69   11.20
  -6  15   0   93.09   10.00
   6 -15   0   88.09   11.30
   6  15   0   99.99   10.60
   6 -15   0   93.89   10.60
  -6 -15   0   71.39    9.50
   6  15   0  118.59   10.90
   7 -15   0   -5.00    7.90
   7  15   0   -6.00    5.90
  -7  15   0  -11.60    7.40
   7  15   0   -0.50    6.00
  -7  15   0  -12.10    7.70
   7 -15   0    0.30    6.80
   7 -15   0  -12.50    8.10
  -7  15   0   -9.20    6.70
  -8  15   0  228.48   20.30
  -8  15   0  274.27   16.50
   8  15   0  290.37   18.00
   8 -15   0  273.87   17.30
   8 -15   0  264.87   19.40
   8 -15   0  245.28   18.10
   8  15   0  256.97   14.10
  -8 -15   0  242.38   17.50
   8  15   0  235.18   14.00
  -8  15   0  267.27   18.60
  -9 -15   0    8.30    8.30
   9  15   0    1.10    6.70
   9 -15   0   -3.50    9.00
   9  15   0   -7.70    7.30
   9 -15   0   -2.90    9.10
   9  15   0   -1.50    6.70
  -9  15   0   -0.10    7.90
  -9  15   0    3.60    8.60
  -9  15   0   -4.10    7.90
   9 -15   0    3.80    9.70
  10 -15   0   22.50   10.00
  10  15   0   37.70    8.70
  10  15   0   30.60    8.00
 -10  15   0   41.90    9.70
 -10  15   0   30.10    9.20
 -10  15   0   30.00    9.90
 -10 -15   0   30.50    9.40
  10 -15   0   40.30   10.90
  10  15   0   38.30    9.00
  10 -15   0   38.90   11.60
  11  15   0    3.70    8.50
  11  15   0   -0.90    7.70
 -11  15   0    0.30    9.80
  11 -15   0    2.40   10.20
  11  15   0   -3.30    7.70
 -11  15   0   -3.10    8.60
  11 -15   0    1.40    9.70
  11 -15   0  -22.80   11.00
 -11 -15   0  -19.20    8.50
 -11  15   0   -1.10    9.30
 -12  15   0  258.47   20.40
  12 -15   0  221.08   25.00
  12  15   0  306.37   17.80
  12 -15   0  251.87   21.70
 -12  15   0  276.47   19.80
  12 -15   0  255.67   21.60
 -13  15   0    3.10   11.30
 -13  15   0    3.30    8.30
 -13  15   0   -4.10   10.80
  13  15   0    5.70    9.70
  13 -15   0   -7.30   12.00
  13  15   0   -3.70   14.00
  13 -15   0  -10.00   14.20
  13 -15   0   -8.90   11.00
  13  15   0   12.60   10.60
 -14  15   0   27.10    8.80
 -14  15   0   40.70   13.30
  14  15   0   22.10   12.50
  14 -15   0   37.50   16.30
  14 -15   0   42.00   14.90
  14 -15   0   18.90   12.20
 -14  15   0   25.70   12.00
   0 -16   0 2734.33   57.39
   0 -16   0 2625.54   50.69
   0  16   0 2689.63   52.79
   0  16   0 2619.84   52.09
   0 -16   0 2645.74   50.69
   0  16   0 2717.33   57.09
  -1  16   0   -2.00    6.00
  -1  16   0   -3.20    5.60
   1 -16   0    5.00    7.30
  -1 -16   0    0.70    5.10
   1  16   0   -5.60    5.70
   1 -16   0  -10.40    5.40
   1  16   0   -3.80    5.40
  -1 -16   0   -0.40    7.10
   1 -16   0    3.70    5.30
  -1 -16   0    1.80    4.30
  -1  16   0    0.70    7.30
   1  16   0   -4.00    7.00
   2  16   0  771.32   21.60
   2 -16   0  770.32   26.10
  -2 -16   0  730.43   18.70
  -2 -16   0  740.63   18.30
  -2  16   0  742.23   22.20
  -2  16   0  780.02   26.10
  -2 -16   0  785.32   25.90
   2  16   0  778.92   25.70
   2  16   0  741.93   21.00
  -2  16   0  769.82   22.60
   2 -16   0  756.92   21.90
   3  16   0   -1.20    7.40
  -3 -16   0   -4.40    3.90
   3  16   0   -0.40    5.30
   3 -16   0    6.10    6.70
   3 -16   0    1.90    5.90
   3 -16   0   -1.00    7.40
  -3  16   0   -2.50    6.40
  -3  16   0    7.90    6.20
  -3  16   0   -5.10    7.70
  -3 -16   0   -8.60    7.30
  -3 -16   0    3.50    3.60
   4  16   0  316.57   14.20
   4  16   0  337.47   19.10
  -4  16   0  350.96   16.70
  -4  16   0  362.76   16.00
  -4 -16   0  342.57    9.30
   4 -16   0  341.57   15.80
   4 -16   0  348.57   16.40
   4 -16   0  321.87   19.70
  -4  16   0  343.07   18.90
   4  16   0  345.17   14.40
  -4 -16   0  331.77   18.60
  -4 -16   0  344.07   10.30
   5  16   0  -11.80    7.60
  -5  16   0   -5.00    6.80
  -5  16   0    6.40    6.70
   5  16   0   -5.20    5.90
   5 -16   0    1.50    6.30
  -5 -16   0   -1.20    7.40
  -5  16   0  -12.80    7.80
   5 -16   0    0.10    7.30
   5 -16   0   -2.00    8.30
   5  16   0    3.80    5.80
   6  16   0 1454.05   32.80
  -6  16   0 1309.67   39.70
  -6  16   0 1540.45   39.10
  -6  16   0 1514.75   35.60
   6 -16   0 1513.05   39.30
   6 -16   0 1471.05   35.90
  -6 -16   0 1462.05   37.50
   6  16   0 1457.95   32.90
   6  16   0 1516.85   37.70
  -7  16   0   -2.20    7.30
   7 -16   0   -4.00    8.00
  -7  16   0    8.80    8.50
   7  16   0   -9.30    8.20
   7 -16   0   -5.90    8.50
   7  16   0  -11.10    6.20
  -7 -16   0  -12.60    7.70
  -7  16   0    8.70    8.20
   7 -16   0   11.10    8.00
   7  16   0   -4.80    6.30
  -8 -16   0 1424.76   36.90
  -8  16   0 1367.66   36.10
   8  16   0 1383.76   32.90
   8 -16   0 1461.55   39.50
   8 -16   0 1434.76   37.50
  -8  16   0 1408.66   35.80
  -8  16   0 1539.35   39.50
   8  16   0 1507.65   37.10
   8 -16   0 1435.16   37.30
   8  16   0 1377.16   32.90
   9  16   0   -4.40    7.20
   9 -16   0   -5.60    8.60
  -9  16   0   -5.90    8.40
   9 -16   0   -6.00    9.40
   9  16   0    5.70    8.20
  -9  16   0    0.50    8.50
   9 -16   0   -6.50    9.60
  -9 -16   0   -8.00    8.60
  -9  16   0    9.20    9.40
   9  16   0   -4.30    6.80
 -10  16   0   77.59   11.90
  10 -16   0   82.79   12.60
  10  16   0   99.29   10.90
  10  16   0   96.19   10.20
 -10  16   0  116.29   12.30
  10 -16   0   90.29   13.30
 -10  16   0   95.49   11.90
  10 -16   0   76.99   12.00
  10  16   0   79.59   10.70
 -10 -16   0   82.79   11.60
 -11  16   0  -17.30    9.70
  11 -16   0  -16.60    9.60
 -11  16   0   -4.40   10.40
 -11  16   0   -6.60    8.90
  11  16   0   -3.00    8.70
  11  16   0   -0.90    8.30
  11  16   0   14.60    8.50
 -11 -16   0  -19.00    9.30
  11 -16   0    9.40   10.80
  11 -16   0   -4.40   12.20
  12  16   0   62.59   11.10
  12 -16   0   75.39   14.00
  12  16   0   63.39   11.80
 -12  16   0   61.89   12.70
  12 -16   0   69.69   13.00
  12 -16   0   53.59   15.50
  13 -16   0    1.40   15.50
  13  16   0  -14.40    9.70
  13 -16   0  -15.20   12.10
 -13  16   0    9.10    9.00
 -13  16   0  -29.20   11.60
  13 -16   0   22.10   13.60
  13  16   0   -2.30   11.00
 -13  16   0  -15.50   12.50
  14  16   0   81.09   13.30
  14  16   0   36.10   14.80
  14 -16   0   93.59   16.90
 -14  16   0   41.50   16.30
  14 -16   0   54.59   26.60
 -14  16   0   78.29   10.90
  14 -16   0   61.09   15.00
  14  16   0   31.80   13.50
 -14  16   0   45.20   14.10
   0  17   0    5.30    6.50
   0  17   0   15.40    6.40
   0 -17   0    9.00    6.00
   0 -17   0   18.10    5.70
   0  17   0   11.40    7.90
   0 -17   0   10.70    7.90
   1  17   0   -6.50    5.60
  -1  17   0   -9.10    7.30
   1 -17   0   -0.20    7.40
  -1  17   0    0.40    6.60
   1  17   0   -2.70    7.50
  -1 -17   0    5.20    4.80
   1 -17   0   -3.30    5.20
  -1  17   0    4.90    6.10
   1  17   0   -1.50    6.30
   1 -17   0   -1.00    6.10
  -1 -17   0    2.50    7.50
  -1 -17   0   -3.80    5.30
  -2  17   0  157.28   13.50
  -2  17   0  147.29   12.60
  -2  17   0  164.98   16.20
   2 -17   0  165.68   12.70
  -2 -17   0  172.08    9.50
   2  17   0  159.98   16.10
  -2 -17   0  141.09   10.20
  -2 -17   0  137.59   16.30
   2  17   0  144.29   12.00
   2  17   0  159.98   12.80
   2 -17   0  152.48   16.70
   3 -17   0   -0.30    7.10
  -3 -17   0    3.80    4.00
  -3  17   0    0.20    6.40
  -3 -17   0   -6.40    7.80
  -3 -17   0   -1.20    4.60
   3 -17   0    3.60    6.00
  -3  17   0    3.20    8.10
   3  17   0   -6.20    7.40
   3 -17   0    4.50    8.40
  -3  17   0   -3.00    6.80
   3  17   0   -3.50    6.10
   3  17   0   10.60    6.10
  -4 -17   0  902.61   28.90
   4 -17   0  849.52   25.50
  -4  17   0  885.91   25.40
  -4  17   0  912.71   29.60
   4 -17   0  871.41   25.10
  -4  17   0  876.31   26.00
  -4 -17   0  856.81   18.20
   4  17   0  874.51   28.10
   4 -17   0  886.01   29.80
  -4 -17   0  856.91   17.90
   4  17   0  864.61   23.80
   4  17   0  888.51   23.80
  -5 -17   0   -1.40    8.00
   5  17   0   -3.00    6.40
   5 -17   0   -4.70    8.80
   5  17   0   -2.30    6.10
   5  17   0    0.20    8.60
  -5  17   0    8.00   14.40
  -5  17   0    6.40    7.20
   5 -17   0   -7.70    6.40
  -5  17   0   -8.80    8.40
   5 -17   0   11.20   12.00
  -6  17   0  958.50   28.80
   6 -17   0  981.60   29.40
  -6 -17   0 1001.00   31.10
   6  17   0  999.30   30.70
  -6  17   0  975.00   28.10
  -6  17   0 1002.20   31.80
   6  17   0  982.60   25.90
   6 -17   0 1034.60   32.50
   6  17   0  962.00   26.00
   6 -17   0 1031.70   28.90
  -7  17   0    9.00    8.00
   7 -17   0    0.90    9.60
   7  17   0   -2.70    6.60
  -7  17   0   16.40    9.00
  -7 -17   0   -5.70    8.40
  -7  17   0    2.30    9.30
   7  17   0   -8.30    8.60
   7 -17   0    6.20    7.90
   7 -17   0   18.40    9.30
   7  17   0   -7.60    6.70
  -8  17   0  226.58   18.00
  -8  17   0  269.67   20.70
   8  17   0  258.07   15.60
   8 -17   0  260.27   22.50
  -8  17   0  244.68   18.60
   8  17   0  271.47   19.80
   8  17   0  238.88   15.50
  -8 -17   0  253.07   19.40
   8 -17   0  218.48   19.30
   9  17   0    1.70    7.30
  -9  17   0   -2.10    9.30
   9 -17   0  -15.30   10.00
  -9  17   0    0.70    8.90
   9 -17   0    9.50    9.70
   9 -17   0   -0.80   17.10
   9  17   0   -7.70    7.90
   9  17   0    2.50    8.90
  -9  17   0    0.90    9.10
  -9 -17   0    0.70    9.60
  10  17   0  233.78   16.50
 -10  17   0  210.98   24.40
 -10  17   0  233.18   19.70
 -10  17   0  235.28   20.60
  10  17   0  247.28   17.40
 -10 -17   0  276.57   25.10
  10 -17   0  245.88   20.70
  10  17   0  241.88   19.00
  10 -17   0  259.57   22.00
  11 -17   0  -11.90   10.60
  11  17   0    2.00    9.20
 -11 -17   0  -11.80   10.40
  11 -17   0   -6.40   11.60
 -11  17   0   -4.40   11.00
 -11  17   0    7.00   10.30
  11  17   0    3.30   12.90
  11  17   0   12.40    9.20
  11 -17   0   16.40   13.10
 -11  17   0  -25.30    9.50
  12 -17   0  564.94   31.00
  12 -17   0  532.95   28.00
 -12  17   0  522.65   26.60
 -12 -17   0  484.95   24.90
  12 -17   0  594.64   29.30
 -12  17   0  575.94   26.80
  12  17   0  548.85   23.40
  12  17   0  503.45   23.90
  13  17   0   -1.40   11.40
 -13  17   0   -3.20   12.10
  13 -17   0   24.00   14.00
  13 -17   0    8.80   13.60
  13 -17   0    9.90   15.50
 -13  17   0   22.50   12.80
  14  17   0   23.30   14.00
 -14  17   0   52.89   10.90
  14 -17   0   22.90   15.90
 -14  17   0   35.80   14.60
  14 -17   0   26.90   23.20
  14  17   0   36.40   13.10
  14  17   0   12.50   15.00
 -14  17   0    8.70   13.60
   0  18   0  168.28   17.10
   0  18   0  153.58   12.90
   0 -18   0  179.88   17.70
   0 -18   0  150.28   12.30
   0 -18   0  178.78   11.60
   0  18   0  162.88   13.70
  -1  18   0   -6.30    8.00
   1 -18   0    2.60    8.10
   1 -18   0   -4.90    5.70
   1 -18   0   -9.80    6.00
   1  18   0   -2.50    6.30
   1  18   0   -4.40    8.00
  -1 -18   0   -0.60    5.00
  -1 -18   0   -2.30    5.70
   1  18   0    1.50    6.90
  -1  18   0    0.50    6.90
  -1  18   0   -7.80    6.00
  -1 -18   0   -7.00    8.20
   2 -18   0  734.03   27.60
  -2  18   0  696.03   23.20
  -2 -18   0  720.43   18.50
   2 -18   0  698.23   22.20
  -2 -18   0  741.23   27.10
   2  18   0  717.03   26.90
  -2  18   0  690.03   22.20
   2  18   0  710.63   21.70
  -2  18   0  711.83   26.90
   2 -18   0  682.43   21.40
   2  18   0  728.63   22.40
  -2 -18   0  713.73   19.00
   3 -18   0   12.40    9.00
  -3  18   0   -4.90    9.40
  -3 -18   0   -3.10    4.30
   3  18   0    3.10    6.50
   3 -18   0    4.00    6.50
   3  18   0    0.00    6.60
  -3 -18   0   -1.20    8.20
   3 -18   0    2.80    7.40
  -3 -18   0   -4.00    5.00
  -3  18   0   -2.90    8.50
  -3  18   0   -9.50    6.30
   3  18   0    5.30    8.90
   4 -18   0  763.22   30.60
  -4 -18   0  735.93   16.40
   4 -18   0  733.93   23.70
  -4 -18   0  699.73   16.00
   4  18   0  744.43   27.10
  -4 -18   0  764.92   27.60
   4 -18   0  744.13   24.20
  -4  18   0  745.53   24.70
  -4  18   0  766.32   28.10
  -4  18   0  761.02   23.70
   4  18   0  732.13   22.20
  -5  18   0   -2.30    7.40
  -5  18   0   -4.10    8.80
   5  18   0   -2.40    6.20
  -5  18   0    2.80    8.20
   5 -18   0   -5.60   15.50
  -5 -18   0  -11.90    8.00
   5 -18   0   -6.30    7.40
   5 -18   0    2.90    8.30
   5  18   0   -5.70    6.60
   5  18   0   -0.90    9.00
   6  18   0   74.49    9.40
   6  18   0   63.29    9.00
  -6  18   0   73.39   11.00
  -6 -18   0   75.09   11.50
   6  18   0   85.09   11.60
  -6  18   0   75.49   12.00
   6 -18   0   89.09   11.00
  -6  18   0   73.99   10.40
   6 -18   0   71.49   15.20
   6 -18   0   72.49   11.10
  -7  18   0   -4.60    9.60
   7  18   0   -5.40    6.90
  -7  18   0    5.40    8.60
   7  18   0    1.00    7.40
   7 -18   0   21.00    9.50
  -7  18   0    6.20    9.00
   7 -18   0   11.10    9.30
  -7 -18   0   -4.40    9.00
   7  18   0    0.90    9.00
   7 -18   0   13.50   10.40
   8  18   0   19.20    8.40
  -8  18   0    2.30    9.90
  -8  18   0    6.00   10.40
   8 -18   0   20.00    9.60
   8  18   0   23.40    8.30
  -8 -18   0   13.20    9.70
   8 -18   0   16.80   10.60
  -8  18   0   17.10    9.90
   8 -18   0   17.60   11.00
   8  18   0   21.30   10.30
  -9  18   0    3.90   10.00
   9  18   0  -11.70    8.80
   9  18   0    6.30    8.70
   9  18   0   -5.20    8.20
   9 -18   0    7.20   10.90
  -9 -18   0   -6.40   10.00
  -9  18   0    6.60    9.90
   9 -18   0    7.30   11.60
  -9  18   0  -13.80   10.00
   9 -18   0   -7.50    9.40
  10 -18   0   28.50   11.50
  10  18   0   31.60    9.70
 -10  18   0    9.00   11.10
  10  18   0   41.60   11.00
  10 -18   0   28.70   13.20
  10 -18   0   33.80   12.70
 -10 -18   0   30.50   11.60
 -10  18   0   45.50   12.00
 -10  18   0   54.29   11.60
  11 -18   0  -10.70   12.20
  11 -18   0  -18.20   13.40
  11  18   0   -1.60    9.50
  11  18   0   12.30    9.50
  11 -18   0    8.00   11.90
 -11  18   0    0.30   11.00
 -11 -18   0  -17.50   10.90
 -11  18   0   -0.50   11.20
  11  18   0    6.20   10.00
 -11  18   0   -7.30   10.70
 -12 -18   0  -12.30   12.10
 -12  18   0   24.40   12.90
 -12  18   0    0.60   12.10
  12 -18   0   -5.40   12.60
  12 -18   0   32.30   16.40
 -12  18   0    3.60   12.10
  12 -18   0    7.40   13.40
  12  18   0   16.50   11.00
  12  18   0   18.60   10.70
  13 -18   0   20.30   20.30
  13  18   0  -34.20   10.80
  13  18   0  -19.90   12.30
 -13  18   0    9.10   13.20
  13 -18   0   25.20   14.80
  13 -18   0   -4.20   14.00
 -13  18   0    5.80   13.90
   0  19   0   -4.20    8.50
   0  19   0    8.80    7.10
   0  19   0   -3.20    7.20
   0 -19   0   -5.10    6.40
   0 -19   0   -0.20    5.60
   1 -19   0    5.70    7.10
   1  19   0   -3.60    7.20
   1  19   0    2.40    6.90
  -1  19   0    1.70    6.80
   1  19   0  -12.40    8.80
  -1  19   0    3.90    8.60
   1 -19   0   -1.00    6.20
   1 -19   0    5.30   10.50
  -1 -19   0   -9.10    6.00
  -1 -19   0    1.30    5.50
  -1  19   0    1.80    9.00
  -2 -19   0  143.89   11.40
   2  19   0  141.59   18.30
   2  19   0  153.68   14.30
   2 -19   0  123.99   12.50
   2 -19   0  137.19   14.00
  -2  19   0  123.39   13.80
  -2 -19   0  141.19   10.10
   2 -19   0  130.79   13.90
  -2  19   0  138.39   18.00
  -2  19   0  151.08   14.50
   2  19   0  161.18   13.70
  -2 -19   0  100.69   20.00
   3  19   0   -7.20    7.20
   3  19   0    0.90    6.70
  -3 -19   0    5.70    5.30
   3  19   0   -5.00    8.90
  -3 -19   0    4.50   15.70
  -3  19   0   -6.20    7.10
  -3  19   0  -12.20    7.70
   3 -19   0    1.60    9.30
  -3  19   0    2.60    9.30
  -3 -19   0    8.10    4.60
   3 -19   0   -0.10    7.90
  -4 -19   0  116.99   17.10
   4 -19   0  184.28   20.20
  -4 -19   0  135.99    7.60
   4 -19   0  111.89   11.30
  -4  19   0  149.09   19.10
   4  19   0  145.29   13.90
  -4 -19   0  124.99    8.30
   4 -19   0  118.69   12.20
  -4  19   0  157.28   16.10
   4  19   0  128.59   14.00
  -4  19   0  132.99   15.10
   4  19   0  194.78   19.50
  -5 -19   0    4.70   11.20
  -5  19   0   -3.30    7.80
   5 -19   0    6.00    8.00
   5 -19   0    4.50   10.10
  -5  19   0    6.30    8.60
  -5  19   0    1.80    9.50
   5  19   0    0.80    7.40
   5  19   0   10.00    7.10
   5 -19   0    3.90    8.90
   5  19   0    9.70    9.40
   6  19   0  486.85   24.60
  -6  19   0  480.55   25.80
   6 -19   0  484.35   26.00
   6  19   0  498.45   19.80
  -6  19   0  507.65   21.80
  -6  19   0  441.26   22.30
   6  19   0  502.35   20.10
   6 -19   0  456.15   21.50
   6 -19   0  487.75   22.60
  -6 -19   0  470.15   29.40
  -7 -19   0    6.70   12.10
   7  19   0   -3.80    7.70
   7 -19   0   22.70   10.20
   7 -19   0   -2.30   11.00
   7  19   0   11.50    8.30
  -7  19   0   -1.30    9.30
  -7  19   0  -16.40    9.40
   7 -19   0  -12.10    8.50
   7  19   0    3.80    9.60
   8  19   0  179.28   15.50
  -8  19   0  176.18   19.30
  -8  19   0  160.08   14.40
   8  19   0  198.48   17.10
   8 -19   0  161.58   18.60
   8 -19   0  149.29   15.30
   8 -19   0  177.68   23.00
   8  19   0  181.98   20.80
  -8  19   0  170.18   20.90
  -8 -19   0  190.78   24.80
   9  19   0   19.90   12.80
  -9  19   0   -4.10   10.40
   9 -19   0    5.60   11.90
   9 -19   0   -2.30   10.30
  -9  19   0    4.00   10.40
   9  19   0  -13.70    9.30
  -9 -19   0    3.30   11.20
   9  19   0   -2.00    8.50
   9 -19   0    2.40   11.60
  -9  19   0   -5.20   10.30
 -10  19   0  430.06   26.70
  10  19   0  439.36   24.50
  10  19   0  469.45   22.60
 -10  19   0  456.25   25.30
  10  19   0  454.25   21.70
  10 -19   0  468.45   26.30
  10 -19   0  494.75   29.70
  10 -19   0  519.25   28.90
 -10  19   0  504.75   25.40
 -10 -19   0  511.65   27.40
  11  19   0   17.40   10.30
 -11 -19   0  -25.20   12.40
 -11  19   0  -14.60   11.90
  11 -19   0  -13.30   14.30
 -11  19   0   17.10   12.80
 -11  19   0   -9.20   12.00
  11  19   0    3.80   10.50
  11 -19   0  -14.90   11.90
  11  19   0   -3.60   10.40
  11 -19   0  -10.90   12.80
  12  19   0  156.48   18.80
 -12  19   0  137.79   17.30
 -12 -19   0  110.39   16.30
 -12  19   0  144.49   16.80
  12 -19   0  162.08   19.30
  12 -19   0  164.58   18.70
 -12  19   0  153.38   17.30
  12  19   0  152.18   15.40
  12 -19   0  131.99   17.80
  13  19   0   -5.10   12.00
  13 -19   0  -10.00   15.50
 -13  19   0  -14.30   13.90
 -13  19   0    2.10   14.70
  13  19   0  -17.70   12.80
  13 -19   0    4.10   15.50
   0 -20   0 1330.97   31.60
   0  20   0 1310.37   35.90
   0 -20   0 1348.27   40.00
   0  20   0 1454.25   40.20
   0 -20   0 1389.66   32.10
   0  20   0 1402.36   34.60
  -1 -20   0   -2.50    5.60
   1  20   0  -18.10    8.80
  -1  20   0    2.80    7.60
  -1  20   0    1.80    8.00
  -1 -20   0    1.10    6.80
   1 -20   0   -5.70    7.40
   1 -20   0   -9.00    6.10
  -1 -20   0   -9.70    9.40
  -1  20   0    3.30    9.70
   1  20   0    2.20    7.00
   1 -20   0  -16.00    8.90
  -2  20   0  139.39   14.60
   2  20   0  164.48   14.40
  -2 -20   0  132.79   14.50
  -2  20   0  163.18   19.30
   2 -20   0  126.49   13.10
   2 -20   0  140.79   14.90
  -2 -20   0  146.79   12.10
  -2  20   0  143.59   15.80
   2  20   0  152.08   15.00
  -2 -20   0  154.58   10.90
   2 -20   0  124.09   14.20
   2  20   0  155.68   16.70
  -3  20   0   -1.70    7.40
  -3 -20   0   11.30    4.90
   3  20   0    1.40   10.00
   3 -20   0    5.80   10.00
  -3 -20   0   -3.20    9.50
  -3  20   0   -2.20   10.10
   3  20   0   -2.00    6.90
   3  20   0   -8.00    7.70
  -3  20   0    1.50    8.40
  -3 -20   0   -1.60    5.70
  -4  20   0  575.94   27.00
  -4 -20   0  523.25   13.40
  -4  20   0  538.65   23.40
   4  20   0  493.35   21.10
  -4 -20   0  524.65   13.90
  -4 -20   0  578.94   26.40
   4 -20   0  582.74   27.90
  -4  20   0  512.55   21.90
   4  20   0  543.65   20.70
   4 -20   0  551.34   22.00
   4 -20   0  509.05   22.50
   4  20   0  544.65   26.10
  -5 -20   0    4.00    9.90
   5  20   0   -4.90   10.20
   5 -20   0    9.10    9.60
  -5  20   0    4.00   10.60
   5 -20   0    3.10    8.60
  -5  20   0   -0.90    9.70
  -5  20   0    4.90    9.10
   5  20   0    1.00    7.50
   5 -20   0   14.60   10.60
  -6 -20   0   -5.40   10.20
  -6  20   0    0.40    9.30
  -6  20   0    8.10   10.90
   6 -20   0   10.80   11.00
   6  20   0    7.10   10.00
  -6  20   0   13.30    9.80
   6 -20   0   -7.80    9.30
   6  20   0   17.00    8.10
   6  20   0   18.30   10.20
   7 -20   0    4.70   10.80
   7 -20   0  -17.40   10.90
   7  20   0    9.70   10.70
  -7  20   0  -18.20   10.00
   7  20   0   -3.60    8.00
   7 -20   0    0.50    9.60
  -7 -20   0   -7.80   10.40
  -7  20   0  -15.50    9.70
  -7  20   0    4.60    9.80
   8 -20   0    0.60    9.70
  -8  20   0    8.30    9.80
   8 -20   0   -4.80   11.40
   8  20   0   -2.00   10.90
   8  20   0   -3.00    9.10
   8  20   0   -1.90    8.50
  -8  20   0   -6.80   10.30
  -8 -20   0    6.50   10.80
   8 -20   0    2.10   12.60
  -8  20   0   -5.70   11.60
   9  20   0    4.00    9.90
   9 -20   0  -16.70   10.70
   9 -20   0  -21.60   11.90
  -9  20   0    7.20   10.90
   9 -20   0   -5.60   12.60
   9  20   0  -15.80   10.50
  -9 -20   0    4.80   11.90
  -9  20   0    3.60   11.10
   9  20   0    0.40    9.20
 -10  20   0   84.99   18.40
  10 -20   0  133.89   17.70
 -10 -20   0  108.39   15.70
 -10  20   0  118.99   15.00
  10 -20   0  103.39   15.80
  10  20   0  100.99   14.30
  10  20   0  130.29   13.40
 -10  20   0  126.39   15.90
  10  20   0  103.59   13.00
  10 -20   0   95.59   16.70
 -11  20   0  -12.20   12.50
  11 -20   0  -15.20   16.10
 -11  20   0   -6.90   13.40
  11 -20   0   -9.70   13.10
  11  20   0    0.10   11.20
  11  20   0   -5.30   11.60
 -11 -20   0  -14.70   13.00
  11 -20   0    4.30   14.40
 -11  20   0    7.90   13.00
  12  20   0    5.10   12.40
 -12  20   0  -10.70   14.70
  12 -20   0   14.70   15.10
 -12  20   0  -19.90   13.60
  12 -20   0   -1.30   15.70
 -12  20   0   -1.30   14.10
  12 -20   0    6.90   19.80
  12  20   0   -0.70   12.80
   0  21   0    5.50   10.60
   0 -21   0    6.90    7.60
   0 -21   0   15.70    7.00
   0 -21   0    7.20   10.20
   0  21   0    0.10    8.40
   0  21   0   10.80    8.20
   1 -21   0    7.80    6.90
  -1 -21   0   -0.40    7.50
  -1  21   0   15.40    8.80
  -1 -21   0   -1.30    9.60
   1  21   0   -6.90    9.90
   1 -21   0   -2.80    7.90
   1  21   0    6.10    7.70
  -1 -21   0   -4.20    5.90
   1  21   0  -11.90    8.40
  -1  21   0  -12.80   10.20
   1 -21   0    2.00   10.00
  -1  21   0    4.60    7.70
  -2  21   0   58.89   10.20
   2 -21   0   58.89   12.50
   2  21   0   57.69   12.70
   2  21   0   63.59    9.80
  -2 -21   0   54.99    7.90
  -2  21   0   37.00   12.00
  -2 -21   0   51.39    7.20
  -2 -21   0   44.10   11.90
   2 -21   0   67.69   10.60
   2 -21   0   63.99    9.40
   2  21   0   66.09   10.70
  -2  21   0   63.89   10.70
   3 -21   0    5.10   10.60
  -3  21   0   -2.10   10.30
  -3 -21   0   -1.10    6.10
  -3  21   0    1.50    8.70
  -3 -21   0   -7.40   10.00
  -3  21   0   -2.60    8.60
   3 -21   0    8.80    7.80
   3  21   0  -18.30    8.10
   3 -21   0    5.70    9.20
  -3 -21   0   -3.30    5.20
   3  21   0   -4.10    8.10
   3  21   0   11.70   10.50
   4  21   0  906.21   33.10
   4  21   0  915.71   27.30
   4  21   0  910.31   28.70
  -4  21   0 1040.20   36.30
  -4  21   0  898.41   30.00
   4 -21   0  908.61   34.70
   4 -21   0  963.00   29.80
  -4 -21   0  974.20   33.90
   4 -21   0  923.41   29.00
  -4 -21   0  910.61   19.30
  -4 -21   0  907.51   19.70
  -4  21   0  783.12   35.50
  -5  21   0    0.20    9.90
   5  21   0   -2.40    9.10
   5 -21   0  -13.90    9.70
  -5  21   0   25.70   10.10
   5 -21   0    1.50   11.10
   5  21   0   14.50   11.10
  -5  21   0  -25.60   15.00
   5 -21   0   -0.80   10.20
  -5 -21   0    2.50   10.80
   5  21   0  -11.50    7.90
  -6  21   0   26.30   10.60
   6 -21   0   43.80   13.30
  -6  21   0   32.70   16.60
   6 -21   0   53.29   11.50
   6  21   0   49.20   10.40
  -6 -21   0   24.90   11.90
   6  21   0   50.59    9.70
   6  21   0   46.80   12.40
  -6  21   0   57.89   12.20
   6 -21   0   41.90   12.00
   7 -21   0    4.10   10.10
   7  21   0   19.00   11.60
  -7  21   0   -2.70   11.70
   7  21   0   -0.60    8.40
  -7 -21   0  -12.20   10.90
   7  21   0  -13.90    8.90
   7 -21   0    8.50   12.40
  -7  21   0    4.20   11.20
  -7  21   0    3.00   10.10
   7 -21   0  -17.40   11.00
  -8 -21   0    0.60   11.90
  -8  21   0   -4.70   11.70
   8  21   0   -1.80   11.50
   8  21   0   13.10    9.70
  -8  21   0   10.90   10.40
   8 -21   0  -11.70   10.40
  -8  21   0   -2.30   11.10
   8  21   0   12.60    9.90
   8 -21   0   17.90   13.80
   8 -21   0   12.20   12.70
  -9  21   0   -2.20   12.50
   9  21   0   -2.30   10.30
  -9  21   0  -11.40   11.70
   9 -21   0    5.30   11.50
  -9  21   0    3.00   11.70
   9 -21   0   14.10   14.20
   9 -21   0  -13.50   13.40
   9  21   0  -14.20   10.00
  -9 -21   0  -14.50   12.10
   9  21   0   -7.50   11.70
 -10  21   0   -9.60   12.70
 -10  21   0    3.80   13.50
  10  21   0   -0.20   11.90
 -10 -21   0   -4.10   13.30
 -10  21   0   -9.00   13.00
  10 -21   0  -14.90   12.90
  10 -21   0   -2.80   14.70
  10  21   0   -3.70   11.30
  10 -21   0   22.10   15.10
  11 -21   0   13.30   15.70
  11 -21   0    5.30   14.20
 -11  21   0  -12.30   14.10
  11  21   0    3.00   12.20
 -11  21   0  -27.90   13.10
  11 -21   0    4.90   15.20
 -11  21   0  -22.60   13.20
  11  21   0   24.00   12.30
  11  21   0   13.70   12.80
 -12  21   0  384.56   31.50
 -12  21   0  383.36   30.70
  12 -21   0  358.76   34.50
  12 -21   0  398.26   31.10
 -12  21   0  385.86   28.80
  12  21   0  364.36   25.00
  12  21   0  351.06   27.50
 -12 -21   0  313.27   31.50
   0 -22   0  298.87   15.40
   0  22   0  266.67   17.90
   0  22   0  274.27   19.30
   0 -22   0  248.88   16.80
   0 -22   0  241.08   23.80
  -1 -22   0  -10.50    7.40
  -1  22   0   -2.40   15.80
   1 -22   0    7.10   11.10
   1  22   0  -30.50   16.20
  -1  22   0   -9.50    9.20
   1  22   0    1.90    8.90
  -1 -22   0  -18.00   10.20
   1 -22   0   -5.60    8.20
   1 -22   0    0.40    7.30
  -1 -22   0   14.10    6.90
  -1  22   0    2.80    9.30
   1  22   0   -8.30    8.10
   2  22   0  379.06   19.80
  -2 -22   0  333.57   14.50
  -2  22   0  299.37   29.10
   2 -22   0  418.26   26.20
   2 -22   0  389.96   19.90
  -2 -22   0  363.66   25.10
  -2  22   0  354.56   26.80
  -2 -22   0  374.96   16.20
  -2  22   0  343.27   20.50
   2 -22   0  388.66   18.40
   2  22   0  344.87   19.80
   2  22   0  348.97   38.40
  -3 -22   0    2.20    6.50
   3 -22   0   -5.70    8.00
  -3 -22   0    1.80    5.20
   3  22   0   -3.50    8.50
  -3 -22   0    7.40   11.10
  -3  22   0   -7.10    8.80
   3  22   0   -7.50    9.20
  -3  22   0   -2.20   11.00
   3  22   0  -17.30   13.30
   3 -22   0   10.20   11.30
   3 -22   0   -4.20    9.10
  -3  22   0    2.60    9.60
  -4  22   0   85.69   12.00
   4  22   0   94.19   11.10
  -4  22   0   99.79   14.60
   4  22   0   79.69   11.60
   4  22   0   66.49   17.60
   4 -22   0   70.39   13.90
  -4 -22   0   73.69   13.30
  -4  22   0   73.99   12.60
   4 -22   0   96.59   12.50
   5  22   0   -4.10   14.80
   5 -22   0    3.80   12.30
  -5  22   0    1.90   10.70
   5 -22   0   -2.70    9.40
  -5  22   0   -7.60    9.40
  -5  22   0    8.20   11.90
   5  22   0    8.50    8.60
   5 -22   0    3.50   10.80
  -5 -22   0  -13.50   11.40
   5  22   0    9.60   10.10
   6 -22   0   69.79   14.80
   6 -22   0   66.89   12.20
   6 -22   0   82.19   13.60
  -6  22   0   67.19   13.30
   6  22   0   85.59   11.50
  -6  22   0   79.29   12.70
  -6  22   0   86.79   15.30
   6  22   0   70.09   23.60
  -6 -22   0   69.99   13.70
  -7  22   0  -14.20   11.50
   7 -22   0  -23.90   11.60
   7 -22   0   -5.50   10.70
  -7  22   0    0.10   10.70
  -7  22   0    4.20   13.40
   7 -22   0   -2.80   12.90
  -7 -22   0  -17.40   11.70
   7  22   0   -2.80    9.50
   7  22   0  -12.00   21.90
   7  22   0    7.50   10.20
   8 -22   0   44.30   12.90
   8 -22   0   58.49   16.20
  -8  22   0   57.79   14.20
   8 -22   0   58.59   14.80
  -8  22   0   46.70   13.60
  -8 -22   0   71.49   14.40
   8  22   0   68.89   16.40
   8  22   0   42.20   11.60
  -8  22   0   61.59   13.00
  -9  22   0   11.20   13.80
   9 -22   0    4.00   15.40
   9  22   0    1.60   11.50
   9  22   0    5.60   11.50
  -9  22   0   -0.50   13.00
   9 -22   0    5.00   13.30
  -9  22   0   -9.50   12.00
  -9 -22   0   -7.70   12.90
   9 -22   0   -7.70   14.70
  10 -22   0  168.68   19.60
  10  22   0  146.29   16.00
 -10  22   0  161.08   19.00
  10  22   0  137.09   14.90
 -10  22   0  129.49   17.30
 -10  22   0  132.89   18.00
  10 -22   0  164.38   19.10
 -10 -22   0  150.58   18.60
  10 -22   0  172.18   20.10
 -11  22   0   15.00   15.80
  11  22   0   -5.40   12.30
 -11  22   0    7.40   15.00
 -11  22   0  -16.80   14.50
  11  22   0    2.40   13.90
  11 -22   0   33.10   15.50
 -11 -22   0    2.00   15.70
  11 -22   0   -7.70   16.40
   0 -23   0   24.50    8.00
   0 -23   0   -7.30   11.30
   0  23   0    4.20   10.00
   0  23   0    7.70   11.90
   0 -23   0   10.00    8.60
   0  23   0   16.60    9.60
   1  23   0  -13.30   10.90
  -1 -23   0    3.70    6.90
  -1  23   0    2.80    9.10
  -1  23   0    7.20   11.50
  -1  23   0  -10.00    9.50
  -1 -23   0    7.80    8.10
   1 -23   0   -2.90    7.80
   1  23   0   10.70   13.80
   1 -23   0   -1.10   11.50
  -1 -23   0   -9.30   11.50
   1  23   0    1.50    9.80
   2  23   0  891.51   29.60
   2 -23   0  927.31   29.10
  -2  23   0  992.10   36.90
  -2 -23   0  930.61   24.70
  -2 -23   0  978.00   36.80
   2 -23   0  922.01   27.90
   2 -23   0  973.80   37.20
  -2  23   0  937.41   30.60
  -2 -23   0  924.21   23.90
   2  23   0  987.50   36.30
  -2  23   0  884.31   31.00
   3  23   0    6.50   10.20
  -3  23   0    4.60    9.50
   3 -23   0  -10.00    9.70
   3 -23   0  -14.80    8.40
   3 -23   0   -3.10   12.00
  -3 -23   0   -3.30    6.60
   3  23   0   -7.80   11.80
  -3  23   0   -9.80    9.80
  -3 -23   0    0.20    5.50
  -3  23   0   -5.00   12.00
   3  23   0   -1.30   11.80
  -3 -23   0   -0.90   11.80
   4 -23   0  499.05   30.90
  -4 -23   0  440.76   29.10
  -4  23   0  450.85   24.50
  -4  23   0  484.85   24.00
   4  23   0  518.85   29.30
   4 -23   0  518.05   24.80
   4 -23   0  450.25   26.90
   4  23   0  468.95   23.30
  -4  23   0  568.04   30.40
   4  23   0  484.45   28.70
   5  23   0   -8.50   10.20
   5 -23   0    2.90   10.40
   5 -23   0  -10.40   12.60
   5  23   0    2.40   15.70
   5 -23   0  -11.90   11.00
   5  23   0  -26.10   11.60
  -5 -23   0  -10.50   12.30
  -5  23   0  -22.60    9.50
  -5  23   0    6.40   12.70
  -5  23   0   -2.50   11.20
  -6  23   0    7.30   12.20
   6 -23   0  -13.40   11.90
   6 -23   0  -14.00   13.10
   6  23   0   12.80   12.90
  -6  23   0   10.80   11.30
  -6 -23   0   18.20   13.10
  -6  23   0   11.70   13.20
   6 -23   0  -12.70   10.70
   6  23   0   13.60   10.80
   7  23   0   -8.10   12.90
   7 -23   0  -14.30   12.20
  -7  23   0  -22.90   11.50
   7  23   0   -8.00   10.70
   7 -23   0    6.10   11.10
  -7  23   0   -6.80   13.30
  -7  23   0   -9.10   12.70
   7 -23   0  -13.00   14.20
  -7 -23   0  -12.70   12.80
   8 -23   0   31.60   16.40
   8  23   0   27.40   13.70
  -8  23   0   24.30   13.10
   8 -23   0   36.90   13.40
   8  23   0   18.90   11.00
   8 -23   0   21.50   14.90
  -8  23   0   -5.00   13.40
  -8  23   0   23.50   14.50
  -8 -23   0    5.00   14.00
   8  23   0   26.10   12.00
   9 -23   0    2.80   13.50
   9 -23   0   -6.30   16.20
   9  23   0  -13.70   13.20
  -9 -23   0   -2.80   14.90
   9  23   0   10.00   11.50
  -9  23   0  -15.50   13.00
   9  23   0  -11.80   11.60
   9 -23   0  -21.90   16.10
  -9  23   0    2.90   14.50
  -9  23   0    8.60   15.00
  10  23   0   38.70   14.20
 -10  23   0   47.60   16.70
  10 -23   0   47.60   16.80
  10  23   0   26.00   14.60
  10  23   0   38.90   12.30
 -10  23   0   41.30   15.90
 -10 -23   0   20.60   16.60
  10 -23   0   45.40   15.90
  10 -23   0   40.10   18.00
 -10  23   0   48.40   16.00
 -11  23   0   -9.90   15.80
  11  23   0    2.40   14.80
  11 -23   0  -21.50   15.40
  11 -23   0   14.30   18.90
 -11  23   0   14.40   16.60
  11  23   0  -12.50   14.00
 -11 -23   0  -12.30   17.10
  11  23   0    3.20   13.40
 -11  23   0  -15.80   15.50
   0  24   0 2543.95   63.49
   0 -24   0 2498.75   51.99
   0 -24   0 2581.34   52.89
   0  24   0 2558.24   56.69
   0  24   0 2431.36   57.09
   0 -24   0 2528.25   63.99
   1 -24   0    2.80    8.30
  -1  24   0   10.90   12.50
   1 -24   0  -18.50   12.40
   1  24   0   -3.80    9.50
  -1 -24   0  -11.80   12.40
  -1  24   0   -1.70   10.40
   1 -24   0   -7.00    9.60
   1  24   0    2.60   10.80
  -1 -24   0    4.40    7.40
   1  24   0   17.90   12.50
  -1  24   0   10.50    9.90
  -1 -24   0    0.70    8.40
   2 -24   0   32.50   11.10
  -2 -24   0   29.70    8.50
  -2 -24   0   33.40    7.50
   2  24   0   37.60   11.40
  -2  24   0   22.30   13.10
   2  24   0   36.50   10.80
  -2  24   0   36.20   11.90
   2 -24   0   43.10   10.30
   2  24   0   14.80   12.60
  -2 -24   0   33.50   13.60
   2 -24   0   44.10   14.20
  -2  24   0   41.90   10.90
   3 -24   0    7.10   15.60
   3 -24   0    5.70   13.30
   3 -24   0   -9.20   10.30
   3  24   0    5.20    9.60
  -3 -24   0   -3.30    5.60
   3  24   0   -9.30   12.00
  -3 -24   0    1.50    7.00
  -3 -24   0   13.20   12.90
  -3  24   0    6.20   12.60
  -3  24   0   -5.40   10.00
  -3  24   0    2.30   11.40
   3  24   0  -12.10   10.50
  -4 -24   0  186.48   19.10
   4  24   0  214.98   21.00
   4 -24   0  179.28   18.60
   4 -24   0  199.18   20.60
   4  24   0  224.08   19.30
  -4  24   0  266.67   26.90
   4  24   0  234.58   26.00
  -4  24   0  196.38   22.50
   4 -24   0  198.48   20.90
  -4  24   0  212.48   20.60
   5  24   0    6.20    9.80
   5 -24   0   -5.40   12.20
   5 -24   0   23.50   15.30
  -5 -24   0   -9.50   13.20
   5  24   0   -6.40   10.50
  -5  24   0   -0.40   12.30
  -5  24   0   17.50   13.00
   5  24   0   -5.40   12.80
  -5  24   0    3.00   11.20
   6  24   0  118.69   14.90
  -6  24   0  115.79   18.20
   6 -24   0   95.89   17.90
   6  24   0  132.39   17.80
  -6 -24   0  117.29   17.20
   6  24   0  127.19   14.00
  -6  24   0   88.99   14.60
   6 -24   0   89.19   15.70
   6 -24   0  136.49   15.20
  -6  24   0  105.39   16.30
  -7  24   0   14.70   12.50
  -7  24   0   -2.80   14.10
   7 -24   0   -2.30   12.40
   7 -24   0    8.40   14.30
  -7  24   0  -24.50   13.50
   7 -24   0   -2.70   16.10
   7  24   0   -2.00   14.00
  -7 -24   0  -23.10   13.40
   7  24   0    8.50   10.80
  -8 -24   0  -19.60   14.90
  -8  24   0   -3.60   14.20
   8 -24   0  -14.70   14.80
   8 -24   0   -0.40   16.40
   8  24   0   -2.40   13.80
   8  24   0  -10.30   12.40
   8 -24   0    6.40   13.50
  -8  24   0    2.40   13.60
   8  24   0    7.00   11.50
  -8  24   0   -1.40   14.60
  -9  24   0   25.90   15.10
  -9 -24   0  -30.90   15.20
   9  24   0  -13.80   11.90
  -9  24   0    3.10   15.20
   9 -24   0   23.70   18.30
  -9  24   0  -16.50   14.70
   9 -24   0    6.30   14.40
   9  24   0  -35.50   13.30
   9 -24   0    4.60   14.90
   9  24   0   -3.80   13.70
  10  24   0  270.17   24.50
  10 -24   0  249.28   25.10
 -10  24   0  181.98   19.80
 -10  24   0  276.47   31.70
  10  24   0  297.57   28.20
  10 -24   0  249.18   28.90
 -10 -24   0  265.67   33.10
  10  24   0  349.07   30.60
 -10  24   0  298.67   29.00
   0 -25   0   30.10    8.60
   0  25   0   30.70   10.90
   0  25   0   23.30   13.60
   0 -25   0   16.60   11.70
   0  25   0   24.50   12.10
   0 -25   0   17.60   14.10
  -1  25   0    3.10   10.40
  -1  25   0    4.70   13.10
   1 -25   0    5.60   10.40
  -1 -25   0   -5.20    7.50
  -1 -25   0   -0.60   13.40
   1  25   0   -9.40    9.90
   1  25   0   11.70   13.10
   1  25   0    9.70   11.70
  -1  25   0    5.00   11.50
  -1 -25   0   -6.20    9.00
   1 -25   0  -10.20    8.40
   1 -25   0  -13.40   13.20
   2  25   0   27.50   14.20
  -2 -25   0   13.60    8.90
   2 -25   0   44.90   11.50
  -2  25   0   39.40   13.00
   2  25   0   38.30   12.20
  -2  25   0   23.70   10.90
   2 -25   0   28.60   10.20
  -2  25   0   27.80   13.80
  -2 -25   0   22.00    7.50
  -2 -25   0   14.30   14.70
   2  25   0   29.60   11.40
   2 -25   0   31.40   14.80
   3 -25   0    6.70   14.40
   3  25   0   13.90   13.50
   3 -25   0   -9.10   10.90
  -3 -25   0   -9.30    7.30
   3  25   0   -6.00   11.30
   3 -25   0   -6.70    9.60
  -3  25   0  -11.30   11.80
  -3  25   0  -18.40   10.00
   3  25   0   -6.90    9.90
  -3 -25   0   -5.70    6.20
  -3 -25   0  -27.60   13.20
  -3  25   0   -2.00   13.40
   4  25   0   29.50   11.20
  -4 -25   0   -0.50   14.80
   4 -25   0   21.70   11.50
  -4  25   0    2.90   14.20
  -4  25   0   -2.80   11.10
   4  25   0   16.20   14.20
   4 -25   0   34.70   12.30
  -4  25   0   22.20   13.40
   4 -25   0   23.80   15.40
   4  25   0   39.50   12.70
   5 -25   0    3.90   12.70
  -5  25   0   10.10   12.00
   5 -25   0   11.10   11.70
  -5 -25   0  -23.50   13.90
   5  25   0  -19.70   13.00
  -5  25   0   -1.50   13.10
   5  25   0   -7.40   11.90
  -5  25   0  -11.30   14.10
   5 -25   0   -8.30   15.90
   5  25   0    4.50   10.50
   6 -25   0   57.99   15.20
   6 -25   0   25.40   17.60
   6  25   0   24.80   11.80
  -6  25   0   -7.30   14.30
  -6  25   0    5.60   13.10
   6  25   0    7.60   14.50
  -6  25   0   16.20   15.80
   6  25   0   18.30   13.00
  -6 -25   0   12.30   15.40
   7  25   0   -7.60   12.90
   7 -25   0    2.00   15.20
  -7 -25   0   28.80   16.30
   7  25   0  -11.80   13.90
   7 -25   0    9.40   17.90
  -7  25   0    2.30   14.60
  -7  25   0   30.00   14.00
   7 -25   0  -18.00   12.70
  -7  25   0  -16.50   14.40
   7  25   0    5.30   11.60
  -8  25   0   15.50   16.00
   8 -25   0    9.70   15.00
  -8  25   0   32.00   15.60
   8  25   0   39.00   13.50
  -8 -25   0   -1.80   16.60
   8  25   0    4.10   15.20
   8 -25   0   -1.60   18.10
   8 -25   0   10.00   15.80
  -8  25   0   16.90   16.00
  -9  25   0  -21.60   15.60
  -9  25   0   11.70   15.60
   9  25   0   -9.10   14.80
   9  25   0    1.80   15.00
  -9 -25   0  -41.70   16.20
   9  25   0    2.10   13.50
  -9  25   0    1.30   15.70
   9 -25   0  -19.60   14.70
   9 -25   0   18.40   20.20
   0  26   0  636.74   27.80
   0 -26   0  678.03   37.80
   0 -26   0  702.93   24.00
   0 -26   0  642.64   30.60
   0  26   0  635.84   29.60
   0  26   0  637.54   34.70
  -1 -26   0   -6.70    9.80
   1  26   0   -1.00   13.80
   1  26   0    4.70   12.60
   1  26   0  -22.40    9.90
  -1  26   0  -18.70   10.30
   1 -26   0    5.00   14.90
   1 -26   0  -21.50    8.90
  -1  26   0    1.10   13.80
  -1  26   0  -10.90   12.60
   1 -26   0   -9.10   10.50
  -1 -26   0    5.10   15.40
  -1 -26   0  -14.50    7.90
   2 -26   0   50.89   16.90
  -2  26   0   34.80   15.10
   2 -26   0   48.70   12.60
   2  26   0   14.10   14.30
  -2  26   0   37.30   12.10
  -2 -26   0   44.10   10.00
  -2 -26   0   33.80    8.10
   2  26   0   62.99   13.40
   2  26   0   26.10   13.40
  -2  26   0   19.60   13.40
  -2 -26   0   22.70   16.20
   3  26   0   -0.60   10.50
  -3  26   0   28.30   12.30
  -3 -26   0   -1.80    6.40
  -3  26   0   -5.80   14.40
   3  26   0  -10.00   12.60
  -3 -26   0    4.10    7.80
   3 -26   0  -12.60   15.60
   3 -26   0   11.50   12.10
  -3 -26   0  -12.00   15.50
   3 -26   0   -5.60   10.20
   3  26   0   -2.00   13.50
  -3  26   0   23.00   13.30
   4 -26   0  117.69   20.60
  -4  26   0   97.69   18.20
  -4  26   0  112.89   17.30
  -4  26   0  135.69   16.00
  -4 -26   0  104.79   19.10
   4  26   0  131.39   16.40
   4  26   0  114.29   18.50
   4 -26   0  165.48   16.80
   4 -26   0  143.39   15.00
   4  26   0  118.69   14.70
  -5 -26   0  -16.70   15.20
   5 -26   0   16.40   12.50
   5  26   0  -31.10   14.60
   5  26   0   -7.50   12.80
  -5  26   0    3.60   15.80
   5  26   0    7.70   11.30
   5 -26   0   30.80   13.80
  -5  26   0   11.80   14.50
   5 -26   0   14.90   17.40
  -5  26   0    6.40   12.50
   6 -26   0  166.78   18.80
  -6  26   0  144.49   21.00
  -6  26   0  132.99   19.00
   6  26   0  115.99   18.70
   6  26   0  143.89   17.50
   6  26   0  138.99   15.70
  -6 -26   0  141.59   20.40
   6 -26   0  122.59   22.10
  -6  26   0  172.38   18.70
  -7 -26   0   -2.90   17.30
   7 -26   0    9.30   16.70
  -7  26   0  -20.20   15.90
   7 -26   0  -13.10   13.60
   7  26   0    1.70   12.30
   7  26   0   17.30   15.00
  -7  26   0   -5.50   14.70
  -7  26   0  -15.00   14.20
   7 -26   0   22.50   19.70
   7  26   0  -40.30   14.10
   8 -26   0    0.80   20.60
  -8 -26   0   -8.10   18.10
  -8  26   0  -16.90   16.80
  -8  26   0  -12.20   24.40
   8 -26   0   23.70   16.20
   8  26   0    1.80   13.80
   8  26   0   -1.00   15.40
   8  26   0  -40.50   15.10
   8 -26   0   -2.10   16.20
  -8  26   0  -18.90   15.30
   0  27   0    5.70   11.70
   0  27   0    4.90   14.00
   0 -27   0   -2.30   11.10
   0 -27   0    5.00    9.40
   0  27   0    0.00   14.50
   0 -27   0    8.50   16.50
  -1  27   0  -14.60   13.20
  -1  27   0   -6.70   14.40
  -1  27   0   -6.40   11.90
   1 -27   0    5.70   11.60
  -1 -27   0  -14.10   10.70
   1  27   0   -2.30   11.70
   1  27   0  -18.60   13.10
   1 -27   0   -1.50   15.90
  -1 -27   0    3.90   10.80
  -1 -27   0   -3.80   16.30
   1 -27   0    1.10   10.10
   1  27   0  -11.10   14.80
  -2  27   0   74.09   16.50
  -2 -27   0   66.99   19.40
  -2 -27   0   79.99   11.10
   2  27   0   61.49   13.70
   2 -27   0   57.59   12.30
  -2 -27   0   79.69    9.70
   2  27   0   63.69   15.90
  -2  27   0   83.79   17.70
   2 -27   0   56.79   18.70
  -2  27   0   60.79   14.00
   2  27   0   73.39   17.50
   2 -27   0   86.39   14.40
  -3  27   0   14.70   12.90
  -3  27   0   13.70   15.00
  -3 -27   0   -6.50    7.90
   3  27   0  -27.70   13.40
   3 -27   0   -0.20   17.70
   3  27   0  -13.70   14.00
   3 -27   0   11.80   11.80
  -3 -27   0    4.90    6.50
   3  27   0   -2.90   11.30
   3 -27   0   -5.40   12.80
  -3  27   0  -12.40   15.40
   4 -27   0  125.69   16.70
   4 -27   0  101.19   15.00
  -4  27   0   93.19   15.70
   4 -27   0  104.49   21.30
   4  27   0  100.69   16.90
  -4  27   0   99.79   17.50
  -4  27   0  122.59   20.50
   4  27   0  116.69   19.50
   4  27   0  120.69   15.10
  -4 -27   0   90.89   20.10
   5  27   0   -1.10   15.00
   5 -27   0   -5.30   14.80
  -5  27   0   15.30   14.70
   5  27   0    8.20   12.50
   5 -27   0  -20.90   12.20
  -5 -27   0  -26.60   16.80
  -5  27   0  -14.80   16.50
   5 -27   0  -11.60   18.60
  -5  27   0  -13.40   13.70
   5  27   0  -24.20   15.30
   6 -27   0  279.77   29.20
  -6  27   0  375.96   29.20
   6 -27   0  312.07   37.90
   6 -27   0  335.57   26.90
   6  27   0  249.88   21.90
   6  27   0  304.37   32.10
   6  27   0  356.36   25.20
  -6  27   0  246.68   28.10
  -6  27   0  311.07   34.20
  -6 -27   0  325.27   34.90
   7  27   0   21.00   13.80
  -7 -27   0  -41.30   17.80
   7 -27   0   -9.80   15.80
   7  27   0  -11.40   16.10
   7 -27   0  -35.40   18.90
  -7  27   0  -11.20   16.00
   7  27   0  -28.00   15.90
  -7  27   0   -2.80   17.20
   0  28   0  213.08   20.90
   0 -28   0  246.58   22.00
   0  28   0  207.88   24.40
   0  28   0  261.97   31.30
   0 -28   0  188.48   23.10
   0 -28   0  239.28   19.00
   1 -28   0    7.60   18.00
  -1 -28   0   -0.50    8.90
   1 -28   0   12.90   13.10
   1  28   0  -10.10   12.30
   1  28   0   -9.10   14.60
  -1 -28   0    9.10   11.60
   1  28   0  -16.20   15.80
  -1  28   0  -13.70   15.90
  -1 -28   0  -33.80   16.90
  -1  28   0   -9.00   14.80
  -1  28   0    4.80   12.90
   2  28   0   14.20   15.40
   2 -28   0   39.90   12.30
   2  28   0   17.00   13.30
  -2  28   0    6.30   16.10
  -2  28   0   15.00   15.70
   2  28   0   -0.50   16.20
  -2  28   0   37.00   14.30
  -2 -28   0   28.30    8.60
   2 -28   0   15.40   17.70
  -2 -28   0   44.10   19.00
  -2 -28   0   -0.40   10.30
   2 -28   0   36.90   13.90
   3  28   0   -9.60   15.30
   3 -28   0    6.20   13.90
  -3  28   0  -12.20   13.40
  -3 -28   0   -8.80    7.60
  -3  28   0   -5.60   14.10
   3 -28   0   20.20   12.90
   3  28   0   13.30   12.80
   3 -28   0  -13.80   17.90
  -3  28   0  -39.40   16.80
   3  28   0   24.60   17.70
  -3 -28   0  -24.00   18.10
   4 -28   0  134.49   17.80
   4  28   0  129.09   18.90
   4 -28   0  118.19   21.00
  -4  28   0  134.79   19.60
   4  28   0   92.69   19.70
   4 -28   0  121.59   16.10
  -4  28   0  120.59   21.80
   4  28   0  150.28   17.00
  -4  28   0  177.58   18.70
  -4 -28   0  109.29   21.40
   5  28   0   -9.50   13.80
   5  28   0   -2.70   16.40
   5 -28   0    3.60   13.70
   5  28   0  -37.70   16.50
  -5 -28   0    8.10   18.70
  -5  28   0    2.50   15.40
   5 -28   0   -7.80   16.20
   5 -28   0   -7.60   19.30
  -5  28   0   23.20   18.30
  -6  28   0   99.09   18.90
   6 -28   0   -0.60   16.60
   6 -28   0   66.89   16.40
   6  28   0   19.60   17.70
   6  28   0   37.80   18.20
  -6 -28   0   73.69   20.30
  -6  28   0   11.90   19.00
   6  28   0   70.39   15.50
   0 -29   0   -8.80   11.10
   0 -29   0  -17.90   18.90
   0  29   0    9.70   17.10
   0  29   0  -30.40   13.20
   0  29   0  -30.80   14.50
   0 -29   0    6.70   13.30
  -1  29   0   -8.40   13.90
   1  29   0    6.60   17.50
  -1  29   0  -10.30   17.60
  -1 -29   0  -19.60   19.10
  -1  29   0   -1.10   16.00
   1 -29   0   -5.20   12.30
  -1 -29   0  -17.30   12.40
  -1 -29   0   -2.80    9.90
   1  29   0  -19.80   13.40
   1 -29   0   10.30   13.80
   1  29   0   33.70   16.00
   1 -29   0  -52.59   27.80
  -2  29   0  229.68   24.90
   2  29   0  204.38   19.90
   2  29   0  215.28   24.60
  -2  29   0  267.57   27.40
  -2 -29   0  247.68   18.00
  -2 -29   0  171.38   23.00
   2  29   0  216.58   21.80
   2 -29   0  217.68   25.60
  -2 -29   0  236.88   16.00
   2 -29   0  223.88   22.00
  -3 -29   0  -50.09   19.30
   3 -29   0   -5.70   12.60
   3  29   0   -2.80   14.00
   3 -29   0    0.50   15.50
  -3  29   0    3.60   18.20
   3  29   0  -21.70   17.40
   3  29   0   10.10   16.40
  -3  29   0  -16.80   15.00
   4 -29   0   17.60   14.10
   4  29   0   21.00   17.80
  -4 -29   0   28.70   22.50
  -4  29   0   32.60   16.70
   4  29   0   44.60   14.80
  -4  29   0   21.80   18.40
   4  29   0   49.30   17.60
   4 -29   0   31.40   16.60
   0 -30   0   94.19   15.70
   0  30   0  125.19   18.60
   0 -30   0   89.19   13.60
   0  30   0   94.09   21.20
  -1 -30   0   -9.60   10.60
   1 -30   0  -10.30   13.20
   1 -30   0   12.90   15.70
  -1 -30   0  -10.90   12.90
  -1  30   0    5.00   15.70
   1  30   0  -12.70   18.30
   1  30   0    7.70   15.50
  -1  30   0   27.00   19.50
  -2  30   0  143.89   23.80
  -2 -30   0  140.29   16.00
   2 -30   0  115.99   17.90
   2  30   0  160.28   24.40
   2  30   0   97.89   18.00
  -2  30   0  125.39   19.10
  -2   0  -1   -1.10    1.70
   2   0   1   -1.40    1.70
  -2   0  -1    1.50    1.70
   2   0  -1    0.00    1.10
   2   0  -1    0.10    1.10
   2   0  -1    1.20    1.50
   2   0   1   -3.20    1.60
  -3   0  -1   -0.50    2.20
   3   0  -1   -3.20    1.80
  -3   0   1   -2.60    1.30
  -3   0   1   -3.10    2.00
   3   0  -1   -3.00    1.90
   3   0   1    0.20    2.30
   3   0   1   -0.20    2.40
  -3   0  -1   -3.00    2.20
   4   0  -1   -3.90    2.40
   4   0   1   -1.20    2.90
  -4   0   1   -1.90    2.20
  -4   0   1   -3.40    1.60
   4   0  -1   -1.10    2.20
   4   0  -1    2.00    2.40
  -4   0  -1   -6.30    2.30
  -4   0  -1   -2.60    2.50
   4   0   1   -3.20    2.70
   5   0  -1   -0.40    2.60
   5   0  -1    2.10    2.70
  -5   0  -1    1.30    2.40
   5   0   1   -0.40    3.10
   5   0  -1   -4.30    3.20
   5   0   1    3.40    3.30
  -5   0  -1    6.80    4.80
   6   0  -1    5.70    3.50
  -6   0  -1   -5.20    2.90
  -6   0  -1   -0.50    2.80
   6   0   1   -3.20    3.60
   6   0  -1    0.00    2.70
  -7   0  -1   -4.20    2.60
   7   0   1   12.80    4.30
   7   0  -1   -4.80    3.60
   7   0   1   -3.70    4.00
   7   0  -1    7.90    4.00
  -7   0  -1    1.60    3.10
   8   0   1   -3.90    4.60
  -8   0  -1    0.00    3.20
   8   0  -1    0.00    4.30
   8   0  -1   12.70    4.40
  -8   0  -1   -3.90    2.80
   9   0  -1   -3.10    4.60
   9   0  -1   -2.20    4.80
  -9   0  -1   -2.00    2.60
   9   0   1    4.70    5.00
   9   0   1    1.10    5.30
  10   0   1   -7.10    5.80
  10   0  -1   15.10    5.60
  10   0   1    7.80    5.80
  10   0  -1   10.70    5.80
  11   0  -1   -7.90    5.60
  11   0  -1    3.10    6.60
  11   0   1   -1.50    6.60
  11   0   1    5.00    6.30
  12   0   1   -5.80    6.70
  12   0   1  -13.00    7.40
  12   0  -1    7.90    7.60
  12   0  -1   -9.10    6.40
  13   0   1  -22.40    7.30
  13   0  -1    1.80    7.40
  13   0  -1   -4.20    8.40
  14   0   1  -15.30    9.40
  14   0  -1    0.00    9.60
  14   0  -1   16.60    9.10
  14   0   1  -15.90    8.60
  15   0   1   -4.80   11.70
  15   0  -1  -16.80   10.70
  15   0   1  -13.40    9.90
  16   0  -1   28.30   11.90
  16   0   1  -25.20   12.90
  16   0  -1    1.40   12.50
  16   0   1  -11.50   11.20
  17   0  -1   -5.00   15.50
  17   0   1    9.50   16.20
  17   0  -1   -3.90   12.40
  17   0   1    0.30   13.10
  -2  -1  -1 1103.99   19.50
   2  -1   1 1171.18   19.80
  -2   1   1 1049.30   21.00
  -2  -1  -1 1148.89   20.00
   2   1  -1 1179.68   19.80
  -2  -1  -1 1177.88   20.00
   2   1  -1 1165.08   20.40
   2  -1   1 1171.08   20.70
  -2   1   1 1152.58   19.90
  -2   1   1 1072.19   20.40
   2  -1   1 1165.28   20.60
   2  -1  -1 1144.39   20.10
  -2   1  -1 1165.28   20.60
   2   1   1 1184.58   20.20
   2  -1  -1 1189.88   20.10
  -2   1  -1 1150.18   20.50
   2   1   1 1162.18   20.20
   2  -1  -1 1150.28   20.10
   3  -1   1  428.36    9.90
  -3  -1  -1  416.66    8.90
   3  -1   1  411.16    9.80
   3   1  -1  407.66    8.00
  -3  -1  -1  420.66    9.00
  -3   1   1  409.16    8.80
  -3   1   1  425.06    9.00
  -3   1   1  414.06    8.70
   3  -1   1  423.26    8.30
   3   1  -1  427.96    8.20
   3   1  -1  413.16    9.30
   3   1   1  415.06    9.30
   3  -1  -1  411.86    9.20
  -3   1  -1  424.46    9.70
   3  -1  -1  413.26    9.20
  -3   1  -1  420.36    9.50
   3   1   1  420.86    9.40
   3  -1  -1  426.26    8.70
   4   1  -1    1.20    2.10
   4   1  -1    4.40    2.00
   4  -1   1    8.70    3.00
  -4   1   1    4.90    2.30
  -4   1   1    0.80    2.20
  -4  -1  -1    3.90    2.30
   4  -1   1    1.50    3.00
  -4   1   1    3.40    2.10
  -4  -1  -1   -1.20    2.40
   4   1  -1    4.90    2.60
   4  -1  -1    1.90    2.70
  -4   1  -1    0.30    1.60
   4   1   1   -0.60    2.60
   4  -1  -1    3.40    2.60
  -4   1  -1    0.10    2.60
   4   1   1    2.50    3.60
   4  -1  -1    3.20    2.10
  -5  -1  -1  266.77    7.20
   5   1  -1  267.57    7.60
   5   1  -1  255.67    7.70
  -5   1   1  271.07    7.20
  -5   1   1  272.57    7.00
   5  -1   1  282.07    9.30
   5  -1   1  277.37    9.20
  -5  -1  -1  274.07    7.50
  -5   1   1  268.87    7.30
   5   1  -1  263.47    7.90
  -5   1  -1  263.47    8.10
   5  -1  -1  268.77    8.50
   5   1   1  273.07    8.60
  -5   1  -1  270.07    8.40
   5   1   1  266.57    6.60
   5   1   1  267.27    8.50
   5  -1  -1  229.78    6.20
   5  -1  -1  271.47    8.40
   6   1  -1   49.30    5.70
  -6  -1  -1   45.20    4.60
  -6  -1  -1   42.20    4.90
  -6   1   1   56.89    4.70
  -6   1   1   46.40    4.60
   6   1  -1   52.99    5.60
   6  -1   1   51.89    5.20
   6  -1   1   48.50    5.20
   6   1  -1   62.09    5.50
  -6   1   1   54.89    4.20
  -6   1  -1   56.39    5.70
  -6   1  -1   53.39    5.90
   6  -1  -1   51.09    4.70
   6   1   1   51.99    4.10
   6  -1  -1   64.99    6.40
   6   1   1   48.90    4.90
   6   1   1   52.69    5.00
  -7   1   1  111.59    5.30
   7   1  -1  110.29    7.30
   7   1  -1  112.59    6.40
   7  -1   1  108.39    8.30
  -7  -1  -1  115.79    5.80
   7   1  -1   98.89    7.20
  -7   1   1  114.59    4.90
   7  -1   1  116.09    8.60
  -7  -1  -1  112.99    5.20
  -7   1  -1  103.39    6.50
  -7   1  -1  111.49    6.80
   7   1   1  105.09    7.90
   7  -1  -1  108.69    7.80
   7  -1  -1  111.69    7.90
   7   1   1  114.99    7.90
   8   1  -1   37.00    5.10
   8  -1   1   34.70    5.90
   8   1  -1   35.60    4.30
   8  -1   1   33.40    5.70
   8   1  -1   31.40    5.10
  -8  -1  -1   29.10    3.60
  -8  -1  -1   27.20    3.10
   8   1   1   36.60    5.50
   8   1   1   27.20    5.60
   8  -1  -1   32.90    5.50
  -8   1  -1   32.10    4.10
  -8   1  -1   38.90    4.50
   8  -1  -1   39.70    5.40
   9   1  -1   12.40    5.10
   9   1  -1    9.00    4.80
   9  -1   1    7.60    5.50
   9  -1   1   19.20    5.60
   9   1   1   17.70    5.40
   9  -1  -1    6.90    5.30
   9  -1  -1    9.60    5.20
  -9   1  -1   13.80    3.60
   9   1   1   11.90    5.30
  -9   1  -1   14.80    4.00
  10   1  -1  179.88   11.00
  10  -1   1  188.48   12.30
  10   1  -1  188.18   11.70
  10  -1   1  162.18   12.60
 -10   1  -1  181.48    7.40
  10   1   1  162.48   12.30
  10  -1  -1  169.18   12.20
  10   1   1  161.78   11.80
  10  -1  -1  186.98   11.80
 -10   1  -1  183.48    8.00
  11  -1   1    8.40    7.10
  11  -1   1    8.00    6.70
  11   1  -1    3.60    6.60
  11   1  -1   17.20    6.50
  11   1   1    6.50    6.70
  11  -1  -1    4.70    6.80
  11  -1  -1    6.80    6.30
  11   1   1   12.90    6.50
  12   1  -1    0.30    6.50
  12   1  -1    0.40    7.20
  12  -1   1    3.20    7.80
  12  -1   1    3.30    7.00
  12  -1  -1    9.00    7.00
  12  -1  -1  -11.10    7.30
  12   1   1    7.60    7.60
  12   1   1   -0.30    6.90
  13   1  -1    5.00    7.50
  13  -1   1   -3.90    8.80
  13   1  -1   -0.60    8.10
  13  -1   1   -7.30    7.70
  13   1   1    4.50   12.50
  13   1   1    1.80    7.50
  13  -1  -1   -5.10    8.90
  13  -1  -1   -6.30    7.60
  14  -1   1  -11.10   10.00
  14   1  -1   18.10   10.20
  14   1  -1  -16.50    8.00
  14  -1   1   -4.10    9.10
  14   1   1   -2.40    9.90
  14  -1  -1   -3.90    9.50
  14   1   1   -9.10    8.40
  14  -1  -1    3.50    8.80
  15  -1   1   85.29   12.90
  15   1  -1   73.39   13.00
  15   1  -1   75.59   12.50
  15  -1   1   73.89   13.60
  15  -1  -1   84.09   13.60
  15  -1  -1   89.59   14.00
  15   1   1   78.79   13.00
  15   1   1   63.29   13.10
  16  -1   1  295.47   22.70
  16  -1   1  298.47   25.70
  16   1  -1  242.88   24.00
  16   1  -1  274.07   21.90
  16   1   1  221.68   19.20
  16  -1  -1  288.77   25.70
  16   1   1  311.27   23.20
  16  -1  -1  302.17   22.00
  17  -1   1   42.90   17.20
  17   1  -1   21.30   16.20
  17   1  -1   52.99   13.90
  17  -1   1   46.20   14.30
  17   1   1   39.80   14.10
  17  -1  -1   70.49   14.70
  17  -1  -1   90.59   17.70
  17   1   1   51.39   17.30
  -1   2   1 2797.22   44.20
  -1   2   1 2621.64   44.60
  -1  -2  -1 2808.92   44.40
  -1   2   1 2249.97   43.90
  -1  -2  -1 2770.52   43.90
  -1  -2  -1 2626.84   44.00
   1  -2   1 2710.73   44.50
  -1   2  -1 2480.25   44.50
   1  -2  -1 2576.34   45.30
  -1   2  -1 2665.73   44.70
   1   2   1 2495.85   45.20
  -1  -2   1 2839.52   44.50
   2  -2   1 1742.03   31.00
  -2  -2  -1 1783.72   30.10
  -2  -2  -1 1775.92   30.00
   2  -2   1 1795.02   30.70
   2   2  -1 1653.53   31.20
  -2   2   1 1773.82   30.50
   2  -2   1 1745.73   31.00
  -2   2   1 1817.22   30.90
  -2   2   1 1747.33   30.60
  -2  -2   1 1808.02   30.50
   2   2   1 1788.22   30.30
  -2   2  -1 1783.62   30.70
  -2   2  -1 1780.42   31.00
   2  -2  -1 1789.22   30.70
   2  -2  -1 1787.52   30.80
   2  -2  -1 1798.92   30.70
   2   2   1 1805.52   30.30
  -2   2  -1 1774.32   31.00
   3  -2   1  350.86    9.30
  -3  -2  -1  358.16    7.90
   3  -2   1  363.66    8.40
  -3   2   1  359.76    8.50
  -3  -2  -1  366.06    7.90
   3  -2   1  340.47   10.80
  -3   2   1  361.86    8.70
  -3   2   1  360.26    8.50
  -3  -2  -1  390.36    7.80
  -3   2  -1  370.96    8.40
  -3   2  -1  372.96   10.70
   3   2   1  362.46    8.40
   3   2   1  351.46    8.40
   3  -2  -1  364.16    9.00
   3  -2  -1  365.86    8.70
  -3  -2   1  377.56    8.10
   3  -2  -1  353.66    8.90
  -3   2  -1  354.96    9.10
  -4   2   1  277.77    7.80
   4  -2   1  278.77    9.00
   4   2  -1  275.67    6.60
   4   2  -1  295.67    8.30
   4  -2   1  267.57    8.80
  -4  -2  -1  276.07    6.90
  -4   2   1  286.87    7.70
  -4  -2  -1  291.27    6.90
   4   2  -1  286.77    6.50
   4  -2   1  282.37    7.20
  -4   2   1  286.47    7.60
  -4   2  -1  270.77    8.30
  -4   2  -1  292.97    8.60
   4  -2  -1  266.67    7.50
   4  -2  -1  274.57    8.30
   4   2   1  281.77    7.90
  -4   2  -1  253.47    7.10
   4   2   1  281.97    8.20
   4  -2  -1  280.17    8.50
  -5  -2  -1   21.10    2.50
   5  -2   1   23.60    4.00
   5  -2   1   16.00    3.90
   5   2  -1   21.40    2.90
  -5  -2  -1   20.20    2.70
   5   2  -1   22.10    3.50
  -5   2   1   26.60    3.10
   5  -2   1   24.10    2.60
  -5   2   1   20.80    3.00
   5   2  -1   19.50    2.80
  -5   2  -1   23.00    3.80
   5  -2  -1   20.00    3.90
  -5   2  -1   19.70    3.50
  -5   2  -1   20.60    2.60
   5  -2  -1   19.20    3.70
   5  -2  -1   20.20    2.70
   5   2   1   22.30    3.50
   5   2   1   23.70    3.40
  -6   2   1 2209.18   39.00
  -6   2   1 2190.48   39.10
  -6  -2  -1 2234.08   38.20
   6   2  -1 2272.47   39.50
  -6   2   1 2207.68   40.00
  -6  -2  -1 2232.88   38.20
   6   2  -1 2239.48   39.50
   6  -2   1 2238.38   41.40
   6  -2   1 2258.77   38.10
   6  -2   1 2254.87   41.60
   6   2  -1 2246.58   39.80
  -6   2  -1 2259.47   40.40
   6  -2  -1 2289.57   41.20
   6   2   1 2268.07   40.50
  -6   2  -1 2256.17   40.30
  -6   2  -1 2247.18   38.20
   6  -2  -1 2231.28   40.80
   6   2   1 2224.08   40.50
   6   2   1 2218.38   38.70
   6  -2  -1 2171.48   38.40
  -7   2   1  283.47    8.60
  -7   2   1  278.37    8.10
   7   2  -1  299.87   13.10
   7   2  -1  274.97    9.50
   7   2  -1  268.97    9.40
  -7   2   1  286.67    8.30
   7  -2   1  284.37   11.20
  -7  -2  -1  291.57    7.00
   7  -2   1  298.47   11.40
  -7   2  -1  277.97    9.60
   7   2   1  306.07   10.50
   7  -2  -1  285.07   10.80
   7   2   1  288.07   10.30
   7   2   1  286.67    8.10
  -7   2  -1  284.87    9.90
   7  -2  -1  282.47   10.80
   8   2  -1 3009.70   53.49
   8   2  -1 2798.32   53.99
   8  -2   1 3068.99   55.89
   8  -2   1 3058.19   55.49
  -8   2   1 2971.70   51.39
  -8   2   1 2957.20   51.59
  -8   2   1 3038.60   53.69
   8   2  -1 3007.70   53.79
   8  -2  -1 3103.59   54.99
   8   2   1 2935.41   54.39
   8   2   1 3052.19   54.49
   8   2   1 2984.40   51.29
  -8   2  -1 3019.80   52.99
   8  -2  -1 3048.09   55.19
  -8   2  -1 2962.80   53.09
  -9   2   1  139.89    8.00
   9  -2   1  137.79   10.70
   9   2  -1  125.19    9.10
   9   2  -1  129.09    9.60
   9  -2   1  150.78   11.00
  -9   2   1  138.79    5.60
   9   2  -1  132.99    7.90
  -9   2  -1  147.39    7.90
   9  -2  -1  138.59   10.30
  -9   2  -1  144.99    8.30
   9   2   1  134.79    6.20
   9   2   1  133.09    9.80
   9  -2  -1  130.19   10.50
   9   2   1  146.89   10.10
  10   2  -1  425.46   14.70
  10  -2   1  406.46   15.90
  10   2  -1  406.86   14.30
  10  -2   1  427.06   16.40
  10   2  -1  405.36   11.90
  10  -2  -1  386.16   15.50
 -10   2  -1  401.66   11.50
  10  -2  -1  404.36   16.00
  10   2   1  373.66   14.90
 -10   2  -1  407.06   11.90
  10   2   1  397.26   15.20
  11   2  -1   20.60    6.40
  11  -2   1   24.90    7.40
  11  -2   1   13.30    7.50
  11   2  -1    8.60    6.50
 -11   2  -1   23.60    4.50
  11  -2  -1   22.70    6.80
  11  -2  -1   18.00    7.40
  11   2   1   23.60    6.80
 -11   2  -1   26.20    4.20
  11   2   1   17.40    7.10
  12  -2   1  181.88   14.70
  12   2  -1  183.68   13.30
  12   2  -1  176.38   14.20
  12  -2   1  156.38   15.60
  12  -2  -1  212.68   14.40
  12   2   1  161.38   14.30
  12  -2  -1  193.08   15.90
  12   2   1  184.28   14.10
  13  -2   1   25.20    9.60
  13   2  -1   28.40    9.10
  13   2  -1   18.30    8.00
  13  -2   1   35.70    9.30
  13  -2  -1   23.40    8.90
  13   2   1   23.70    8.40
  13   2   1   33.90    9.80
  14  -2   1  291.57   20.90
  14   2  -1  307.17   18.00
  14   2  -1  274.57   20.00
  14  -2   1  270.57   19.90
  14  -2  -1  269.47   20.10
  14   2   1  302.47   19.00
  14  -2  -1  286.67   18.80
  14   2   1  266.27   19.50
  15  -2   1    8.80   10.60
  15   2  -1  -19.00    9.40
  15  -2   1  -13.70   11.60
  15   2  -1    9.20   10.80
  15   2   1  -10.90   12.20
  15  -2  -1   -6.00   11.30
  15   2   1    7.10   11.30
  15  -2  -1    2.10   10.80
  16   2  -1   19.70   13.30
  16   2  -1   59.99   12.20
  16  -2   1   55.89   13.70
  16  -2   1  104.19   15.90
  16   2   1   67.99   13.40
  16   2   1   48.00   14.80
  16  -2  -1   49.40   13.00
  16  -2  -1   34.50   14.40
  17  -2   1   62.19   17.50
  17   2  -1   63.79   14.40
  17  -2   1   70.99   15.00
  17   2  -1   41.90   16.30
  17  -2  -1  103.99   16.10
  17   2   1   51.59   14.10
  17  -2  -1   49.90   17.20
  17   2   1   49.80   17.20
   0  -3  -1    0.40    1.60
   0   3  -1   -0.50    1.40
   0  -3   1    0.70    1.50
   0  -3  -1    1.30    2.30
   0   3   1   -2.10    2.20
   0   3   1    0.90    1.70
   0  -3   1   -2.40    1.80
   0  -3   1   -0.30    1.40
   0   3  -1   -1.80    1.90
   0  -3  -1   -0.30    1.70
   0   3   1    1.20    1.60
   0   3  -1    0.80    1.50
   1  -3   1    9.00    2.10
  -1  -3  -1    8.00    1.80
   1  -3   1    9.10    2.10
   1   3  -1    7.90    2.20
   1  -3   1    7.00    2.30
   1   3  -1   10.20    1.30
   1   3  -1   10.60    1.20
  -1   3   1    8.10    2.10
  -1   3   1    8.80    2.60
  -1  -3  -1    8.80    2.50
  -1  -3  -1    7.40    1.80
  -1   3   1    8.20    2.10
  -1   3  -1    7.00    2.10
  -1  -3   1    7.60    2.20
  -1   3  -1    8.80    2.40
   1  -3  -1    6.90    2.60
   1   3   1   11.10    1.90
   1   3   1   10.00    1.90
   1  -3  -1    7.40    2.10
  -1   3  -1   10.30    2.10
   1   3   1    9.80    2.50
   1  -3  -1    7.90    2.10
   2   3  -1 1411.16   25.30
  -2  -3  -1 1405.26   24.30
   2  -3   1 1404.56   25.60
  -2  -3  -1 1425.96   24.30
   2  -3   1 1446.06   25.70
  -2   3   1 1390.86   25.30
   2  -3   1 1387.36   25.60
  -2   3   1 1406.66   25.70
  -2   3   1 1421.56   25.30
   2   3   1 1400.26   25.20
  -2  -3   1 1421.96   25.40
  -2   3  -1 1359.86   25.60
   2   3   1 1382.76   24.50
   2   3   1 1412.46   24.60
   2  -3  -1 1402.46   25.40
  -2   3  -1 1404.66   25.50
   2  -3  -1 1424.16   25.50
   2  -3  -1 1415.46   25.80
  -2   3  -1 1408.46   25.50
   3  -3   1  130.89    6.70
  -3  -3  -1  139.79    4.50
  -3  -3  -1  134.19    4.50
  -3   3   1  133.99    5.90
   3   3  -1  141.09    5.30
   3  -3   1  125.99    6.40
  -3   3   1  141.69    7.40
   3  -3   1  128.69    5.90
  -3  -3  -1  147.99    5.40
  -3   3   1  143.19    6.20
  -3   3  -1  136.69    6.40
   3  -3  -1  138.79    6.20
  -3   3  -1  136.99    6.10
  -3  -3   1  142.49    5.60
   3   3   1  141.19    5.20
  -3   3  -1  120.49    5.80
   3   3   1  135.09    5.30
   3  -3  -1  128.29    6.30
   3  -3  -1  132.49    6.50
   3   3   1  125.59    5.30
  -4   3   1  550.94   12.30
   4   3  -1  543.05   11.10
   4   3  -1  532.35   10.20
  -4   3   1  528.45   12.00
   4  -3   1  532.55   13.10
  -4  -3  -1  515.15   10.40
  -4  -3  -1  536.45   10.40
   4   3  -1  530.85   10.20
  -4   3   1  528.85   12.00
  -4  -3  -1  527.85   11.00
   4  -3   1  535.15   11.90
   4  -3   1  503.05   13.10
   4  -3  -1  517.25   12.60
   4  -3  -1  513.75   12.70
   4  -3  -1  477.55   11.90
   4   3   1  534.85   11.90
  -4   3  -1  487.55   11.60
   4   3   1  527.05   10.90
  -4   3  -1  534.55   12.60
  -4  -3   1  538.35   11.30
  -4   3  -1  531.55   12.80
   4   3   1  543.65   11.60
  -5  -3  -1  334.77    7.60
  -5  -3  -1  349.87    7.90
  -5   3   1  343.17    9.50
   5  -3   1  341.57    9.10
  -5   3   1  353.66    9.10
   5   3  -1  337.97    8.30
   5   3  -1  392.06    8.20
   5   3  -1  342.27    8.20
  -5   3   1  350.16    9.80
   5  -3   1  346.47   11.00
  -5  -3  -1  341.17    7.50
   5  -3   1  347.57   11.00
   5  -3  -1  338.27   10.50
  -5   3  -1  338.07    9.00
   5  -3  -1  340.87   10.60
  -5   3  -1  352.16   10.20
   5  -3  -1  298.87    9.10
   5   3   1  335.87    9.40
  -5   3  -1  344.97   10.40
   5   3   1  346.67    9.50
  -6   3   1  270.67    8.00
   6   3  -1  254.47    7.80
   6   3  -1  247.38    8.60
   6   3  -1  211.78    7.90
  -6   3   1  266.47    8.60
   6   3  -1  248.08    9.40
   6  -3   1  255.37   10.50
   6  -3   1  269.37    7.90
  -6   3   1  252.17    8.70
   6  -3   1  255.27   10.60
   6  -3  -1  254.57   10.10
   6  -3  -1  257.07    9.90
   6  -3  -1  247.38    8.00
  -6   3  -1  263.67    7.80
  -6   3  -1  280.17    6.80
  -6   3  -1  259.67    9.60
   6   3   1  256.97    9.20
   6   3   1  257.37    9.10
  -6   3  -1  264.97    9.40
   7  -3   1  221.08    7.20
   7   3  -1  223.28    8.90
   7  -3   1  237.18   10.80
   7   3  -1  216.18    8.40
   7   3  -1  227.58    8.50
  -7   3   1  216.08    7.40
   7  -3   1  220.28   10.80
  -7   3   1  223.68    8.30
  -7   3   1  226.98    8.60
   7  -3  -1  218.18    7.50
  -7   3  -1  221.98    9.50
   7   3   1  226.88    7.90
   7  -3  -1  221.28   10.10
   7  -3  -1  215.78   10.50
   7   3   1  237.88    9.40
   7   3   1  229.38    9.40
  -7   3  -1  232.88    9.20
  -7   3  -1  233.98    7.10
  -8   3   1   63.99    5.30
  -8   3   1   77.69    6.30
   8   3  -1   66.69    5.70
   8   3  -1   60.69    7.10
   8   3  -1   69.59    7.30
   8  -3   1   63.69    7.20
  -8   3   1   74.09    6.80
   8  -3   1   72.29    7.20
   8   3   1   71.59    8.00
   8  -3  -1   73.69    6.80
   8   3   1   68.09    6.30
   8   3   1   65.39    6.10
   8  -3  -1   81.89    8.90
  -8   3  -1   78.79    7.40
  -8   3  -1   72.99    7.80
   9   3  -1   21.90    4.70
  -9   3   1   23.20    4.20
  -9   3   1   32.20    3.50
   9  -3   1   31.80    6.30
  -9   3   1   26.10    4.00
   9   3  -1   22.30    5.30
   9  -3   1   25.40    6.30
   9   3  -1   17.00    4.90
   9  -3  -1   15.60    6.00
   9  -3  -1   26.40    6.10
   9   3   1   19.60    5.40
  -9   3  -1   30.00    5.10
   9   3   1   19.40    5.60
   9   3   1   24.00    3.90
  -9   3  -1   30.60    4.80
  10  -3   1    0.70    6.50
  10   3  -1    6.80    5.60
  10   3  -1    5.20    5.20
 -10   3   1    3.80    3.10
 -10   3   1    6.50    3.80
  10   3  -1    1.50    4.30
  10  -3   1    2.60    6.00
  10  -3  -1   -4.70    5.90
  10   3   1   -3.50    5.30
 -10   3  -1   -0.60    4.10
 -10   3  -1    4.50    4.70
  10   3   1   -6.60    5.50
  10   3   1   -3.10    3.40
  10  -3  -1    6.50    6.00
  11  -3   1  -15.10    6.80
  11  -3   1    0.80    6.60
  11   3  -1   -9.30    4.40
  11   3  -1   -7.80    6.00
  11   3  -1   -3.90    5.70
  11   3   1   -2.00    5.80
  11  -3  -1   -6.40    6.50
  11   3   1    7.20    6.60
  11  -3  -1  -16.10    7.00
 -11   3  -1   -2.10    4.20
 -11   3  -1   -0.80    4.60
  12  -3   1  521.75   21.50
  12  -3   1  516.85   20.30
  12   3  -1  495.45   18.30
  12   3  -1  492.85   18.60
  12   3   1  520.95   19.20
 -12   3  -1  480.55   13.40
  12  -3  -1  541.25   20.00
 -12   3  -1  485.05   13.00
  12   3   1  494.35   19.60
  12  -3  -1  517.05   20.70
  13   3  -1  217.78   15.20
  13   3  -1  212.48   16.10
  13  -3   1  243.18   18.60
  13  -3   1  233.78   17.10
  13   3   1  231.28   16.80
  13  -3  -1  197.28   16.40
  13   3   1  228.18   15.50
  13  -3  -1  216.68   18.10
  14   3  -1  387.66   19.20
  14  -3   1  333.67   22.30
  14  -3  -1  333.07   21.80
  14   3   1  321.67   20.50
  14  -3  -1  351.06   20.40
  14   3   1  325.67   19.40
  15  -3   1   78.49   14.00
  15   3  -1   69.69   12.00
  15  -3   1   54.39   12.20
  15   3  -1   56.09   11.20
  15  -3  -1   65.99   12.20
  15  -3  -1   51.89   13.40
  15   3   1   64.69   12.40
  16  -3   1   77.59   13.70
  16   3  -1   66.39   12.60
  16   3  -1   71.19   13.80
  16  -3   1   84.39   16.30
  16  -3  -1   80.49   15.90
  16  -3  -1   46.10   13.20
  16   3   1   60.09   14.60
  16   3   1   46.00   12.60
  17   3  -1   11.10   12.70
  17   3  -1   10.30   15.80
  17  -3   1  -21.60   13.70
  17  -3   1   12.20   18.00
  17  -3  -1    0.70   16.60
  17  -3  -1   17.20   14.30
  17   3   1  -22.40   15.50
  17   3   1   11.50   12.40
   0  -4   1  413.46    8.60
   0   4  -1  393.66    8.70
   0  -4   1  390.46   10.20
   0   4   1  395.56    9.10
   0  -4  -1  386.26    8.90
   0  -4  -1  394.06    8.90
   0   4   1  407.46   10.40
   0   4  -1  381.66   10.20
   0   4   1  384.86    9.00
   0   4  -1  388.26    8.60
   0  -4  -1  399.56   10.30
   0  -4   1  391.86    8.50
   1   4  -1   13.80    1.80
  -1   4   1   10.40    2.50
   1  -4   1   12.10    2.50
   1  -4   1   10.10    2.80
   1  -4   1   15.10    2.60
  -1   4   1   11.80    2.60
  -1  -4  -1   10.70    3.00
   1   4  -1   11.40    1.80
   1   4  -1    9.20    2.70
  -1  -4  -1   12.10    2.30
  -1   4   1   13.50    3.30
  -1  -4  -1   15.50    2.20
  -1   4  -1   10.60    2.60
   1   4   1   12.40    2.30
  -1  -4   1   13.80    1.70
   1  -4  -1   13.80    2.70
   1   4   1   11.10    3.10
  -1  -4   1   12.70    2.80
   1  -4  -1   13.30    2.70
  -1   4  -1   12.80    2.50
  -1   4  -1   10.50    2.90
   1   4   1   10.50    2.40
   1  -4  -1   10.80    3.10
  -2   4   1  189.18    7.90
  -2  -4  -1  187.98    7.10
  -2  -4  -1  187.78    5.40
  -2   4   1  187.38    7.00
   2  -4   1  191.88    7.30
   2   4  -1  190.18    6.90
   2  -4   1  196.28    7.70
   2   4  -1  191.58    4.40
   2  -4   1  180.18    7.10
  -2  -4  -1  186.28    5.50
  -2   4   1  171.58    9.90
  -2   4  -1  180.68    7.40
  -2   4  -1  181.68    7.00
   2   4   1  188.88    7.20
  -2   4  -1  173.18    7.10
   2  -4  -1  177.58    7.70
   2   4   1  185.08    5.80
  -2  -4   1  190.88    7.10
   2  -4  -1  188.48    7.30
   2  -4  -1  180.58    7.30
   2   4   1  186.38    5.90
  -3  -4  -1   94.09    4.00
  -3  -4  -1   94.19    4.20
   3  -4   1   90.69    6.80
  -3   4   1   85.59    5.80
   3  -4   1   86.29    6.30
  -3   4   1  104.29    6.60
   3   4  -1   89.69    5.30
  -3  -4  -1   89.19    5.60
   3  -4   1   97.69    6.40
  -3   4   1   81.49    6.10
   3   4  -1   93.99    3.30
   3  -4  -1   77.09    6.20
   3   4   1  105.89    5.70
   3  -4  -1   94.79    6.60
  -3  -4   1   89.49    5.90
  -3   4  -1   81.09    6.00
   3   4   1   90.29    4.90
   3  -4  -1   82.89    6.20
  -3   4  -1   92.69    6.10
  -3   4  -1   87.99    6.50
   3   4   1   94.69    4.90
  -4  -4  -1   73.79    3.80
   4  -4   1   69.69    6.90
  -4   4   1   78.69    6.10
   4  -4   1   77.49    6.10
  -4   4   1   76.39    6.10
   4   4  -1   80.19    5.00
   4  -4   1   71.29    6.80
  -4  -4  -1   72.49    3.60
  -4   4   1   93.09    6.20
   4   4  -1   74.39    3.70
  -4  -4  -1   81.69    5.40
   4   4  -1   75.79    3.70
   4   4   1   70.39    5.10
  -4  -4   1   84.19    5.60
  -4   4  -1   69.29    6.60
   4  -4  -1   74.39    6.20
   4  -4  -1   69.99    6.30
  -4   4  -1   68.09    6.40
   4  -4  -1   93.69    6.80
   4   4   1   86.49    6.50
  -4   4  -1   77.59    5.90
   4   4   1   76.59    5.10
   5   4  -1  116.39    5.40
  -5  -4  -1  116.09    5.70
   5  -4   1  106.79    7.80
   5   4  -1  110.29    5.10
  -5   4   1  113.79    7.10
   5  -4   1  112.29    6.60
   5   4  -1  114.99    4.90
  -5   4   1  120.19    6.90
   5  -4   1  103.99    7.90
  -5   4   1  114.69    6.30
  -5   4  -1  117.69    7.40
  -5   4  -1  120.69    7.60
   5   4   1  118.59    6.20
   5  -4  -1  127.79    7.80
   5   4   1  126.29    5.30
   5  -4  -1  103.39    7.60
   5   4   1  116.09    6.30
   5  -4  -1  124.39    7.50
  -5  -4   1  115.49    5.90
  -5   4  -1  119.09    6.60
   6   4  -1  731.43   18.50
   6   4  -1  766.82   15.50
   6  -4   1  753.92   18.70
   6  -4   1  765.32   16.60
  -6  -4  -1  774.52   15.10
  -6   4   1  758.42   16.50
   6  -4   1  782.92   18.70
  -6   4   1  778.12   16.30
  -6   4   1  745.43   16.90
   6   4  -1  775.52   15.10
  -6   4   1  777.02   17.20
   6   4   1  757.22   16.80
   6  -4  -1  762.22   18.30
   6  -4  -1  766.92   18.40
   6   4   1  769.32   16.80
  -6   4  -1  743.43   16.40
  -6   4  -1  745.73   17.90
  -6   4  -1  743.23   17.70
   6  -4  -1  747.83   18.20
  -7   4   1 1484.85   28.70
   7   4  -1 1474.75   28.10
   7  -4   1 1509.35   28.10
   7  -4   1 1486.65   31.00
  -7   4   1 1474.85   28.90
  -7   4   1 1491.05   28.00
   7   4  -1 1472.45   28.00
   7   4  -1 1463.05   26.20
   7   4  -1 1458.85   29.20
   7  -4   1 1491.05   31.20
   7  -4  -1 1542.75   30.80
   7   4   1 1489.85   29.20
  -7   4  -1 1520.55   28.00
   7  -4  -1 1517.65   29.90
   7  -4  -1 1484.15   30.80
  -7   4  -1 1490.05   29.90
  -7   4  -1 1464.75   29.50
  -7   4  -1 1485.45   26.70
   7   4   1 1494.75   29.10
   8   4  -1  797.82   18.20
  -8   4   1  797.32   16.90
   8  -4   1  802.92   21.00
   8  -4   1  806.52   21.20
  -8   4   1  825.02   18.10
   8  -4   1  801.62   17.00
  -8   4   1  815.72   18.30
   8   4  -1  807.52   18.70
   8   4  -1  801.32   18.30
   8  -4  -1  806.72   20.60
   8  -4  -1  792.22   17.30
   8   4   1  791.12   17.70
   8   4   1  796.32   19.20
  -8   4  -1  814.02   19.00
  -8   4  -1  819.02   19.40
  -8   4  -1  827.92   16.80
   8  -4  -1  781.12   20.60
   8   4   1  818.02   19.20
   9   4  -1   47.80    5.70
  -9   4   1   47.30    5.20
   9  -4   1   49.30    7.10
  -9   4   1   44.70    4.90
   9  -4   1   50.79    7.40
   9   4  -1   47.40    5.60
  -9   4   1   50.39    5.20
   9   4  -1   40.70    5.60
   9  -4  -1   51.79    6.70
   9  -4  -1   40.90    7.00
  -9   4  -1   47.00    5.60
   9  -4  -1   38.80    3.90
   9   4   1   52.89    6.30
   9   4   1   42.30    6.10
   9   4   1   44.60    5.00
  -9   4  -1   52.29    6.10
  10   4  -1  441.56   14.90
  10   4  -1  442.96   13.60
  10  -4   1  424.26   16.90
  10  -4   1  453.05   17.80
 -10   4   1  430.66   12.60
  10   4  -1  443.56   14.70
 -10   4   1  450.15   12.30
  10   4   1  432.56   15.40
  10   4   1  437.96   15.70
  10  -4  -1  425.96   16.50
 -10   4  -1  454.75   14.30
 -10   4  -1  445.36   13.60
  10   4   1  438.46   12.30
  10  -4  -1  458.55   17.40
  11   4  -1    5.20    6.00
  11  -4   1   17.40    8.00
 -11   4   1   12.60    3.90
 -11   4   1   11.60    4.40
  11   4  -1   16.70    5.40
  11  -4   1   19.40    7.70
  11   4  -1   -7.60    6.00
 -11   4  -1    7.20    5.00
 -11   4  -1    9.30    5.40
  11   4   1   13.10    6.80
  11  -4  -1   17.90    7.40
  11   4   1    1.40    6.20
  11  -4  -1   -3.00    7.60
  12  -4   1  171.78   15.30
  12   4  -1  152.78   10.10
  12   4  -1  137.89   13.40
  12   4  -1  160.38   12.80
 -12   4  -1  154.78   10.20
  12  -4  -1  164.88   16.10
  12   4   1  119.29   13.90
 -12   4  -1  156.78    9.60
  12   4   1  146.89   13.30
  12  -4  -1  168.98   14.80
  13   4  -1   15.50    8.60
  13  -4   1   11.40    9.40
  13  -4   1    1.30    8.20
  13   4  -1    0.00    7.60
  13  -4  -1   15.60    8.90
  13  -4  -1    3.70    9.50
  13   4   1   11.70    7.60
  13   4   1   -6.40    8.00
  14  -4   1  195.18   20.40
  14   4  -1  194.28   16.20
  14  -4   1  202.28   18.90
  14   4   1  178.38   18.40
  14   4   1  174.68   16.70
  14  -4  -1  219.58   20.20
  15  -4   1  -22.50   11.70
  15  -4   1   -4.20   10.00
  15   4  -1    9.60    9.50
  15   4  -1    6.10   10.60
  15   4   1   17.90   11.70
  15  -4  -1    1.30   12.40
  15  -4  -1   30.30   11.40
  16   4  -1  188.28   17.00
  16  -4   1  189.18   19.60
  16  -4   1  247.58   23.60
  16   4  -1  195.98   20.30
  16   4   1  196.68   20.80
  16   4   1  162.08   17.50
  16  -4  -1  176.18   18.50
  16  -4  -1  206.38   23.20
  17   4  -1  207.88   23.20
  17  -4   1  279.87   30.90
  17   4  -1  197.98   19.20
  17  -4   1  191.28   19.10
  17   4   1  173.18   17.40
  17  -4  -1  200.88   21.40
  17  -4  -1  194.28   19.20
  17   4   1  124.49   19.30
   0   5  -1   -1.00    3.00
   0   5   1    1.80    2.50
   0   5  -1    0.10    2.40
   0   5   1   -0.70    3.40
   0  -5   1    0.40    2.30
   0   5   1    0.90    2.90
   0  -5   1    2.70    3.60
   0  -5  -1   -4.30    4.80
   0  -5  -1   -0.70    2.40
   0  -5  -1    1.30    2.40
   0   5  -1   -1.10    2.30
   1   5  -1   31.40    3.70
   1  -5   1   30.60    5.50
   1  -5   1   26.30    4.20
   1   5  -1   25.90    3.60
  -1   5   1   34.80    3.70
  -1  -5  -1   34.00    4.00
   1  -5   1   31.50    3.40
  -1   5   1   30.30    4.40
   1   5  -1   30.70    2.60
  -1   5   1   28.80    3.50
  -1  -5  -1   26.80    3.00
  -1  -5  -1   22.60    5.50
  -1   5  -1   27.90    3.50
  -1  -5   1   30.00    3.10
  -1   5  -1   23.60    3.80
  -1   5  -1   27.60    3.30
   1  -5  -1   31.50    3.50
  -1  -5   1   29.30    3.30
   1  -5  -1   24.70    3.40
   1   5   1   29.80    3.10
   1   5   1   28.20    4.00
   1  -5  -1   26.20    4.20
   1   5   1   25.90    3.10
  -2  -5  -1 4823.72   79.19
  -2  -5  -1 4716.53   79.09
   2  -5   1 4733.13   80.79
   2   5  -1 4704.13   78.69
   2   5  -1 4715.13   78.69
   2  -5   1 4813.22   80.69
   2  -5   1 4755.72   81.79
  -2   5   1 4807.12   80.69
  -2   5   1 4847.92   81.69
  -2   5   1 4729.33   80.59
   2   5  -1 4805.02   81.29
  -2  -5  -1 4746.23   81.89
   2   5   1 4863.01   81.19
   2   5   1 4779.02   79.69
   2   5   1 4710.93   79.59
  -2  -5   1 5036.80   83.39
   2  -5  -1 4748.82   80.79
   2  -5  -1 4827.82   80.79
  -2   5  -1 4745.73   80.79
   2  -5  -1 4754.42   81.79
  -2   5  -1 4814.22   81.69
  -2   5  -1 4710.23   80.59
  -3  -5  -1  243.08    8.50
   3  -5   1  217.18    9.00
  -3  -5  -1  237.18    6.10
  -3  -5  -1  238.38    6.30
   3   5  -1  229.28    5.80
  -3   5   1  225.78    8.50
   3  -5   1  230.08    8.70
   3   5  -1  243.68    5.90
   3   5  -1  256.37    8.40
  -3   5   1  232.18    9.20
   3  -5   1  228.18    8.80
  -3   5   1  233.68    8.50
  -3  -5   1  233.08    8.90
  -3   5  -1  235.28    8.60
  -3   5  -1  228.08    8.70
   3   5   1  235.58    7.10
   3  -5  -1  224.68    8.90
   3   5   1  234.88    8.30
   3   5   1  241.58    7.20
   3  -5  -1  231.48    8.60
  -3   5  -1  223.28    8.80
   3  -5  -1  230.48    8.70
  -4   5   1 3406.56   59.59
   4  -5   1 3435.16   59.99
  -4  -5  -1 3463.55   56.69
   4  -5   1 3443.56   60.19
  -4  -5  -1 3462.75   59.19
  -4   5   1 3407.86   59.59
  -4  -5  -1 3403.06   56.69
   4   5  -1 3380.86   56.99
   4   5  -1 3464.15   57.09
  -4   5   1 3439.76   60.09
   4  -5   1 3434.36   60.49
   4   5  -1 3476.75   59.19
   4  -5  -1 3396.16   60.09
   4   5   1 3230.68   58.89
  -4   5  -1 3447.95   59.89
   4  -5  -1 3278.77   59.79
   4  -5  -1 3468.55   60.09
   4   5   1 3551.34   59.19
  -4   5  -1 3476.15   60.09
  -4  -5   1 3455.05   59.39
   4   5   1 3481.25   58.49
  -4   5  -1 3359.06   59.79
   5   5  -1 3215.38   54.49
  -5   5   1 3227.38   56.79
  -5   5   1 3139.99   56.79
   5  -5   1 3168.18   57.89
  -5   5   1 3232.68   56.99
   5  -5   1 3251.67   57.79
  -5  -5  -1 3263.87   55.89
   5   5  -1 3504.35   56.09
   5   5  -1 3237.38   54.49
   5  -5   1 3211.68   56.89
   5  -5  -1 3234.98   57.79
  -5   5  -1 3214.78   57.29
   5  -5  -1 3230.18   57.59
  -5   5  -1 3148.98   56.79
  -5   5  -1 3233.38   57.49
  -5  -5   1 3283.97   56.09
   5   5   1 3212.98   55.79
   5   5   1 3229.18   55.69
   5  -5  -1 3248.97   57.19
   5   5   1 3171.68   55.69
   6  -5   1 2693.63   49.99
   6  -5   1 2739.03   48.40
   6   5  -1 2765.42   47.00
  -6   5   1 2747.53   48.50
  -6   5   1 2687.83   48.40
  -6   5   1 2703.93   48.60
   6   5  -1 2533.15   47.90
  -6  -5  -1 2713.03   46.90
   6   5  -1 2687.13   46.50
   6  -5   1 2675.93   50.19
  -6  -5   1 2732.03   47.30
   6   5   1 2752.32   47.70
   6  -5  -1 2591.84   48.30
   6   5   1 2681.63   46.80
  -6   5  -1 2686.43   49.30
   6  -5  -1 2685.93   49.70
   6  -5  -1 2741.03   49.90
  -6   5  -1 2725.53   49.20
   6   5   1 2664.93   47.80
  -6   5  -1 2631.84   48.10
   7  -5   1  147.99   10.30
  -7  -5  -1  152.48    6.50
   7   5  -1  132.09    7.20
  -7   5   1  145.19    7.40
  -7   5   1  145.19    8.80
   7   5  -1  135.89    7.10
   7  -5   1  144.39    8.00
   7   5  -1  144.09    6.30
  -7   5   1  134.69    8.30
   7  -5   1  130.99   10.00
  -7   5  -1  143.59    7.80
   7   5   1  143.59    8.20
  -7   5  -1  158.08    9.70
   7   5   1  137.49    8.20
   7  -5  -1  137.69    9.70
   7  -5  -1  160.48   10.00
   7  -5  -1  140.59    8.20
  -7   5  -1  151.78    9.00
   8  -5   1    2.80    3.70
  -8   5   1    3.30    4.30
   8   5  -1   -3.20    3.70
  -8   5   1   -6.20    3.70
  -8   5   1    5.60    3.30
   8  -5   1    5.50    5.20
   8   5  -1   -5.60    3.60
   8  -5   1    0.40    5.30
   8   5  -1   -2.70    4.30
   8  -5  -1    0.00    5.10
   8  -5  -1   -1.40    3.70
  -8   5  -1    2.00    3.20
   8   5   1   -2.00    4.30
  -8   5  -1    4.80    4.40
  -8   5  -1   -1.90    2.60
   8  -5  -1    2.70    5.20
  -8   5  -1   -3.60    4.70
   8   5   1   -1.90    4.20
   9  -5   1   21.10    6.10
   9  -5   1   21.40    7.00
   9   5  -1   23.50    5.30
   9   5  -1   22.90    5.20
  -9   5   1   18.60    4.90
   9   5  -1   21.70    5.00
  -9   5   1   26.80    4.00
   9  -5   1   20.50    6.10
  -9   5   1   24.40    4.60
   9  -5  -1   25.20    4.30
   9  -5  -1   27.70    6.50
  -9   5  -1   20.20    5.10
   9  -5  -1   18.00    6.40
   9   5   1   23.10    5.40
   9   5   1   16.70    5.40
   9   5   1   32.80    5.10
  -9   5  -1   22.40    5.60
 -10   5   1 1252.67   24.70
  10   5  -1 1255.37   27.20
 -10   5   1 1239.48   26.40
  10   5  -1 1273.47   27.70
  10  -5   1 1328.57   31.10
  10   5  -1 1287.97   27.70
 -10   5   1 1291.87   26.20
  10  -5   1 1271.67   30.90
  10  -5  -1 1258.27   29.00
 -10   5  -1 1291.57   27.40
  10  -5  -1 1275.57   30.70
  10   5   1 1268.97   26.20
  10   5   1 1235.88   28.50
 -10   5  -1 1287.67   27.80
  10   5   1 1258.17   28.50
  10  -5  -1 1309.37   30.90
 -11   5   1  427.16   13.30
 -11   5   1  439.56   12.70
  11   5  -1  428.66   15.80
  11  -5   1  415.46   18.40
  11   5  -1  420.06   14.50
  11   5  -1  430.96   16.00
  11  -5   1  441.36   19.50
  11   5   1  464.95   16.90
  11  -5  -1  427.06   18.40
  11   5   1  421.06   13.20
  11  -5  -1  460.65   19.20
 -11   5  -1  425.16   15.10
  11   5   1  440.46   16.60
 -11   5  -1  461.05   14.60
 -12   5   1  843.52   18.00
  12   5  -1  825.52   23.30
 -12   5   1  835.92   18.40
  12  -5   1  854.41   26.60
  12  -5   1  849.02   26.90
  12   5  -1  860.71   20.70
  12   5  -1  824.72   23.50
 -12   5  -1  856.71   20.60
 -12   5  -1  852.41   21.10
  12   5   1  870.31   24.40
  12   5   1  838.12   19.20
  12   5   1  850.31   24.40
  12  -5  -1  863.51   26.30
  13   5  -1   12.90    7.60
  13   5  -1   10.90    5.90
  13   5  -1    4.80    8.30
  13  -5   1   -6.00    8.70
  13  -5   1   22.30   10.10
  13   5   1    7.10    7.80
  13  -5  -1    7.70    8.80
 -13   5  -1   16.30    6.00
 -13   5  -1   12.70    5.20
  13   5   1   16.80    8.80
  13  -5  -1    1.80    9.60
  14   5  -1  105.89   11.10
  14  -5   1  118.49   13.40
  14   5  -1   98.29   15.00
  14  -5   1  112.29   14.10
  14  -5  -1   89.19   13.10
  14   5   1  108.69   12.60
  14  -5  -1  112.89   14.30
  14   5   1  115.59   12.00
  15   5  -1   45.60   11.50
  15  -5   1   74.99   14.90
  15   5  -1   65.39   11.00
  15  -5   1   62.59   12.90
  15  -5  -1   66.39   12.70
  15  -5  -1   74.49   14.70
  15   5   1   53.89   12.50
  16  -5   1   40.90   13.20
  16   5  -1   31.50   11.70
  16  -5   1   36.30   16.10
  16   5  -1   20.20   13.20
  16   5   1   34.30   12.30
  16  -5  -1   44.30   16.00
  16  -5  -1   47.00   13.40
  16   5   1    0.60   13.20
   0   6  -1  436.06   10.50
   0  -6  -1  445.56   12.70
   0  -6   1  439.96   12.60
   0  -6  -1  439.26   10.70
   0   6   1  439.56   10.90
   0   6   1  431.66   12.80
   0   6   1  430.66   10.80
   0   6  -1  451.35   12.70
   0  -6   1  448.26   10.70
   0   6  -1  407.36   11.00
   0  -6  -1  442.66   10.80
  -1  -6  -1  132.69    5.60
  -1  -6  -1  133.29    7.10
  -1  -6  -1  122.09    7.70
   1   6  -1  128.49    5.60
  -1   6   1  132.99    8.70
   1  -6   1  132.59    8.20
   1  -6   1  135.49    6.50
   1   6  -1  129.79    5.50
   1  -6   1  149.09    6.60
  -1   6   1  130.79    6.80
   1   6  -1  142.59    8.00
  -1   6   1  135.99    6.90
  -1   6  -1  133.49    8.50
  -1  -6   1  129.49    5.10
  -1  -6   1  141.99    4.90
  -1   6  -1  140.49    6.80
  -1  -6   1  137.29    8.00
   1   6   1  126.09    6.20
   1  -6  -1  138.79    6.80
   1   6   1  127.59    8.10
  -1   6  -1  136.29    6.80
   1   6   1  133.59    6.10
   1  -6  -1  136.39    8.20
   1  -6  -1  134.89    6.80
  -2   6   1   37.00    4.50
  -2  -6  -1   26.10    4.10
  -2   6   1   35.40    5.10
  -2  -6  -1   37.30    4.10
   2   6  -1   30.40    2.90
   2  -6   1   34.80    4.10
   2   6  -1   39.10    3.90
  -2  -6  -1   25.00    3.10
   2   6  -1   26.50    4.10
   2  -6   1   29.10    4.10
   2  -6   1   30.50    4.50
  -2   6   1   52.99    6.20
  -2   6  -1   31.30    4.50
   2   6   1   28.10    4.00
   2  -6  -1   33.90    4.10
  -2  -6   1   35.70    2.70
   2  -6  -1   29.60    4.10
   2   6   1   26.70    3.40
  -2   6  -1   26.00    4.00
   2  -6  -1   25.80    4.50
   2   6   1   30.80    4.50
  -2   6  -1   31.60    4.30
  -2  -6   1   30.80    4.20
   3  -6   1  114.59    8.00
   3   6  -1  100.29    4.60
   3  -6   1  109.09    7.30
  -3  -6  -1  107.29    7.20
  -3   6   1  102.29    8.20
  -3  -6  -1   99.79    4.80
  -3   6   1  102.39    7.10
  -3   6   1  110.79    7.30
   3   6  -1  106.99    7.00
  -3  -6  -1  102.19    4.60
   3   6  -1  103.79    4.60
   3  -6   1  102.99    7.50
  -3  -6   1  104.59    7.30
  -3   6  -1  103.09    7.10
   3  -6  -1  102.19    7.70
  -3   6  -1  100.19    7.70
   3   6   1   97.19    5.80
   3  -6  -1   97.39    7.10
  -3   6  -1  103.39    7.00
   3   6   1  112.99    5.80
   3  -6  -1  109.99    7.20
   3   6   1  109.19    7.40
  -4  -6  -1  294.87   10.20
   4   6  -1  292.67    7.60
  -4   6   1  297.87   11.30
   4  -6   1  301.57   10.80
   4   6  -1  328.37   10.00
   4  -6   1  303.17   11.00
  -4   6   1  320.27   10.50
   4  -6   1  289.47   10.90
   4   6  -1  298.17    7.60
  -4  -6  -1  278.87    6.90
  -4   6   1  295.57   10.50
  -4  -6  -1  288.27    6.80
  -4   6  -1  293.17   10.70
   4  -6  -1  298.17   10.70
  -4  -6   1  298.77   10.20
   4  -6  -1  304.07   10.80
   4   6   1  298.37    8.80
  -4   6  -1  288.77   10.50
   4  -6  -1  299.67   11.10
  -4   6  -1  270.77   10.30
   4   6   1  286.77   10.20
   4   6   1  298.27    8.90
   5   6  -1  276.47    7.80
   5  -6   1  270.97   10.70
   5   6  -1  278.27    7.80
   5  -6   1  278.37   11.20
  -5  -6  -1  291.07    9.90
   5   6  -1  304.47    9.60
  -5   6   1  287.67   10.90
   5  -6   1  290.17   11.30
  -5   6   1  262.87   10.40
  -5   6   1  287.57   10.50
   5   6   1  276.97    9.20
   5  -6  -1  271.07   10.90
  -5   6  -1  287.97   11.10
  -5   6  -1  286.17   10.70
   5  -6  -1  295.47   11.10
   5   6   1  286.67    9.20
  -5   6  -1  291.07   11.10
   5  -6  -1  276.27   11.10
   5   6   1  299.37    9.70
  -5  -6   1  278.57   10.00
   6   6  -1    2.50    2.90
  -6   6   1   11.60    4.50
   6  -6   1   -4.60    4.60
   6   6  -1   -4.00    3.00
  -6  -6  -1   -2.30    5.60
  -6   6   1    7.30    4.00
  -6   6   1   -7.00    3.70
   6  -6   1    3.30    4.00
   6   6  -1    6.80    3.10
   6  -6   1   -1.20    4.70
  -6  -6   1    3.40    3.60
   6  -6  -1    7.30    4.80
   6   6   1    2.80    3.50
   6   6   1   -2.80    3.00
  -6   6  -1    1.50    4.60
   6   6   1   -0.80    3.60
   6  -6  -1    2.00    4.00
  -6   6  -1    1.30    4.20
   6  -6  -1    7.20    4.60
  -6   6  -1   -0.50    4.30
   7  -6   1 1116.99   25.90
  -7  -6  -1 1142.49   22.70
   7  -6   1 1096.49   23.90
  -7   6   1 1115.29   24.00
  -7   6   1 1109.39   24.00
   7  -6   1 1146.69   26.30
   7   6  -1 1104.69   22.30
  -7   6   1 1087.19   24.20
   7   6  -1 1111.69   22.30
   7   6  -1 1101.99   22.10
   7  -6  -1 1129.79   25.80
   7   6   1 1106.69   23.40
   7  -6  -1 1123.99   25.80
  -7   6  -1 1075.69   24.50
  -7   6  -1 1099.19   23.90
   7   6   1 1123.49   22.10
   7  -6  -1 1103.09   24.10
  -7   6  -1 1149.48   25.00
  -7  -6   1 1210.18   28.30
   7   6   1 1091.19   23.20
   8  -6   1   69.39    7.80
   8   6  -1   70.29    7.00
  -8  -6  -1   71.09    6.10
  -8   6   1   79.79    8.00
   8   6  -1   72.89    7.20
   8  -6   1   84.39    9.70
   8   6  -1   68.69    5.40
  -8   6   1   77.09    8.70
  -8   6   1   79.69    7.00
   8  -6   1   75.09    7.90
   8  -6  -1   70.79    8.10
  -8   6  -1   67.59    6.60
   8   6   1   87.89    8.30
   8  -6  -1   63.89    7.30
  -8   6  -1   68.79    7.50
  -8   6  -1   77.59    9.00
   8  -6  -1   66.29    7.60
   8   6   1   70.39    8.10
   9  -6   1   92.49    9.00
   9   6  -1   91.59    8.50
   9   6  -1   84.79    8.20
  -9   6   1   88.29    7.20
  -9   6   1  102.19    9.20
  -9   6   1   89.49    8.40
   9   6  -1   99.39    9.50
   9  -6   1   82.89    8.80
   9  -6   1   87.89    8.10
  -9   6  -1   85.49    5.50
  -9   6  -1   84.79    7.60
   9   6   1   88.29    8.90
  -9   6  -1   83.89    9.10
  -9   6  -1   94.59    7.70
   9  -6  -1  101.99    8.50
   9  -6  -1   88.39    8.60
   9  -6  -1   87.39    8.50
   9   6   1   87.09    9.20
  10  -6   1   25.30    4.90
 -10   6   1   19.20    4.40
 -10   6   1   29.70    5.40
  10   6  -1   24.10    5.60
  10   6  -1   27.80    6.20
  10  -6   1   16.20    7.90
  10   6  -1   25.90    6.10
  10  -6   1   32.00    7.70
 -10   6   1   27.50    5.70
 -10   6  -1   22.10    6.40
  10  -6  -1   28.50    4.80
  10   6   1   24.00    6.10
  10   6   1   33.80    5.90
 -10   6  -1   34.90    6.40
  10   6   1   27.80    6.40
  10  -6  -1   30.20    7.50
  10  -6  -1   27.20    8.00
 -11   6   1   -0.40    3.70
  11   6  -1    3.80    6.00
  11   6  -1   -1.30    6.10
 -11   6   1   -6.60    5.00
 -11   6   1  -13.90    5.20
  11  -6   1    0.80    7.00
  11  -6   1   16.80    8.50
  11   6  -1    6.10    6.00
  11   6   1    7.00    6.10
  11   6   1    9.00    5.30
 -11   6  -1    4.00    6.20
 -11   6  -1    4.90    5.60
  11  -6  -1    6.40    7.40
  11   6   1   -6.20    6.40
  11  -6  -1   -2.20    7.90
  11  -6  -1    1.90    4.30
 -12   6   1  287.87   12.10
  12   6  -1  299.57   13.70
  12   6  -1  307.37   15.00
  12   6  -1  311.57   15.70
  12  -6   1  293.67   18.50
  12  -6   1  278.07   19.10
 -12   6   1  314.27   11.60
  12  -6  -1  284.17   19.10
 -12   6  -1  292.57   13.40
  12   6   1  303.67   12.30
  12   6   1  315.67   16.10
  12  -6  -1  340.97   18.10
 -12   6  -1  307.27   14.30
  12   6   1  329.37   16.80
  13   6  -1   -2.80    6.20
  13   6  -1  -14.70    7.50
  13   6  -1    1.40    7.40
  13  -6   1    8.00   10.30
  13  -6   1  -28.50   10.30
  13  -6  -1   -2.50   10.10
  13   6   1   11.50    8.60
  13   6   1    6.60    7.70
  13  -6  -1    1.20    8.60
 -13   6  -1   -1.70    6.40
 -13   6  -1    8.40    5.70
  14   6  -1  113.39   11.00
  14   6  -1  119.29   11.40
  14  -6   1  105.79   14.50
  14   6  -1  139.59   16.50
  14  -6   1  131.99   13.70
  14  -6  -1  111.69   14.60
  14   6   1  117.19   12.90
 -14   6  -1  129.49    9.50
  14   6   1  118.09   12.00
  14  -6  -1  122.29   13.60
 -14   6  -1  128.69   10.80
  15   6  -1  170.78   14.90
  15  -6   1  163.78   15.80
  15  -6   1  158.48   17.10
  15   6  -1  176.38   18.10
  15  -6  -1  153.38   17.00
  15   6   1  163.58   15.30
  15  -6  -1  195.98   20.20
  16   6  -1    3.40   12.40
  16  -6   1   11.10   15.90
  16  -6   1   -0.30   12.60
  16   6  -1    8.60   10.90
  16  -6  -1  -20.70   15.00
  16   6   1   -1.20   12.60
  16  -6  -1   -7.30   12.20
  16   6   1   -6.60   10.70
   0   7  -1   -3.90    3.70
   0  -7   1    1.10    3.70
   0  -7   1   -1.20    2.70
   0   7   1    1.60    3.20
   0   7   1   -3.50    3.00
   0   7  -1    0.60    3.00
   0  -7  -1   -3.40    3.10
   0  -7  -1    1.10    3.00
   0   7   1    1.30    4.30
   0  -7   1   -0.30    2.80
   0   7  -1   -3.90    2.90
   0  -7  -1   -2.30    3.60
  -1  -7  -1    6.90    2.80
  -1  -7  -1    6.90    3.00
   1  -7   1    4.20    3.30
   1   7  -1    5.40    2.80
   1  -7   1    6.40    3.90
   1  -7   1    3.10    3.20
  -1   7   1    9.70    4.60
  -1   7   1    0.00    3.30
   1   7  -1    3.30    4.00
   1   7  -1    9.30    2.90
  -1   7   1   10.30    3.60
  -1  -7  -1    8.40    3.90
   1  -7  -1    6.50    4.00
   1   7   1    5.60    3.10
  -1   7  -1    1.10    3.90
   1   7   1    5.20    3.10
   1   7   1    9.00    4.50
   1  -7  -1    3.00    3.40
  -1  -7   1   10.60    2.50
  -1   7  -1    3.50    3.30
   1  -7  -1    2.10    3.40
  -1  -7   1    4.40    3.80
  -1  -7   1    5.60    2.70
  -1   7  -1    2.90    3.40
  -2  -7  -1  107.29    8.30
  -2   7   1  106.49    7.20
   2  -7   1  114.99    8.50
   2   7  -1  132.89    6.70
   2   7  -1  107.09    5.40
  -2   7   1  103.19    8.70
   2   7  -1  107.19    8.10
  -2   7   1  113.99    7.30
  -2  -7  -1  108.79    8.20
   2  -7   1  106.59    7.30
   2  -7   1  116.99    7.10
  -2  -7  -1  114.09    5.30
  -2   7  -1  109.99    7.20
   2   7   1  110.39    8.50
  -2   7  -1  117.09    8.40
  -2  -7   1  115.59    4.40
   2  -7  -1  100.79    8.20
   2   7   1  122.29    6.30
  -2  -7   1  102.99    8.10
  -2   7  -1  103.39    7.30
   2  -7  -1  106.79    7.20
   2  -7  -1  113.29    7.30
  -2  -7   1  118.39    4.20
   2   7   1  119.39    6.30
   3  -7   1   60.29    7.00
   3   7  -1   64.89    4.70
   3  -7   1   73.49    8.00
  -3  -7  -1   74.59    4.80
   3   7  -1   73.89    4.80
   3   7  -1   69.19    7.40
  -3   7   1   68.59    8.30
   3  -7   1   75.09    7.20
  -3  -7  -1   60.69    4.30
  -3   7   1   61.09    6.80
  -3   7   1   57.99    5.40
  -3  -7  -1   62.39    7.40
  -3   7  -1   58.39    5.90
  -3   7  -1   69.29    7.00
   3  -7  -1   63.29    7.90
   3  -7  -1   70.19    7.10
   3   7   1   83.49    8.00
  -3   7  -1   68.09    7.20
   3   7   1   65.99    5.60
   3   7   1   60.59    5.70
   3  -7  -1   59.59    5.50
  -3  -7   1   58.99    7.60
   4   7  -1 1054.49   19.80
  -4   7   1 1032.70   22.60
  -4  -7  -1 1017.80   18.70
  -4  -7  -1 1034.20   18.70
   4   7  -1 1063.59   22.70
  -4  -7  -1 1053.89   22.80
  -4   7   1 1036.10   23.60
   4   7  -1 1045.80   19.80
   4  -7   1 1071.79   23.20
   4  -7   1 1062.89   23.60
  -4   7   1 1007.20   22.30
   4  -7   1 1026.50   22.90
   4   7   1 1039.90   20.80
   4  -7  -1 1046.80   23.10
  -4   7  -1 1030.10   22.90
  -4   7  -1 1026.00   23.30
   4  -7  -1 1064.59   23.80
   4   7   1 1022.30   20.80
  -4  -7   1 1055.79   22.80
   4  -7  -1 1043.40   22.90
   4   7   1 1032.50   22.90
  -4   7  -1 1045.70   22.70
  -5   7   1 1625.24   33.00
   5   7  -1 1684.43   31.90
  -5   7   1 1630.44   32.30
   5  -7   1 1616.54   33.00
   5   7  -1 1618.84   29.40
   5  -7   1 1616.44   33.00
  -5   7   1 1632.64   32.20
   5  -7   1 1599.64   33.00
  -5  -7  -1 1620.74   31.90
  -5   7  -1 1619.34   32.90
  -5   7  -1 1611.74   32.50
   5   7   1 1646.04   32.00
   5  -7  -1 1615.04   33.00
  -5  -7   1 1624.64   32.00
   5   7   1 1631.04   30.60
   5  -7  -1 1626.94   32.90
  -5   7  -1 1622.74   32.70
   5  -7  -1 1650.33   32.90
   5   7   1 1630.74   30.50
  -6   7   1  610.74   16.90
   6  -7   1  605.64   17.50
   6   7  -1  612.34   13.90
  -6   7   1  622.04   16.30
   6   7  -1  619.84   15.60
   6   7  -1  616.54   13.90
  -6   7   1  649.34   16.90
   6  -7   1  603.24   16.80
  -6  -7  -1  592.14   15.50
   6  -7   1  607.94   17.50
  -6  -7   1  625.64   15.80
  -6   7  -1  610.84   16.80
   6  -7  -1  623.64   17.50
   6   7   1  612.64   15.10
   6  -7  -1  620.04   17.10
  -6   7  -1  632.04   16.80
   6   7   1  608.24   14.90
  -6   7  -1  631.14   17.20
   6  -7  -1  615.64   17.50
   6   7   1  583.24   15.60
  -7  -7  -1  306.17   10.70
   7  -7   1  318.17   12.20
   7  -7   1  294.47   13.50
   7   7  -1  325.17   10.60
   7   7  -1  296.57    9.90
  -7   7   1  318.07   12.50
  -7   7   1  300.57   11.80
   7  -7   1  315.97   13.70
  -7   7   1  327.77   11.90
   7   7  -1  310.17    9.90
  -7   7  -1  282.77   12.50
   7   7   1  286.97   11.00
   7  -7  -1  296.37   12.90
  -7   7  -1  316.27   12.10
  -7  -7   1  306.07   10.90
   7   7   1  307.27   10.90
   7   7   1  312.37   10.20
   7  -7  -1  316.67   12.30
  -7   7  -1  311.57   12.20
   7  -7  -1  309.17   13.30
  -8   7   1   11.00    4.50
   8  -7   1    1.60    5.40
   8   7  -1   10.60    4.00
   8   7  -1   10.60    3.70
   8   7  -1    7.20    4.10
  -8  -7  -1    2.70    4.00
  -8   7   1    7.40    5.00
  -8   7   1    8.50    4.70
   8  -7   1    1.00    6.10
   8  -7   1   15.40    4.60
   8   7   1    3.10    4.40
  -8   7  -1    7.00    5.40
  -8   7  -1    3.60    5.00
   8  -7  -1    5.50    5.50
   8  -7  -1    6.30    4.60
   8   7   1    8.60    4.60
   8  -7  -1    5.70    6.00
   9  -7   1  150.48    9.90
   9  -7   1  142.49   12.30
  -9   7   1  147.99    8.70
  -9   7   1  135.19   10.40
  -9   7   1  147.69   10.10
   9   7  -1  147.99    9.40
   9   7  -1  149.19    9.20
   9  -7   1  168.48   13.20
   9   7  -1  136.49   10.90
   9   7  -1  154.38    7.00
  -9   7  -1  165.78   11.40
   9  -7  -1  152.28   13.00
  -9   7  -1  149.88    7.50
   9   7   1  164.18   10.10
   9  -7  -1  140.39   12.00
  -9   7  -1  148.59   10.60
   9  -7  -1  145.39   10.10
  -9   7  -1  156.38    9.40
   9   7   1  163.18   10.30
 -10   7   1  253.77   11.90
 -10   7   1  243.48   10.30
 -10   7   1  258.27   12.50
  10  -7   1  238.28   16.40
  10  -7   1  255.47   11.70
  10   7  -1  264.87   12.20
  10   7  -1  275.87   12.00
  10  -7   1  287.47   15.70
  10   7  -1  268.67   13.20
  10   7   1  248.58   12.80
  10  -7  -1  265.27   15.40
 -10   7  -1  253.87   12.90
 -10   7  -1  260.27   13.50
  10  -7  -1  258.47   16.20
  10   7   1  259.87   12.40
  10   7   1  232.78   12.70
  10  -7  -1  235.38   11.80
 -10   7  -1  259.47    8.80
  11  -7   1   46.70    9.10
  11   7  -1   39.80    7.50
 -11   7   1   44.20    6.60
  11   7  -1   38.50    7.10
  11  -7   1   37.30   12.40
 -11   7   1   63.89    7.70
  11   7  -1   56.09    7.40
 -11   7   1   40.10    7.00
  11   7   1   45.90    7.40
  11   7   1   50.29    7.00
  11  -7  -1   30.20    5.60
 -11   7  -1   49.10    7.20
  11   7   1   26.70    7.40
  11  -7  -1   50.79    9.00
  11  -7  -1   25.60    9.60
 -11   7  -1   57.79    7.80
  12   7  -1   96.99   11.80
  12   7  -1   77.19    8.70
  12  -7   1   79.69   11.20
 -12   7   1   84.79    9.90
 -12   7   1   72.39    7.70
  12   7  -1   83.19    9.40
  12  -7   1   82.99   11.10
  12  -7  -1   73.79   11.90
  12  -7  -1   84.69   11.00
  12   7   1   81.49    8.00
  12   7   1   83.59    9.40
 -12   7  -1   80.39    8.50
 -12   7  -1   77.49    8.80
  12   7   1   74.69    9.70
 -13   7   1   19.50    5.40
 -13   7   1   28.00    6.30
  13   7  -1    9.10    7.60
  13  -7   1    5.20   10.90
  13   7  -1   20.50    8.70
  13  -7   1   18.10   11.40
  13   7  -1    8.90    6.90
  13  -7  -1   23.60   10.60
  13   7   1   10.70    8.10
 -13   7  -1    9.10    7.10
 -13   7  -1   20.00    6.60
  13   7   1   11.40    8.90
  13   7   1    9.70    6.00
  14   7  -1    2.70    6.80
  14  -7   1    6.90   11.90
  14   7  -1   -5.40   10.60
  14   7  -1  -12.20    8.10
  14  -7   1    7.30   10.20
  14   7   1   10.70   10.00
 -14   7  -1   -3.20    6.20
  14  -7  -1   -7.00   11.70
  14  -7  -1    0.10    9.90
  14   7   1   -1.90    9.10
 -14   7  -1    8.00    7.20
  15  -7   1   34.40   14.20
  15  -7   1   51.49   12.90
  15   7  -1   41.60   10.70
  15   7  -1   37.30   11.90
  15  -7  -1   53.99   15.40
  15  -7  -1   65.69   12.80
  15   7   1   33.00   12.10
  16  -7   1   43.40   14.40
  16   7  -1   50.39   13.70
  16   7  -1   31.80   12.10
  16  -7   1   10.70   16.00
  16  -7  -1   40.90   17.10
  16   7   1   44.70   14.50
  16  -7  -1   44.80   14.80
  16   7   1   45.60   12.40
   0   8   1  166.88    7.80
   0  -8  -1  160.78    9.70
   0   8  -1  160.18    7.70
   0   8   1  166.58    7.80
   0   8  -1  182.28    9.90
   0   8   1  160.98   10.20
   0  -8   1  158.68    7.20
   0   8  -1  156.18    7.70
   0  -8  -1  171.88    7.80
   0  -8  -1  160.08    7.60
   0  -8   1  166.48    7.10
   0  -8   1  172.18    9.90
   1   8  -1  183.48    7.60
  -1  -8  -1  182.78    7.20
   1  -8   1  184.78    8.00
   1  -8   1  194.68    8.30
  -1   8   1  190.78    8.50
  -1   8   1  195.08   10.70
   1  -8   1  183.58   10.30
  -1  -8  -1  182.38   10.10
  -1   8   1  202.38    8.50
   1   8  -1  188.78    9.90
  -1  -8  -1  177.08    7.50
   1   8   1  191.48    7.90
   1   8   1  190.78    8.10
   1  -8  -1  191.68    8.30
  -1  -8   1  187.48    6.60
   1  -8  -1  199.08   10.40
   1   8   1  196.88   10.40
  -1   8  -1  185.08    8.60
  -1  -8   1  185.78    8.30
   1  -8  -1  190.78    8.60
  -1  -8   1  183.08   10.00
  -1   8  -1  179.18    8.30
  -1   8  -1  186.88   10.20
  -2  -8  -1   60.29    5.00
   2   8  -1   72.49    5.50
  -2  -8  -1   63.79    5.50
   2  -8   1   73.39    6.90
   2  -8   1   55.69    6.00
  -2  -8  -1   67.69    8.10
   2   8  -1   64.19    8.00
   2  -8   1   77.79    7.10
   2   8  -1   69.99    5.50
  -2   8   1   71.49    7.10
  -2   8   1   64.49    7.10
  -2   8   1   79.99    8.90
  -2  -8   1   66.39    4.10
   2   8   1   67.99    6.30
  -2   8  -1   57.09    5.40
  -2   8  -1   68.09    8.40
  -2  -8   1   73.99    8.30
   2   8   1   67.09    8.60
  -2  -8   1   69.09    4.50
   2  -8  -1   60.59    5.50
   2  -8  -1   57.09    5.40
   2   8   1   69.99    6.10
   2  -8  -1   57.79    6.20
  -2   8  -1   73.69    7.30
  -3   8   1  341.27   13.30
  -3  -8  -1  331.67    8.50
  -3  -8  -1  329.67    9.30
   3  -8   1  328.87   12.80
  -3   8   1  332.67   11.50
   3   8  -1  337.77    9.20
   3  -8   1  332.97   11.80
  -3  -8  -1  355.56   12.50
   3   8  -1  324.37   12.10
  -3   8   1  344.87   11.40
   3   8  -1  319.77    9.10
   3  -8   1  335.97   11.50
   3  -8  -1  336.77   13.00
   3   8   1  343.77   10.20
  -3   8  -1  327.57   11.50
  -3   8  -1  326.87   11.40
   3   8   1  337.27   12.80
   3  -8  -1  355.36   11.70
  -3  -8   1  334.77   12.50
   3  -8  -1  336.27   11.60
   3   8   1  337.17    9.90
  -3   8  -1  321.67   12.70
  -4   8   1 1377.06   29.70
   4  -8   1 1348.86   28.70
  -4   8   1 1353.06   28.30
  -4  -8  -1 1381.16   28.80
   4  -8   1 1359.86   29.60
   4  -8   1 1364.06   28.60
  -4   8   1 1381.66   28.50
   4   8  -1 1358.56   25.60
   4   8  -1 1345.77   28.60
  -4  -8  -1 1391.06   24.30
  -4  -8  -1 1355.76   24.30
   4   8  -1 1377.96   25.60
   4   8   1 1382.16   26.50
   4   8   1 1407.46   29.10
  -4   8  -1 1393.36   29.60
  -4  -8   1 1380.46   28.90
   4  -8  -1 1364.56   29.70
   4   8   1 1363.76   26.60
  -4   8  -1 1375.46   28.50
  -4   8  -1 1370.36   28.70
   4  -8  -1 1421.26   28.90
   4  -8  -1 1362.06   28.60
   5   8  -1  863.11   17.60
  -5  -8  -1  881.01   20.50
   5   8  -1  858.61   17.60
  -5   8   1  849.91   21.40
   5  -8   1  875.91   21.20
   5  -8   1  869.11   21.50
  -5   8   1  844.72   20.40
   5   8  -1  873.01   20.40
  -5   8   1  843.62   20.40
   5  -8   1  850.01   21.20
   5   8   1  857.01   18.90
  -5  -8   1  844.02   20.40
  -5   8  -1  837.52   20.50
  -5   8  -1  843.42   20.90
  -5   8  -1  865.51   21.40
   5  -8  -1  865.71   21.20
   5   8   1  863.81   18.60
   5  -8  -1  857.21   21.50
   5   8   1  875.11   20.60
   5  -8  -1  859.51   21.10
   6  -8   1   21.00    5.70
  -6  -8  -1   12.10    4.60
   6   8  -1   15.80    3.70
   6  -8   1   25.00    5.40
   6   8  -1   20.90    4.80
   6   8  -1   17.80    3.80
  -6   8   1   13.40    4.70
  -6   8   1   17.60    5.40
   6  -8   1   24.10    5.80
  -6  -8   1   12.40    4.60
   6   8   1   21.40    4.40
   6  -8  -1   16.90    5.20
  -6   8  -1    8.70    5.30
   6  -8  -1   12.80    5.50
   6   8   1   17.30    4.90
  -6   8  -1   15.30    5.50
   6  -8  -1   17.20    5.50
   6   8   1   19.70    4.50
  -6   8  -1   15.50    5.20
  -7  -8  -1 1062.79   23.60
   7   8  -1 1069.19   22.20
   7  -8   1 1061.09   26.10
  -7   8   1 1056.79   24.80
   7   8  -1 1102.59   23.70
   7   8  -1 1077.59   22.00
   7  -8   1 1083.59   25.10
  -7   8   1 1084.79   24.50
   7  -8   1 1079.39   26.40
  -7   8   1 1069.89   25.00
   7   8   1 1090.19   23.00
  -7   8  -1 1052.09   24.80
   7   8   1 1061.79   23.20
   7  -8  -1 1076.29   25.20
   7  -8  -1 1031.70   25.70
  -7   8  -1 1059.49   25.30
   7   8   1 1086.09   23.50
  -7   8  -1 1052.89   24.80
   7  -8  -1 1081.89   26.00
  -7  -8   1 1097.19   23.90
   8   8  -1  255.17   10.60
  -8   8   1  246.98   12.30
  -8  -8  -1  244.28   10.50
   8   8  -1  269.87   10.10
  -8   8   1  257.27   11.90
   8  -8   1  224.78   14.10
   8  -8   1  237.58   13.60
   8  -8   1  243.98   12.20
  -8   8   1  271.37   11.70
   8   8  -1  254.07   10.00
   8  -8  -1  255.67   13.30
  -8  -8   1  250.57   10.90
  -8   8  -1  247.48   12.40
  -8   8  -1  242.28   12.90
   8   8   1  270.97   10.30
   8  -8  -1  244.08   12.30
  -8   8  -1  246.18   11.90
   8  -8  -1  237.08   13.90
   8   8   1  260.07   11.10
   8   8   1  254.67   11.10
   9   8  -1   31.90    5.40
  -9   8   1   37.50    6.80
  -9  -8  -1   40.10    5.10
   9  -8   1   34.60    6.00
   9  -8   1   41.70    7.70
   9  -8   1   35.70    8.20
   9   8  -1   38.40    4.80
  -9   8   1   38.70    6.30
   9   8  -1   37.00    5.70
  -9   8   1   46.60    5.70
   9  -8  -1   40.40    8.20
   9   8   1   52.29    6.60
  -9   8  -1   48.40    6.10
   9  -8  -1   35.70    7.50
   9   8   1   46.80    6.40
  -9   8  -1   45.40    6.90
   9  -8  -1   37.60    6.20
  -9   8  -1   40.90    7.10
 -10   8   1    3.50    5.70
  10  -8   1   11.10    5.30
 -10   8   1    9.70    6.40
  10   8  -1    1.40    5.30
  10  -8   1    1.90    7.20
  10   8  -1   -0.50    5.30
  10  -8   1    3.30    8.00
  10   8  -1    5.00    6.30
 -10   8   1    3.60    5.10
  10  -8  -1    9.40    7.20
 -10   8  -1    8.20    6.50
  10   8   1    8.70    5.80
 -10   8  -1   16.80    4.40
 -10   8  -1    6.30    5.00
 -10   8  -1    0.20    6.10
  10  -8  -1   11.00    8.10
  10  -8  -1    8.70    5.60
  10   8   1    5.90    5.80
 -11   8   1   75.49    8.60
  11  -8   1   91.89   11.30
  11  -8   1   61.19    7.10
 -11   8   1   76.79    8.40
  11   8  -1   80.19    7.90
  11  -8   1   75.99   10.40
 -11   8   1   75.19    7.80
  11   8  -1   83.39    8.30
  11   8  -1   78.49    9.10
  11   8   1   77.19    8.50
 -11   8  -1   79.99    8.50
  11  -8  -1   77.29    9.90
  11  -8  -1   76.59   11.00
  11  -8  -1   69.69    7.20
  11   8   1   73.39    8.30
 -11   8  -1   94.99    9.40
  11   8   1   69.69    8.40
  12   8  -1   70.19    8.90
  12   8  -1   71.89    8.70
  12   8  -1   86.69    9.10
 -12   8   1   86.39    8.70
 -12   8   1   84.19    8.10
  12  -8   1   69.59   11.40
 -12   8   1   63.59    6.20
  12  -8   1   79.79   12.10
 -12   8  -1   70.89    9.30
 -12   8  -1   71.39    8.80
  12   8   1   79.69    8.50
  12   8   1   90.29    9.70
  12  -8  -1   67.79    7.10
  12   8   1   87.99    9.80
  12  -8  -1   86.69   11.40
  12  -8  -1   91.29   11.90
  13   8  -1    1.10    7.30
  13  -8   1   -2.80    9.60
 -13   8   1   -0.60    5.90
 -13   8   1   -1.10    6.60
  13   8  -1   -0.40    7.20
  13  -8   1   -7.40    9.90
  13   8  -1    1.90    8.20
 -13   8  -1   -4.30    7.50
  13   8   1   -4.70    7.60
 -13   8  -1   11.60    7.00
  13   8   1    8.00    6.70
  13  -8  -1   -7.20    9.10
  13  -8  -1   14.80   10.80
  13   8   1   -7.20    8.30
 -14   8   1   51.39    6.90
  14  -8   1   59.89   14.10
  14   8  -1   55.09    8.70
  14  -8   1   60.89   12.40
  14   8  -1   50.99    9.20
  14   8   1   49.70    7.50
 -14   8  -1   48.70    7.80
  14  -8  -1   58.19   11.80
  14   8   1   60.19   10.30
  14  -8  -1   57.89   14.20
  14   8   1   51.39   11.40
 -14   8  -1   39.40    8.50
  15  -8   1   33.40   12.40
  15   8  -1   50.79   10.80
  15   8  -1   38.90    8.30
  15  -8   1   53.49   15.30
  15   8  -1   36.90   11.80
  15  -8  -1   52.89   13.00
 -15   8  -1   50.99    7.20
 -15   8  -1   45.60    7.90
  15  -8  -1   35.40   14.80
  15   8   1   37.00   12.40
  16  -8   1   13.40   13.90
  16   8  -1   15.60   11.80
  16  -8   1   32.60   17.50
  16   8  -1   15.10   13.00
  16   8   1    6.10   13.70
  16  -8  -1   27.80   13.50
  16  -8  -1   19.40   17.10
  16   8   1   -9.50   11.40
   0  -9   1    1.30    3.40
   0  -9   1    6.40    4.70
   0   9  -1    2.10    3.50
   0   9  -1   -2.70    4.40
   0  -9   1    1.40    3.20
   0   9  -1   -0.80    3.40
   0  -9  -1    2.00    3.60
   0  -9  -1    5.50    3.40
   0   9   1   -2.10    3.60
   0   9   1   -3.50    5.20
   0  -9  -1    4.70    4.50
   0   9   1    4.90    3.80
   1  -9   1 1124.59   23.10
  -1   9   1 1116.79   25.90
  -1  -9  -1 1098.09   22.20
   1  -9   1 1122.99   22.90
   1  -9   1 1155.18   25.90
  -1  -9  -1 1103.69   22.30
   1   9  -1 1085.09   25.40
  -1   9   1 1096.79   23.40
  -1  -9  -1 1126.49   25.60
   1   9  -1 1109.59   22.50
   1   9  -1 1088.79   22.40
  -1   9   1 1097.49   23.50
   1   9   1 1109.79   25.70
  -1  -9   1 1092.19   21.50
  -1   9  -1 1096.09   23.20
   1  -9  -1 1104.99   25.90
  -1   9  -1 1151.68   25.80
  -1   9  -1 1106.89   23.30
   1  -9  -1 1113.89   23.30
  -1  -9   1 1097.29   21.50
  -1  -9   1 1106.09   25.50
   1  -9  -1 1103.39   23.30
   1   9   1 1108.29   22.90
  -2  -9  -1 2269.97   43.70
   2  -9   1 2339.17   44.50
  -2   9   1 2226.08   42.10
   2   9  -1 2215.88   40.20
   2   9  -1 2234.78   43.70
  -2   9   1 2249.87   44.20
  -2  -9  -1 2224.78   39.90
  -2   9   1 2198.68   41.90
   2   9  -1 2230.28   40.30
   2  -9   1 2301.57   41.90
   2  -9   1 2232.88   41.80
  -2  -9  -1 2178.18   39.70
  -2  -9   1 2264.27   43.80
   2  -9  -1 2251.77   42.00
  -2   9  -1 2253.07   42.10
  -2   9  -1 2284.07   42.10
   2  -9  -1 2256.87   42.00
   2  -9  -1 2249.38   44.30
  -2   9  -1 2201.08   43.90
   2   9   1 2235.88   41.00
  -2  -9   1 2199.58   38.80
   2   9   1 2262.07   43.80
  -2  -9   1 2247.38   38.80
   2   9   1 2283.37   41.00
  -3  -9  -1 1171.18   22.80
  -3   9   1 1142.89   25.00
   3  -9   1 1199.68   27.20
  -3   9   1 1150.28   26.80
  -3  -9  -1 1175.88   22.00
   3   9  -1 1148.39   22.90
   3  -9   1 1177.68   25.20
  -3   9   1 1139.69   25.20
  -3  -9  -1 1157.98   26.30
   3   9  -1 1187.38   22.90
   3   9  -1 1226.68   26.50
   3  -9   1 1173.28   25.20
   3   9   1 1164.78   23.80
  -3   9  -1 1164.58   25.10
  -3  -9   1 1178.58   26.50
   3  -9  -1 1185.38   27.10
   3  -9  -1 1143.19   25.20
  -3   9  -1 1164.18   25.30
   3  -9  -1 1177.88   25.40
   3   9   1 1176.88   26.70
   3   9   1 1150.58   23.50
  -3   9  -1 1167.68   26.80
  -4   9   1   53.99    6.00
  -4  -9  -1   45.20    4.70
   4   9  -1   65.69    6.00
   4  -9   1   52.29    6.10
   4   9  -1   48.60    5.90
  -4  -9  -1   46.10    5.90
   4  -9   1   41.60    6.20
  -4  -9  -1   51.49    4.30
  -4   9   1   51.19    6.10
   4   9  -1   55.99    6.00
   4  -9   1   50.09    6.20
  -4   9   1   52.19    6.90
  -4  -9   1   36.60    5.70
   4   9   1   54.49    6.60
   4  -9  -1   48.60    6.00
   4   9   1   60.19    5.20
   4   9   1   55.69    5.20
  -4   9  -1   40.20    5.60
   4  -9  -1   53.89    6.20
  -4   9  -1   46.70    6.50
   4  -9  -1   43.70    6.10
  -4   9  -1   42.00    6.00
   5   9  -1   36.10    4.30
   5   9  -1   38.00    5.80
  -5   9   1   37.30    5.60
   5  -9   1   30.50    6.00
  -5   9   1   31.10    6.20
   5   9  -1   35.40    4.10
   5  -9   1   31.20    5.90
   5  -9   1   26.40    5.70
  -5   9   1   48.20    6.20
  -5  -9  -1   28.30    5.50
   5  -9  -1   34.60    6.20
  -5   9  -1   32.70    5.60
   5   9   1   38.80    4.70
  -5  -9   1   22.00    5.30
   5   9   1   35.20    6.00
  -5   9  -1   38.40    6.50
   5   9   1   35.50    4.90
   5  -9  -1   30.60    5.70
   5  -9  -1   19.90    5.70
  -5   9  -1   30.40    5.80
  -6   9   1   58.09    6.80
  -6  -9  -1   50.89    6.10
   6   9  -1   58.99    5.10
   6   9  -1   63.59    6.30
   6  -9   1   54.69    7.20
  -6   9   1   52.79    6.80
   6  -9   1   63.19    7.10
   6   9  -1   52.69    6.30
   6  -9   1   54.69    6.70
  -6   9   1   58.09    6.40
   6   9   1   56.09    5.50
   6   9   1   56.49    5.70
   6  -9  -1   52.79    6.70
   6   9   1   58.69    6.70
   6  -9  -1   51.09    6.90
  -6   9  -1   49.10    6.60
  -6   9  -1   57.69    7.10
   6  -9  -1   61.39    7.30
  -6  -9   1   47.80    6.00
  -6   9  -1   40.50    6.70
   7   9  -1    7.00    4.00
   7  -9   1   -1.30    5.30
  -7   9   1   -0.40    4.80
   7  -9   1   -1.10    5.00
   7  -9   1    8.60    6.20
   7   9  -1    4.30    4.90
   7   9  -1   -3.30    3.80
  -7   9   1   -4.70    4.60
  -7   9   1   -4.80    5.20
  -7  -9  -1   -3.10    4.60
  -7   9  -1   -0.20    5.30
   7  -9  -1   -1.90    5.40
   7   9   1    7.00    4.60
  -7   9  -1   -0.50    5.30
  -7   9  -1    6.20    5.30
   7   9   1   -1.70    4.30
  -7  -9   1   -1.00    4.60
   7  -9  -1   -9.70    5.60
   7  -9  -1    4.60    5.30
   7   9   1   -0.40    4.40
  -8   9   1   49.60    6.60
   8   9  -1   52.99    5.80
  -8   9   1   59.29    7.40
  -8   9   1   54.89    6.80
   8   9  -1   60.09    6.40
   8  -9   1   47.30    8.30
  -8  -9  -1   55.59    6.00
   8   9  -1   56.99    5.80
   8  -9   1   53.49    6.90
   8  -9   1   61.19    8.20
  -8   9  -1   44.70    6.80
  -8   9  -1   41.00    6.90
   8   9   1   62.89    6.30
   8  -9  -1   51.69    7.60
  -8  -9   1   55.29    6.20
  -8   9  -1   43.60    7.30
   8  -9  -1   55.09    7.00
   8   9   1   57.09    6.00
   8   9   1   52.39    6.20
   8  -9  -1   54.19    8.20
  -9   9   1    5.20    5.70
   9   9  -1   10.80    5.10
   9  -9   1    1.10    7.10
  -9  -9  -1    0.90    4.70
  -9   9   1    8.80    6.30
  -9   9   1   -3.90    4.90
   9  -9   1    5.60    5.70
   9   9  -1   -4.20    4.50
   9  -9   1   -2.00    6.30
   9   9  -1    1.60    4.70
   9  -9  -1   13.60    7.40
  -9   9  -1    3.10    5.30
   9   9   1    3.90    5.50
   9   9   1    0.90    5.10
   9  -9  -1   -1.60    5.80
   9  -9  -1   -4.90    6.30
  -9   9  -1   -6.10    6.10
  -9   9  -1   -2.20    5.70
  10  -9   1  639.94   22.50
 -10   9   1  669.53   18.30
 -10   9   1  707.23   19.80
  10   9  -1  652.03   18.50
 -10   9   1  672.83   20.30
  10  -9   1  666.03   19.90
  10   9  -1  679.63   18.70
  10   9  -1  696.93   16.90
 -10   9  -1  654.63   19.40
 -10   9  -1  660.63   20.90
  10  -9  -1  677.43   24.70
  10  -9  -1  674.83   20.30
 -10   9  -1  682.13   20.60
  10   9   1  649.34   19.40
 -10   9  -1  660.23   17.20
  10   9   1  674.53   19.70
  10  -9  -1  659.93   22.50
 -11   9   1   81.79    8.50
  11   9  -1   66.89    9.10
  11  -9   1   77.99   11.20
  11  -9   1   43.50    7.70
 -11   9   1   74.09    8.90
  11  -9   1   84.49   10.90
  11   9  -1   78.39    8.20
  11   9  -1   79.69    8.40
 -11   9   1   80.49    9.40
  11  -9  -1   51.99    7.80
  11   9   1   77.49    8.60
 -11   9  -1   80.19    9.00
  11   9   1   65.69    8.70
  11  -9  -1   67.69   10.50
 -11   9  -1   65.29    8.10
  11  -9  -1   76.89   11.20
 -11   9  -1   78.19    9.30
  11   9   1   67.69    8.80
  12   9  -1  634.34   21.50
 -12   9   1  682.83   20.70
  12   9  -1  637.24   20.40
 -12   9   1  676.63   19.80
 -12   9   1  624.24   16.90
  12  -9   1  680.73   26.30
  12   9  -1  640.54   20.90
  12  -9   1  541.65   19.30
  12   9   1  663.73   21.50
  12  -9  -1  582.04   19.60
  12  -9  -1  686.23   26.30
 -12   9  -1  674.83   21.00
  12  -9  -1  631.04   24.80
 -12   9  -1  640.14   21.70
  12   9   1  657.13   20.80
  12   9   1  683.93   22.10
 -13   9   1  442.46   17.40
  13  -9   1  459.95   25.00
  13   9  -1  442.66   19.00
  13  -9   1  516.95   24.40
  13   9  -1  472.55   19.60
  13   9  -1  459.45   18.90
 -13   9   1  475.55   16.60
  13   9   1  442.36   20.60
  13  -9  -1  445.96   24.80
  13   9   1  458.25   17.70
 -13   9  -1  468.25   18.00
 -13   9  -1  452.15   19.10
  13  -9  -1  440.06   15.90
  13   9   1  449.26   19.50
  13  -9  -1  479.15   23.60
 -14   9   1  218.38   13.90
 -14   9   1  219.88   12.50
  14  -9   1  220.68   23.60
  14  -9   1  190.78   21.10
  14   9  -1  271.07   17.60
  14   9  -1  205.78   15.50
  14   9   1  218.88   14.50
  14   9   1  228.58   17.80
  14   9   1  210.28   19.20
  14  -9  -1  189.78   19.60
 -14   9  -1  196.08   16.00
  14  -9  -1  196.78   22.90
 -14   9  -1  222.98   14.70
  15  -9   1   60.59   14.10
  15   9  -1   62.39    9.90
  15   9  -1   67.39   11.40
  15  -9   1   85.19   16.70
  15   9  -1   97.79   13.20
  15  -9  -1   44.90   16.00
  15   9   1   83.69   13.30
  15  -9  -1   58.99   13.60
 -15   9  -1   77.49   10.00
 -15   9  -1   71.49    8.60
  15   9   1   73.39    8.50
  16   9  -1  163.38   17.00
  16   9  -1  151.68   15.30
  16  -9   1  145.99   19.90
  16  -9   1  151.78   18.10
  16   9   1  183.88   21.10
  16  -9  -1  139.89   20.60
  16  -9  -1  186.98   18.80
  16   9   1  171.98   17.50
   0  10  -1  724.73   20.20
   0  10   1  732.13   20.60
   0 -10   1  719.43   20.40
   0  10   1  720.23   17.70
   0 -10  -1  727.43   17.30
   0 -10  -1  713.33   20.20
   0  10  -1  735.23   17.40
   0  10  -1  722.53   17.30
   0 -10  -1  722.43   17.10
   0  10   1  731.93   17.80
   0 -10   1  763.92   16.80
   0 -10   1  714.23   16.70
   1 -10   1  702.53   19.80
   1  10  -1  670.53   16.20
  -1  10   1  692.23   19.90
   1  10  -1  669.13   16.20
  -1 -10  -1  659.33   15.80
   1  10  -1  708.43   19.50
  -1 -10  -1  685.23   19.40
  -1  10   1  642.54   16.90
  -1  10   1  684.23   17.20
  -1 -10  -1  687.93   15.90
   1 -10   1  669.13   16.60
   1 -10   1  691.63   16.50
  -1 -10   1  695.83   15.20
  -1 -10   1  677.83   15.30
  -1  10  -1  650.93   19.30
   1 -10  -1  667.43   16.80
   1 -10  -1  676.03   16.80
   1 -10  -1  655.63   19.50
  -1 -10   1  693.63   19.70
  -1  10  -1  670.93   16.90
   1  10   1  672.03   19.50
   1  10   1  651.83   16.60
  -1  10  -1  688.33   17.10
   2 -10   1    5.30    4.30
  -2 -10  -1    1.90    3.20
   2 -10   1    6.10    4.20
  -2  10   1    7.10    4.40
  -2 -10  -1    5.50    4.70
   2  10  -1    2.20    3.60
  -2 -10  -1   -0.10    3.50
   2  10  -1    0.00    3.60
  -2  10   1    4.10    5.30
   2  10  -1    3.20    4.90
  -2  10   1    6.20    4.20
   2 -10   1   10.50    5.20
   2 -10  -1    6.20    5.00
  -2  10  -1    7.30    4.50
  -2 -10   1    7.60    4.80
  -2 -10   1    0.60    2.60
  -2 -10   1    6.90    3.70
  -2  10  -1    1.00    4.20
   2 -10  -1   -3.80    4.20
   2  10   1    5.30    4.00
  -2  10  -1    4.90    4.80
   2  10   1    3.90    5.40
   2  10   1    3.30    3.90
   2 -10  -1    4.90    4.30
  -3 -10  -1  339.57    9.40
   3 -10   1  338.67   12.40
   3  10  -1  318.57   10.50
  -3 -10  -1  356.76   14.10
   3 -10   1  358.06   14.60
  -3  10   1  350.46   14.50
   3  10  -1  346.27   10.50
  -3  10   1  341.07   12.40
   3  10  -1  370.86   14.20
  -3 -10  -1  339.47    9.70
   3 -10   1  351.46   12.60
   3 -10  -1  342.87   14.40
   3  10   1  349.07   14.30
  -3 -10   1  340.07    7.80
   3  10   1  343.47   11.40
   3 -10  -1  336.37   12.50
   3 -10  -1  353.76   12.90
  -3  10  -1  337.47   12.40
  -3  10  -1  362.86   14.50
   3  10   1  339.17   11.10
  -3  10  -1  324.87   12.60
  -3 -10   1  332.47   14.00
  -3 -10   1  339.07    7.60
   4 -10   1   29.60    5.70
   4 -10   1   27.20    6.10
   4  10  -1   37.10    4.30
   4  10  -1   32.80    4.40
  -4 -10  -1   32.80    3.10
  -4  10   1   23.00    6.10
  -4 -10  -1   26.00    5.70
  -4  10   1   33.30    5.80
   4 -10   1   29.80    5.60
   4  10  -1   23.90    5.70
  -4 -10  -1   23.50    3.30
  -4  10   1   27.60    5.40
   4 -10  -1   24.80    5.50
   4  10   1   28.60    6.20
  -4  10  -1   30.70    6.50
   4 -10  -1   29.60    6.30
  -4  10  -1   27.50    6.00
   4  10   1   33.50    4.70
   4  10   1   28.50    4.70
   4 -10  -1   29.30    5.90
  -4 -10   1   22.10    5.50
  -4  10  -1   26.90    5.40
   5  10  -1   45.80    4.70
  -5  10   1   36.30    6.50
   5 -10   1   34.40    6.70
   5 -10   1   49.10    6.40
  -5 -10  -1   31.30    5.90
   5 -10   1   40.60    6.40
   5  10  -1   48.10    6.60
  -5  10   1   42.60    6.00
   5  10  -1   40.30    4.70
  -5  10   1   46.30    6.50
   5 -10  -1   49.90    6.60
  -5 -10   1   39.60    6.20
   5  10   1   40.00    5.10
  -5  10  -1   41.40    6.30
   5 -10  -1   45.30    6.60
  -5  10  -1   38.20    6.10
  -5  10  -1   46.80    6.80
   5 -10  -1   37.70    6.80
   5  10   1   37.40    5.10
   5  10   1   49.60    6.80
   6 -10   1   10.70    6.10
   6  10  -1   25.60    4.30
  -6  10   1    2.70    5.40
  -6  10   1   13.10    5.30
   6 -10   1    8.60    5.70
   6  10  -1   15.10    4.30
   6 -10   1   10.60    6.00
   6  10  -1   14.40    5.90
  -6 -10  -1   16.10    5.50
  -6  10   1   16.30    5.90
   6  10   1   13.10    4.60
   6 -10  -1    4.60    5.50
   6 -10  -1    3.50    5.70
  -6  10  -1    1.70    5.90
   6 -10  -1    6.20    5.90
  -6  10  -1   11.00    5.70
  -6  10  -1   11.60    5.90
  -6 -10   1   10.10    5.50
   6  10   1   12.10    6.00
   6  10   1   15.50    4.70
  -7  10   1  213.38   12.50
   7  10  -1  222.88    9.70
  -7  10   1  192.98   12.70
   7  10  -1  225.68   12.00
   7 -10   1  229.18   13.70
   7 -10   1  227.38   13.40
  -7  10   1  202.48   11.80
   7 -10   1  211.28   13.20
  -7 -10  -1  194.78   11.90
   7  10  -1  211.78    9.50
   7  10   1  209.18   10.50
  -7 -10   1  203.28   12.10
   7 -10  -1  197.78   13.10
   7 -10  -1  187.38   13.10
   7 -10  -1  215.98   13.60
  -7  10  -1  244.98   13.40
  -7  10  -1  213.38   12.40
   7  10   1  228.98   10.50
  -7  10  -1  195.68   12.70
   7  10   1  190.88   11.90
  -8 -10  -1   17.80    5.60
   8  10  -1   17.20    5.00
  -8  10   1   29.90    6.20
  -8  10   1   12.10    6.00
   8  10  -1   21.10    6.00
  -8  10   1   20.50    6.70
   8 -10   1   14.20    6.40
   8  10  -1   21.30    5.10
   8 -10   1   14.20    7.50
   8 -10   1   19.40    6.90
   8  10   1   19.80    5.50
  -8  10  -1   30.80    7.20
  -8  10  -1   12.50    6.20
  -8 -10   1   12.70    5.50
   8  10   1   21.20    5.50
  -8  10  -1    6.30    6.20
   8 -10  -1    8.50    7.20
   8  10   1   22.50    5.40
   8 -10  -1    6.70    6.20
   8 -10  -1   18.70    6.90
  -9  10   1    8.60    6.20
   9  10  -1   18.30    5.50
   9 -10   1   18.70    7.90
   9 -10   1   14.00    6.30
   9  10  -1   12.90    5.40
  -9  10   1    6.50    5.80
   9  10  -1   19.50    5.80
   9 -10   1    6.40    7.00
  -9 -10  -1    8.20    5.60
  -9  10   1   11.30    6.80
  -9  10  -1    6.00    6.10
  -9  10  -1    5.30    6.10
   9  10   1    9.70    5.20
   9  10   1   12.90    5.90
   9 -10  -1    4.00    6.30
   9 -10  -1    5.00    6.80
   9  10   1    6.30    5.60
   9 -10  -1   11.80    7.90
  -9 -10   1    4.60    5.80
  -9  10  -1   14.30    7.00
 -10  10   1  296.17   14.50
  10  10  -1  284.07   12.50
  10  10  -1  276.47   13.10
 -10  10   1  279.97   15.00
  10 -10   1  252.17   16.50
  10  10  -1  265.77   12.90
 -10 -10  -1  248.98   12.60
  10 -10   1  267.87   14.90
  10 -10   1  275.17   17.70
 -10  10  -1  299.77   14.50
  10 -10  -1  285.37   15.30
 -10  10  -1  283.87   15.80
  10  10   1  271.67   13.60
  10 -10  -1  251.87   18.80
 -10  10  -1  269.57   14.90
  10  10   1  269.97   13.60
  10 -10  -1  259.47   17.10
 -11  10   1  179.78   11.50
 -11  10   1  162.18   13.80
  11 -10   1  159.78   16.00
 -11  10   1  186.58   13.60
  11  10  -1  174.38   12.60
  11  10  -1  164.18   14.80
  11  10  -1  185.18   12.90
  11 -10   1  162.98   13.80
  11 -10   1  156.38   18.10
 -11  10  -1  161.68   13.80
  11  10   1  169.68   13.80
  11  10   1  167.88   13.50
  11 -10  -1  186.98   16.60
  11 -10  -1  185.18   14.00
 -11  10  -1  138.89   14.50
 -11  10  -1  175.18   10.10
  11 -10  -1  140.69   13.40
  12 -10   1    5.10    6.90
 -12  10   1   17.10    8.30
  12  10  -1    0.70    7.50
  12  10  -1    0.50    6.70
 -12  10   1   -3.20    5.50
  12  10  -1    5.80    8.40
 -12  10   1    8.20    7.40
  12 -10   1   -6.30   10.20
  12 -10   1    6.60    9.50
  12  10   1    8.20    8.00
  12  10   1   -3.60    8.30
  12 -10  -1    9.50   11.90
 -12  10  -1    0.70    4.80
 -12  10  -1   16.30    7.50
  12 -10  -1    3.40   10.40
  12 -10  -1    4.60    6.90
 -12  10  -1    8.90    8.30
  12  10   1   -4.90    7.50
 -13  10   1    6.20    8.10
 -13  10   1    7.50    7.30
  13 -10   1   -8.00    9.90
  13  10  -1   12.90    8.70
  13  10  -1   -7.30    8.60
  13 -10   1    2.70   11.50
  13  10  -1    6.00    7.80
 -13  10  -1   12.30    8.10
 -13  10  -1  -11.00    8.80
  13  10   1   -4.80    7.90
  13  10   1   -0.40    8.10
  13 -10  -1    1.20   11.20
  13  10   1   -3.30   10.80
  13 -10  -1   -7.20   10.20
  13 -10  -1   -0.10    7.10
 -14  10   1    6.80    8.50
 -14  10   1   -5.10    7.10
  14 -10   1   13.60   13.50
  14  10  -1   -0.40    8.90
  14  10  -1    0.50    8.50
  14 -10   1   -0.50   11.30
 -14  10  -1    0.90    9.40
  14 -10  -1   -6.40   12.90
  14  10   1    1.30    8.40
  14 -10  -1   15.80   11.40
  14  10   1  -13.60   10.30
  14  10   1   16.00    9.60
 -14  10  -1    6.00    8.40
 -15  10   1   42.10    8.10
 -15  10   1   30.30    7.30
  15 -10   1   48.10   14.00
  15  10  -1   36.70   11.70
  15  10  -1   39.60   10.90
  15 -10   1   10.60   15.60
  15  10  -1   33.10   10.30
  15  10   1   40.60   12.50
  15  10   1   42.80    9.00
 -15  10  -1   45.30   10.10
  15  10   1   38.40   12.70
  15 -10  -1   38.90   16.50
 -15  10  -1   28.50    9.00
  15 -10  -1   52.19   13.80
  16  10  -1   65.39   10.20
  16  10  -1   83.49   13.50
  16 -10   1   64.59   16.00
  16  10  -1   82.79   15.20
  16 -10   1   51.69   18.10
  16  10   1   52.99   15.30
  16 -10  -1   62.59   18.20
  16 -10  -1   93.39   16.70
  16  10   1   32.90   13.50
   0  11   1    4.70    5.70
   0 -11   1    1.70    4.90
   0 -11   1    6.80    3.90
   0 -11  -1    0.80    3.80
   0 -11  -1   -2.90    4.10
   0  11  -1   -2.20    4.00
   0 -11   1    2.50    3.60
   0  11  -1    1.70    4.20
   0  11   1    1.80    4.10
   0 -11  -1   -4.90    4.70
   0  11  -1   -9.30    5.00
   0  11   1    4.10    4.20
   1 -11   1  944.31   25.00
  -1 -11  -1  931.71   24.70
   1  11  -1 1030.10   25.10
  -1 -11  -1  977.70   20.90
   1 -11   1  929.81   21.50
  -1  11   1  962.90   22.40
   1 -11   1  965.10   21.70
  -1  11   1  945.51   22.10
  -1  11   1  988.40   25.20
  -1 -11  -1  973.30   20.80
   1  11  -1  977.20   21.50
   1  11  -1  993.20   21.60
   1 -11  -1  951.50   22.00
   1  11   1  950.20   21.90
   1 -11  -1  979.10   25.00
  -1 -11   1  945.21   20.10
  -1  11  -1  976.50   24.90
  -1  11  -1  983.40   22.30
   1  11   1  979.30   25.10
   1  11   1  949.80   21.60
  -1 -11   1  987.40   25.10
  -1  11  -1  961.70   22.00
  -1 -11   1  946.41   20.10
   2 -11   1 1174.78   28.30
   2  11  -1 1145.99   24.10
  -2 -11  -1 1125.89   23.20
   2 -11   1 1156.08   25.20
   2  11  -1 1187.08   27.90
   2  11  -1 1153.08   24.10
  -2 -11  -1 1155.78   27.80
   2 -11   1 1145.89   25.30
  -2  11   1 1205.88   28.60
  -2 -11  -1 1144.59   23.10
  -2  11   1 1145.59   25.50
  -2  11   1 1124.39   25.60
   2 -11  -1 1124.29   25.40
   2  11   1 1145.39   24.60
  -2  11  -1 1144.29   25.40
   2  11   1 1192.18   28.30
  -2  11  -1 1127.19   25.40
   2 -11  -1 1163.68   25.40
   2 -11  -1 1173.18   28.30
  -2 -11   1 1168.58   28.00
  -2 -11   1 1155.08   22.30
  -2  11  -1 1152.68   28.10
   2  11   1 1126.49   24.40
  -2 -11   1 1147.99   22.10
   3  11  -1 1138.09   23.50
  -3  11   1 1131.59   25.90
   3  11  -1 1176.28   27.70
  -3  11   1 1139.39   28.10
   3 -11   1 1128.89   25.60
   3 -11   1 1173.48   28.30
   3 -11   1 1117.09   25.50
  -3 -11  -1 1191.58   27.70
  -3  11   1 1135.59   25.60
  -3 -11  -1 1111.09   22.10
   3  11  -1 1136.29   23.60
  -3 -11  -1 1135.49   22.30
  -3 -11   1 1120.19   20.70
  -3  11  -1 1135.29   25.80
   3  11   1 1099.39   24.10
   3  11   1 1114.79   24.30
  -3  11  -1 1145.39   27.90
   3 -11  -1 1121.99   25.60
   3 -11  -1 1139.89   25.80
   3 -11  -1 1140.89   28.10
  -3 -11   1 1127.49   27.50
  -3 -11   1 1136.19   20.60
  -3  11  -1 1133.99   25.60
   3  11   1 1133.39   27.80
  -4  11   1  907.01   24.20
  -4  11   1  885.11   21.90
  -4 -11  -1  891.71   17.30
   4 -11   1  897.21   22.40
  -4 -11  -1  879.71   23.20
   4 -11   1  877.81   22.20
  -4  11   1  883.31   22.30
   4  11  -1  893.71   19.50
   4  11  -1  883.71   19.70
   4 -11   1  909.41   24.40
   4  11  -1  891.71   23.50
   4  11   1  875.41   20.20
   4  11   1  885.21   20.30
  -4  11  -1  868.81   22.10
   4 -11  -1  876.61   22.30
   4 -11  -1  872.21   22.30
   4  11   1  879.61   23.50
  -4  11  -1  909.11   22.70
  -4  11  -1  878.71   23.80
  -4 -11   1  864.21   23.30
   4 -11  -1  856.71   24.00
   5 -11   1  141.79   10.70
   5 -11   1  154.18   11.50
   5  11  -1  139.09    8.10
   5  11  -1  130.59    8.30
  -5  11   1  147.69   10.60
   5  11  -1  125.59   11.40
  -5  11   1  118.29   12.00
  -5  11   1  133.69   10.60
   5 -11   1  137.99   12.40
  -5 -11  -1  117.29   11.30
   5 -11  -1  119.49   12.20
   5  11   1  125.59    8.80
   5 -11  -1  116.89   10.70
  -5  11  -1  153.38   10.80
   5  11   1  144.69    8.90
  -5  11  -1  131.49   11.00
   5 -11  -1  131.59   10.80
  -5  11  -1  127.89   11.60
   5  11   1  120.19   11.50
  -5 -11   1  129.19   11.50
   6  11  -1  684.43   16.80
  -6  11   1  677.03   20.10
   6  11  -1  693.83   17.00
  -6 -11  -1  706.93   20.30
  -6  11   1  672.03   19.70
   6  11  -1  720.63   20.60
   6 -11   1  707.93   21.70
  -6  11   1  691.43   21.20
   6 -11   1  696.13   21.00
   6 -11   1  693.43   20.50
  -6  11  -1  683.83   19.90
  -6 -11   1  698.23   20.50
   6  11   1  671.73   17.90
  -6  11  -1  678.23   21.10
   6 -11  -1  691.33   21.80
   6  11   1  692.13   17.80
   6 -11  -1  682.03   20.30
   6 -11  -1  713.43   21.20
   6  11   1  668.43   20.40
  -6  11  -1  696.73   20.40
   7  11  -1   14.20    6.00
   7 -11   1   12.70    6.70
   7  11  -1   16.50    4.80
   7  11  -1   12.80    4.70
  -7  11   1    9.20    6.20
  -7  11   1    9.80    6.30
  -7  11   1    3.60    5.60
  -7 -11  -1    9.20    5.90
   7 -11   1    7.00    6.40
   7 -11   1    9.00    7.10
  -7 -11   1    6.80    5.90
   7 -11  -1    7.50    6.00
   7  11   1   13.50    6.10
   7 -11  -1   14.70    6.70
  -7  11  -1   12.40    6.60
  -7  11  -1   12.90    6.10
  -7  11  -1   19.50    6.90
   7  11   1   23.90    5.50
   7  11   1   13.30    5.30
   7 -11  -1    2.50    6.70
  -8  11   1  177.28   13.00
  -8 -11  -1  203.18   12.50
   8 -11   1  198.28   13.70
   8  11  -1  205.28   12.60
   8  11  -1  185.68   10.20
   8 -11   1  205.18   14.00
   8  11  -1  186.28   10.30
  -8  11   1  182.68   12.40
   8 -11   1  184.98   14.90
  -8  11   1  178.38   13.40
  -8  11  -1  167.08   12.60
  -8 -11   1  175.38   12.50
   8 -11  -1  183.58   15.00
   8  11   1  195.78   12.20
   8  11   1  186.78   11.10
  -8  11  -1  197.58   13.70
   8 -11  -1  181.18   13.70
   8  11   1  203.98   11.10
   8 -11  -1  181.28   13.90
  -8  11  -1  171.08   13.70
   9 -11   1  419.46   18.40
   9 -11   1  411.46   17.70
   9  11  -1  409.86   14.40
  -9 -11  -1  380.46   15.70
   9  11  -1  403.16   15.80
  -9  11   1  414.36   16.50
  -9  11   1  396.36   16.90
  -9  11   1  412.36   17.20
   9  11  -1  407.06   14.40
  -9  11  -1  407.96   17.80
   9 -11  -1  400.66   18.40
  -9  11  -1  428.86   17.40
  -9  11  -1  386.96   16.70
   9  11   1  423.06   15.60
   9  11   1  384.56   15.00
   9 -11  -1  411.66   17.70
   9  11   1  419.26   15.40
   9 -11  -1  407.06   24.40
  -9 -11   1  393.96   16.10
  10  11  -1   23.60    6.10
  10 -11   1   27.60    8.60
  10  11  -1   24.20    6.70
  10  11  -1   15.90    6.30
 -10 -11  -1   17.00    6.40
 -10  11   1   29.60    7.40
 -10  11   1   15.40    7.40
  10 -11   1   23.80    9.40
  10 -11   1   25.80    7.50
  10 -11  -1   25.50    8.90
  10  11   1    7.00    6.60
  10 -11  -1   35.20    9.70
 -10  11  -1   19.50    7.00
  10  11   1   18.10    7.00
 -10  11  -1   22.80    7.80
 -10  11  -1   28.20    8.20
  10 -11  -1   21.90    7.70
  11 -11   1   84.19    9.80
  11 -11   1   88.39   12.20
 -11  11   1  109.69   10.40
  11 -11   1   97.59   13.20
 -11  11   1  122.39   11.20
 -11  11   1  103.89    9.70
  11  11  -1   79.99    8.80
  11  11  -1  104.89    9.50
  11 -11  -1   86.09    9.90
 -11  11  -1   97.39   10.50
 -11  11  -1  105.39   10.20
  11 -11  -1   83.79   11.30
  11  11   1   87.19    9.70
  11 -11  -1  111.29   12.70
 -11  11  -1   93.19    9.30
  11  11   1   87.19    9.60
  12 -11   1  869.91   31.00
  12  11  -1  869.11   26.70
 -12  11   1  897.71   25.00
  12  11  -1  869.31   25.00
 -12  11   1  853.81   25.30
  12  11  -1  861.01   24.80
  12 -11   1  854.51   25.30
  12 -11   1  874.81   30.20
 -12  11   1  895.81   22.70
  12  11   1  839.32   26.00
  12 -11  -1  866.01   25.60
 -12  11  -1  834.42   26.50
  12 -11  -1  892.61   31.10
  12 -11  -1  930.21   30.20
 -12  11  -1  863.81   21.00
 -12  11  -1  900.61   25.80
  12  11   1  849.22   25.10
  12  11   1  909.11   26.40
  13  11  -1  379.06   19.20
  13 -11   1  376.76   24.70
 -13  11   1  380.06   17.20
  13  11  -1  381.46   19.90
  13  11  -1  397.46   18.40
  13 -11   1  409.36   23.20
 -13  11   1  383.76   14.40
 -13  11   1  387.16   18.90
  13  11   1  423.36   19.80
  13 -11  -1  382.06   25.30
 -13  11  -1  366.36   20.00
 -13  11  -1  375.76   18.40
  13  11   1  375.86   19.10
  13 -11  -1  399.06   23.10
  13 -11  -1  339.97   18.20
 -14  11   1  135.09   12.10
  14  11  -1  120.99   13.30
 -14  11   1  129.29   14.10
  14  11  -1  148.29   17.60
  14 -11   1  123.79   17.40
  14  11  -1  124.19   12.10
  14 -11   1  127.39   15.40
 -14  11  -1  134.29   15.70
  14 -11  -1  148.59   17.50
  14  11   1  126.19   13.80
 -14  11  -1  170.88   18.10
  14 -11  -1  154.68   15.70
  14  11   1  134.09   12.20
  14  11   1  136.99   13.50
  15 -11   1    9.00   16.10
 -15  11   1   10.70    8.90
  15  11  -1    4.80   11.00
  15  11  -1  -13.50   10.00
  15  11  -1  -10.00   11.60
 -15  11   1    3.70    7.80
  15 -11   1  -12.70   13.00
 -15  11  -1    4.60    9.30
  15  11   1    6.50   11.00
 -15  11  -1   -4.40   10.40
  15  11   1   -8.90    9.50
  15 -11  -1    5.70   16.20
  15 -11  -1    1.10   12.30
  15  11   1   -8.80   12.10
  16  11  -1    3.10    9.70
  16 -11   1   -0.30   14.90
  16  11  -1  -11.20   11.90
  16  11  -1   -4.20   14.30
 -16  11  -1   -5.20    8.90
 -16  11  -1  -20.40    8.30
  16 -11  -1    9.50   14.90
  16 -11  -1   17.20   22.80
  16  11   1  -11.50   12.30
  16  11   1   -0.20   14.70
   0  12  -1 6637.74  113.09
   0  12   1 6717.23  117.09
   0  12   1 6449.35  113.09
   0  12  -1 6659.53  116.79
   0 -12   1 6499.75  111.99
   0  12  -1 6616.74  113.19
   0 -12   1 6606.04  112.09
   0  12   1 6567.14  113.39
   0 -12  -1 6459.55  112.49
   0 -12   1 6806.82  117.29
   0 -12  -1 6642.14  112.69
   0 -12  -1 6624.34  116.89
  -1 -12  -1 1337.07   27.40
  -1  12   1 1347.67   29.20
   1  12  -1 1363.76   28.30
   1  12  -1 1382.76   28.50
  -1 -12  -1 1355.56   32.00
   1 -12   1 1355.06   28.40
   1 -12   1 1366.36   32.40
   1  12  -1 1385.16   32.10
  -1  12   1 1352.86   29.20
   1 -12   1 1348.86   28.20
  -1 -12  -1 1316.67   27.50
  -1  12   1 1373.86   32.40
  -1  12  -1 1345.77   29.00
   1  12   1 1347.37   28.70
  -1 -12   1 1361.46   27.00
   1 -12  -1 1357.16   32.30
  -1 -12   1 1389.06   32.30
  -1  12  -1 1365.86   32.20
   1  12   1 1381.76   28.80
   1 -12  -1 1343.77   28.70
  -1 -12   1 1349.47   26.80
  -1  12  -1 1375.06   29.30
   1  12   1 1387.46   32.40
  -2  12   1 1261.27   30.50
  -2 -12  -1 1238.98   30.10
   2 -12   1 1236.88   27.10
  -2  12   1 1257.67   28.00
   2 -12   1 1294.17   30.70
  -2  12   1 1221.08   27.50
   2  12  -1 1237.38   29.90
  -2 -12  -1 1226.08   25.10
   2 -12   1 1259.57   27.20
   2  12  -1 1220.78   26.00
  -2 -12  -1 1220.08   24.90
   2 -12  -1 1273.67   27.40
  -2 -12   1 1231.58   24.10
  -2  12  -1 1223.08   27.40
  -2 -12   1 1235.58   24.00
  -2  12  -1 1267.17   30.50
   2  12   1 1255.67   30.30
   2 -12  -1 1215.18   30.30
   2  12   1 1240.28   26.60
  -2  12  -1 1250.27   27.70
   2 -12  -1 1240.28   27.40
  -2 -12   1 1226.48   30.10
   2  12   1 1230.18   26.60
  -3 -12  -1  328.47   10.00
   3  12  -1  343.07   11.60
  -3  12   1  348.27   15.80
  -3 -12  -1  324.47   10.30
   3  12  -1  342.67   11.50
   3 -12   1  342.67   16.00
   3  12  -1  338.87   15.40
  -3  12   1  341.67   13.30
   3 -12   1  347.47   13.20
  -3 -12  -1  357.16   15.60
  -3  12   1  337.17   13.80
   3 -12   1  347.37   13.50
  -3 -12   1  330.77   15.30
   3 -12  -1  353.46   13.70
  -3 -12   1  337.27    9.10
   3  12   1  334.47   12.20
  -3  12  -1  351.86   13.30
   3  12   1  339.47   15.60
   3 -12  -1  347.37   13.40
  -3 -12   1  337.87    8.50
  -3  12  -1  328.27   13.60
  -3  12  -1  336.07   15.60
   3 -12  -1  325.37   15.80
   3  12   1  337.97   12.20
   4  12  -1   41.80    5.20
  -4 -12  -1   30.90    6.50
   4 -12   1   39.30    6.60
   4 -12   1   37.90    6.20
  -4  12   1   32.60    7.30
   4 -12   1   31.00    7.10
  -4  12   1   38.60    6.20
   4  12  -1   40.20    5.10
  -4  12   1   27.00    6.20
   4  12  -1   36.00    7.00
  -4 -12  -1   35.70    4.00
  -4 -12  -1   40.30    3.70
   4  12   1   38.80    5.50
  -4  12  -1   40.60    7.60
   4  12   1   33.30    7.00
   4 -12  -1   35.40    6.50
   4  12   1   40.00    5.60
  -4 -12   1   33.10    6.60
  -4  12  -1   33.50    6.10
  -4  12  -1   30.00    6.30
   4 -12  -1   31.70    6.10
   4 -12  -1   31.20    7.10
   5  12  -1  706.23   17.80
   5 -12   1  730.13   22.80
  -5  12   1  722.03   20.20
   5  12  -1  735.43   21.70
   5 -12   1  721.03   20.70
  -5  12   1  731.33   22.60
   5 -12   1  754.52   21.20
  -5  12   1  726.83   20.70
  -5 -12  -1  705.73   21.50
   5  12  -1  702.13   17.50
   5  12   1  722.43   18.50
  -5  12  -1  723.43   20.70
   5 -12  -1  708.23   20.90
   5  12   1  725.83   18.50
   5  12   1  730.93   21.70
   5 -12  -1  737.23   20.80
  -5 -12   1  719.83   21.60
   5 -12  -1  705.53   22.70
  -5  12  -1  712.63   20.30
  -5  12  -1  750.92   22.70
   6  12  -1 2157.88   40.90
  -6  12   1 2157.18   44.50
  -6 -12  -1 2150.78   44.80
  -6  12   1 2169.18   46.20
   6 -12   1 2161.38   44.90
   6 -12   1 2161.58   44.90
   6  12  -1 2165.28   44.90
   6  12  -1 2170.18   41.10
   6 -12   1 2180.88   46.30
  -6  12   1 2149.39   44.10
   6  12   1 2156.68   44.90
  -6 -12   1 2195.38   45.10
   6  12   1 2156.88   41.90
   6 -12  -1 2138.19   44.80
  -6  12  -1 2147.99   46.00
  -6  12  -1 2210.98   44.50
   6 -12  -1 2182.38   46.50
   6 -12  -1 2199.38   45.10
   6  12   1 2189.58   42.10
  -6  12  -1 2209.68   44.90
   7 -12   1    0.50    6.60
  -7  12   1    6.00    6.60
  -7  12   1   -3.30    6.00
   7  12  -1    9.20    4.80
  -7  12   1   -9.80    6.20
   7 -12   1   14.90    6.40
   7 -12   1    0.10    6.70
   7  12  -1    6.00    4.70
  -7 -12  -1    4.10    6.10
   7  12  -1   -0.90    6.50
   7 -12  -1   12.50    7.20
   7  12   1   18.20    5.60
   7 -12  -1   -2.70    6.30
  -7  12  -1    0.60    6.60
   7 -12  -1   -3.30    6.50
  -7 -12   1   -2.70    6.00
   7  12   1   -1.60    6.50
  -7  12  -1   10.00    6.20
   7  12   1    9.50    5.30
  -7  12  -1    2.60    6.90
  -8  12   1  311.27   16.20
   8  12  -1  300.37   12.60
   8 -12   1  331.27   17.00
   8  12  -1  310.97   15.30
  -8  12   1  299.07   15.00
   8 -12   1  309.47   17.00
   8 -12   1  294.07   17.00
   8  12  -1  315.17   12.60
  -8  12   1  307.67   15.80
  -8 -12  -1  297.37   15.30
   8 -12  -1  294.17   15.80
   8  12   1  329.97   15.10
   8 -12  -1  327.17   17.20
  -8  12  -1  308.57   15.40
   8  12   1  312.97   13.60
  -8  12  -1  327.37   16.40
  -8  12  -1  305.67   16.40
   8 -12  -1  308.17   17.30
  -8 -12   1  325.07   15.60
   8  12   1  331.87   13.80
   9  12  -1  153.58   11.20
  -9  12   1  161.68   13.70
   9  12  -1  149.09   11.00
   9  12  -1  170.38   13.20
   9 -12   1  153.68   15.10
  -9  12   1  151.08   13.80
   9 -12   1  145.29   14.70
  -9  12   1  142.59   13.80
   9 -12   1  151.78   16.40
  -9 -12  -1  143.49   13.30
   9  12   1  184.68   12.40
  -9 -12   1  138.89   13.40
   9 -12  -1  153.88   14.80
   9 -12  -1  156.78   15.50
  -9  12  -1  141.79   14.20
   9 -12  -1  158.88   15.10
   9  12   1  168.78   12.80
  -9  12  -1  139.49   13.50
   9  12   1  151.38   12.10
  -9  12  -1  140.89   14.30
  10 -12   1  910.71   26.50
 -10  12   1  903.41   26.10
 -10  12   1  913.71   25.30
  10 -12   1  845.02   28.50
  10  12  -1  900.91   23.80
 -10 -12  -1  852.71   24.20
  10  12  -1  885.81   23.20
  10 -12   1  890.61   28.30
 -10  12   1  862.41   25.60
  10  12  -1  887.71   23.10
 -10  12  -1  908.01   26.10
  10 -12  -1  880.11   28.80
  10 -12  -1  886.01   26.70
 -10 -12   1  880.71   24.70
  10  12   1  880.41   24.20
  10 -12  -1  931.91   28.30
 -10  12  -1  898.21   26.60
 -10  12  -1  889.91   25.80
  10  12   1  859.01   23.80
  11 -12   1  457.15   23.00
 -11  12   1  460.65   19.60
  11  12  -1  434.66   17.20
 -11  12   1  488.35   19.10
  11  12  -1  448.56   17.70
 -11 -12  -1  436.16   17.30
  11  12  -1  480.35   17.00
  11 -12   1  474.15   23.60
  11 -12   1  455.55   20.20
 -11  12  -1  446.66   19.20
 -11  12  -1  466.45   20.80
  11  12   1  441.26   18.40
  11 -12  -1  480.35   23.80
  11 -12  -1  479.65   20.80
  11  12   1  484.25   18.70
 -11  12  -1  464.45   19.80
  12 -12   1   -7.50    7.90
  12  12  -1  -17.40    7.80
  12 -12   1   -2.00   11.40
  12  12  -1    8.90    9.10
  12  12  -1   14.40    7.90
 -12  12   1   -1.70    7.90
 -12  12   1    2.10    6.60
 -12  12   1  -15.40    8.20
  12 -12   1    9.40   10.00
  12  12   1  -17.30    7.20
  12  12   1   -3.00    8.30
 -12  12  -1    5.90    8.30
  12 -12  -1   -2.10   10.00
  12 -12  -1    4.90    8.40
  12 -12  -1    7.30   11.40
 -12  12  -1    6.10    6.00
 -12  12  -1    1.40   11.90
  13  12  -1  163.78   16.80
 -13  12   1  187.38   12.80
  13 -12   1  152.68   16.90
  13  12  -1  161.28   15.40
 -13  12   1  185.08   15.70
  13 -12   1  178.58   17.40
  13 -12   1  156.48   15.80
 -13  12   1  165.88   17.10
  13  12  -1  166.18   18.10
  13 -12  -1  159.28   15.40
  13 -12  -1  158.78   16.80
  13  12   1  168.38   18.20
  13 -12  -1  146.99   17.10
  13  12   1  172.98   17.60
  13  12   1  171.68   16.20
 -13  12  -1  148.29   16.20
  14 -12   1  334.37   27.90
  14 -12   1  368.86   25.60
 -14  12   1  329.77   19.80
  14  12  -1  353.16   19.50
  14  12  -1  330.37   21.40
  14  12  -1  330.97   21.50
 -14  12   1  386.16   18.50
  14  12   1  359.46   20.90
 -14  12  -1  310.07   26.50
  14 -12  -1  360.96   28.90
  14  12   1  343.27   20.80
 -14  12  -1  387.96   19.70
  14 -12  -1  335.77   24.80
  14 -12  -1  310.67   19.00
  14  12   1  343.97   21.60
  15  12  -1  219.08   21.00
  15 -12   1  165.08   18.10
  15  12  -1  184.88   21.30
 -15  12   1  197.98   17.70
 -15  12   1  213.68   16.30
  15 -12   1  169.58   20.50
  15  12   1  166.88   19.20
  15 -12  -1  189.78   19.30
  15  12   1  167.48   16.60
 -15  12  -1  173.78   14.90
  15 -12  -1  180.08   20.90
 -15  12  -1  200.58   18.20
  15  12   1  191.78   20.80
   0  13  -1   15.20    5.20
   0  13  -1   11.80    4.90
   0 -13  -1    5.80    4.80
  -1  13   1 1394.16   30.20
  -1 -13  -1 1359.86   28.50
  -1 -13  -1 1380.56   33.40
   1  13  -1 1416.36   33.50
  -1  13   1 1389.76   30.40
   1  13  -1 1377.46   29.40
   1  13  -1 1396.36   29.60
  -1 -13  -1 1367.46   28.60
  -1  13   1 1435.16   33.80
   1 -13   1 1419.96   29.50
   1 -13   1 1428.06   33.90
  -1  13  -1 1362.96   30.10
   1 -13  -1 1357.96   29.60
  -1 -13   1 1370.76   27.90
   1  13   1 1397.56   33.60
   1  13   1 1380.56   29.80
  -1 -13   1 1381.66   27.80
  -1  13  -1 1410.26   30.40
  -1  13  -1 1379.56   33.40
   1  13   1 1408.86   30.00
  -1 -13   1 1425.26   33.70
   1 -13  -1 1403.56   33.60
   1 -13  -1 1428.66   30.00
   2 -13   1  449.66   15.10
  -2 -13  -1  423.06   12.80
   2 -13   1  432.96   14.60
  -2 -13  -1  434.66   17.70
  -2  13   1  427.16   14.90
  -2  13   1  434.26   15.40
   2  13  -1  442.06   17.90
  -2 -13  -1  427.66   12.50
  -2  13   1  432.56   18.00
   2  13  -1  432.26   13.90
   2 -13   1  413.36   17.90
   2 -13  -1  433.46   18.20
  -2  13  -1  409.76   14.90
   2 -13  -1  435.36   14.70
  -2  13  -1  441.46   18.00
  -2  13  -1  417.16   15.20
   2 -13  -1  423.56   14.90
  -2 -13   1  434.56   11.60
  -2 -13   1  443.06   17.90
  -2 -13   1  423.96   12.00
   2  13   1  429.06   14.40
   2  13   1  445.86   18.30
   3 -13   1   -2.60    5.20
   3  13  -1    3.60    6.40
  -3 -13  -1    1.80    3.40
   3 -13   1    3.60    6.30
   3 -13   1    4.30    4.90
   3  13  -1   -1.40    4.20
  -3  13   1    1.60    5.40
   3  13  -1    9.20    4.60
  -3  13   1   -8.80    6.00
  -3 -13  -1   -0.70    3.80
  -3  13   1   -1.50    4.80
  -3 -13  -1    2.10    5.90
   3  13   1   -0.60    4.60
   3 -13  -1    4.50    5.00
  -3 -13   1    2.70    6.00
  -3 -13   1    6.00    4.40
  -3 -13   1    1.20    2.60
   3  13   1   -7.80    4.40
  -3  13  -1   -0.80    5.40
   3 -13  -1    4.50    6.30
   3 -13  -1    3.90    5.40
  -3  13  -1    1.10    5.20
   3  13   1    1.20    6.20
  -3  13  -1   -2.20    6.30
   4  13  -1  181.58    9.80
  -4 -13  -1  190.78    7.80
   4 -13   1  187.38   12.10
  -4 -13  -1  185.68   13.60
  -4 -13  -1  179.28    7.20
   4 -13   1  201.28   14.60
   4  13  -1  190.38   10.00
   4 -13   1  187.58   11.70
  -4  13   1  201.48   11.80
  -4  13   1  197.28   12.70
  -4  13   1  174.68   14.00
   4  13  -1  184.88   13.80
  -4  13  -1  201.48   14.70
   4  13   1  185.08   13.50
  -4  13  -1  189.78   11.80
   4  13   1  198.18   10.80
   4  13   1  196.28   10.70
   4 -13  -1  223.38   14.80
  -4  13  -1  197.18   12.50
   4 -13  -1  200.48   12.40
  -4 -13   1  177.58   13.60
   4 -13  -1  198.38   12.00
  -5  13   1  166.18   11.60
   5 -13   1  150.58   12.00
  -5 -13  -1  146.09   13.30
   5  13  -1  162.18   13.70
   5 -13   1  175.08   12.60
  -5  13   1  147.49   13.60
   5  13  -1  152.88    9.60
   5 -13   1  149.59   14.10
  -5  13   1  152.88   12.20
   5  13  -1  148.69    9.80
   5  13   1  164.08   10.10
   5 -13  -1  174.48   14.80
   5  13   1  163.08   13.50
  -5  13  -1  163.28   14.40
   5 -13  -1  168.38   12.80
  -5  13  -1  167.98   12.70
   5  13   1  150.58   10.40
  -5  13  -1  165.98   11.70
  -5 -13   1  148.89   13.20
   5 -13  -1  152.38   11.60
  -6  13   1  142.49   14.50
   6 -13   1  148.79   13.10
   6  13  -1  155.48   10.00
   6 -13   1  148.29   14.60
   6  13  -1  159.48   10.00
  -6 -13  -1  155.18   13.30
  -6  13   1  161.18   11.90
  -6  13   1  142.89   12.70
   6 -13   1  142.89   12.20
   6  13  -1  169.18   13.40
  -6  13  -1  150.38   12.80
  -6  13  -1  133.39   12.70
   6 -13  -1  158.88   13.50
   6  13   1  148.09   10.80
   6  13   1  151.58   10.90
   6  13   1  165.38   13.60
   6 -13  -1  120.59   14.30
  -6  13  -1  139.09   14.50
   6 -13  -1  149.49   12.50
  -6 -13   1  156.58   13.40
  -7 -13  -1    6.50    6.70
  -7  13   1   12.10    7.20
   7  13  -1   14.30    7.40
  -7  13   1    5.80    7.40
   7 -13   1    7.10    6.70
   7  13  -1   23.00    5.70
   7 -13   1    5.20    7.20
   7  13  -1    8.70    5.20
   7 -13   1    3.30    7.30
  -7  13   1   18.60    6.90
  -7  13  -1    5.30    7.50
  -7  13  -1   21.70    6.90
   7 -13  -1    3.40    7.30
   7  13   1   20.60    5.90
   7 -13  -1   10.30    7.40
   7  13   1   19.70    5.90
  -7 -13   1    6.60    7.10
   7  13   1    4.80    6.90
  -7  13  -1   24.80    7.60
   7 -13  -1   21.20    7.00
   8  13  -1  277.17   12.60
  -8  13   1  254.17   15.30
   8 -13   1  230.78   16.90
  -8  13   1  227.88   15.80
   8  13  -1  276.47   15.50
  -8  13   1  249.88   14.90
   8  13  -1  263.17   12.50
   8 -13   1  273.57   15.90
   8 -13   1  201.48   20.40
  -8 -13  -1  262.67   15.60
   8 -13  -1  247.18   17.00
   8  13   1  267.37   13.50
  -8 -13   1  256.47   15.70
  -8  13  -1  251.57   16.40
   8  13   1  257.47   13.20
  -8  13  -1  274.77   15.50
   8 -13  -1  245.78   15.60
  -8  13  -1  247.58   15.90
   8  13   1  257.17   15.10
  -9  13   1  326.27   16.70
   9  13  -1  310.37   14.00
  -9 -13  -1  292.37   16.30
   9  13  -1  301.97   14.00
  -9  13   1  317.77   17.30
   9 -13   1  309.77   18.60
   9 -13   1  313.67   18.10
   9 -13   1  308.37   17.90
  -9  13   1  311.87   17.20
   9  13  -1  332.87   16.60
   9 -13  -1  319.27   18.30
   9 -13  -1  287.67   18.90
   9  13   1  325.57   16.00
  -9  13  -1  317.17   18.00
   9  13   1  313.77   14.90
   9  13   1  335.07   14.80
  -9  13  -1  283.37   17.40
  -9 -13   1  311.67   16.80
  -9  13  -1  314.97   16.70
   9 -13  -1  319.77   18.40
  10  13  -1  174.18   13.80
 -10 -13  -1  148.09   14.60
 -10  13   1  132.19   12.10
  10  13  -1  144.59   12.60
  10 -13   1  136.59   13.50
 -10  13   1  149.49   15.00
  10 -13   1  167.18   18.10
 -10  13   1  163.28   14.80
  10 -13   1  149.99   16.10
  10  13  -1  167.58   12.90
  10 -13  -1  173.38   17.00
  10  13   1  130.19   13.50
  10 -13  -1  167.18   16.20
  10 -13  -1  176.08   17.90
  10  13   1  140.99   13.40
 -10 -13   1  127.79   14.20
  10  13   1  175.38   13.70
 -10  13  -1  153.48   15.10
 -10  13  -1  172.68   15.50
  11  13  -1   71.89    8.50
 -11 -13  -1   55.59    8.50
  11  13  -1   53.79    8.80
 -11  13   1   55.39   10.00
  11 -13   1   54.49   12.50
  11 -13   1   56.89   11.50
  11  13  -1   59.59    8.70
  11 -13   1   42.60    9.90
 -11  13   1   55.29    9.50
 -11  13  -1   57.49   10.50
  11  13   1   41.90    8.80
  11  13   1   47.90    9.30
  11 -13  -1   62.79   11.30
  11 -13  -1   35.10   10.00
 -11  13  -1   58.19    9.60
  11 -13  -1   40.80   11.90
 -11  13  -1   41.00    9.60
  12  13  -1  143.19   15.20
 -12  13   1  172.98   18.60
  12 -13   1  148.79   15.90
  12  13  -1  189.78   18.70
  12  13  -1  144.09   14.40
 -12  13   1  144.19   16.00
 -12  13   1  157.58   13.70
  12 -13   1  128.29   12.80
  12 -13   1  147.49   14.80
 -12  13  -1  168.78   18.00
  12 -13  -1  137.09   17.70
  12  13   1  163.78   16.00
  12 -13  -1  151.68   16.20
 -12  13  -1  149.69   16.70
  12  13   1  142.79   15.20
 -12  13  -1  127.79   12.30
  12 -13  -1  149.19   15.10
  13  13  -1  165.18   15.90
  13  13  -1  182.38   17.80
  13 -13   1  156.88   16.30
 -13  13   1  199.88   18.90
 -13  13   1  158.98   16.20
  13 -13   1  177.48   18.30
  13 -13   1  157.68   18.10
 -13  13   1  141.49   13.70
  13  13  -1  155.08   19.30
 -13  13  -1  145.19   12.20
  13  13   1  161.88   16.60
  13  13   1  160.68   18.20
 -13  13  -1  171.78   19.00
  13 -13  -1  161.78   17.80
  13  13   1  164.88   18.80
 -13  13  -1  167.68   17.40
  13 -13  -1  170.98   18.30
  13 -13  -1  185.48   16.90
  14  13  -1   75.79   11.80
 -14  13   1   82.79    8.80
  14 -13   1   75.59   17.10
  14  13  -1   74.59   12.80
  14  13  -1   93.09   13.50
 -14  13   1  102.49   11.40
 -14  13   1   89.99   12.60
  14 -13   1   85.49   15.60
  14  13   1   91.29   12.80
 -14  13  -1  103.39   13.80
  14  13   1   61.39   14.20
  14 -13  -1   91.89   16.10
 -14  13  -1   87.09   12.10
  14 -13  -1  113.49   18.00
  14  13   1   78.69   12.90
  14 -13  -1   70.29   11.40
  15  13  -1    0.30   14.20
  15  13  -1   -1.10   12.50
  15 -13   1    5.40   16.40
 -15  13   1   -6.30   11.10
  15  13  -1   -8.20   12.50
  15 -13   1   -4.40   14.50
 -15  13   1   -9.20    9.60
  15 -13  -1   15.50   16.30
  15  13   1   -1.50   13.10
  15 -13  -1   10.90   14.50
  15  13   1   -2.80   11.40
  15  13   1   11.50   12.00
 -15  13  -1   27.20   11.60
   0 -14   1 4143.79   73.59
   0  14  -1 4250.57   79.39
   0 -14   1 4271.57   79.69
   0  14   1 4058.59   75.09
   0  14   1 4230.08   79.49
   0  14  -1 4139.89   74.99
   0 -14  -1 4153.48   74.19
   0 -14  -1 4152.58   79.39
   0  14  -1 4159.28   75.29
   0 -14  -1 4163.08   74.19
   0  14   1 4158.08   75.39
   0 -14   1 4141.29   73.69
   1  14  -1 2084.59   45.40
  -1 -14  -1 2102.79   40.00
  -1  14   1 2102.09   42.00
  -1 -14  -1 2061.69   39.80
  -1  14   1 1999.60   41.50
   1 -14   1 2051.29   40.70
  -1 -14  -1 2101.99   45.50
   1 -14   1 2044.90   40.60
   1  14  -1 2039.90   40.90
   1 -14   1 2123.99   45.90
   1  14  -1 2120.39   41.40
  -1  14   1 2126.09   45.80
  -1 -14   1 2134.39   45.80
  -1  14  -1 2089.49   45.50
  -1 -14   1 2060.59   39.20
   1  14   1 2091.09   45.40
   1 -14  -1 2047.50   41.10
   1  14   1 2050.59   41.50
   1  14   1 2056.79   41.20
  -1 -14   1 2030.40   39.10
   1 -14  -1 2060.99   45.60
   1 -14  -1 2063.79   41.20
  -1  14  -1 2040.50   41.70
  -1  14  -1 2045.90   41.80
  -2 -14  -1  211.28   10.00
  -2  14   1  184.88   12.20
   2 -14   1  207.48   15.00
   2 -14   1  205.58   11.30
   2  14  -1  200.18   11.30
   2  14  -1  210.18   14.50
  -2 -14  -1  208.78   14.90
  -2 -14  -1  208.08    9.40
  -2  14   1  200.48   14.70
   2 -14   1  200.88   11.60
  -2  14   1  190.28   11.60
   2  14  -1  207.48   10.90
  -2 -14   1  219.98    9.20
   2  14   1  241.98   15.30
   2 -14  -1  209.68   15.00
   2  14   1  206.88   11.40
   2 -14  -1  215.18   11.90
  -2 -14   1  206.28   14.90
  -2  14  -1  205.08   14.70
  -2  14  -1  207.08   12.40
   2 -14  -1  213.88   12.40
  -2  14  -1  193.88   11.70
   2  14   1  212.68   11.40
  -2 -14   1  219.08    8.70
   3 -14   1  669.13   23.00
  -3 -14  -1  655.33   16.00
  -3 -14  -1  645.04   22.10
   3  14  -1  678.73   22.40
   3  14  -1  646.74   17.80
  -3  14   1  648.04   19.40
   3 -14   1  624.84   19.50
  -3 -14  -1  653.83   15.70
  -3  14   1  656.13   19.90
   3  14  -1  672.33   18.20
   3 -14   1  673.43   19.50
  -3  14   1  656.13   22.80
  -3  14  -1  656.83   19.60
   3  14   1  686.83   22.70
  -3 -14   1  662.03   14.70
   3 -14  -1  710.13   23.30
   3  14   1  676.03   18.60
  -3 -14   1  696.83   22.50
   3 -14  -1  668.23   19.40
  -3  14  -1  686.53   22.90
  -3  14  -1  643.84   20.10
  -3 -14   1  659.03   14.30
   3  14   1  653.13   18.50
   3 -14  -1  653.03   19.80
   4 -14   1  100.29   10.80
   4  14  -1   91.39    9.10
  -4  14   1  105.69   11.50
   4 -14   1   79.49    8.50
  -4 -14  -1   80.69    6.90
   4  14  -1   84.59    9.60
   4 -14   1  111.29   13.90
  -4 -14  -1   83.19    9.20
  -4  14   1   79.59    9.80
  -4 -14  -1   83.79    6.20
  -4  14   1   81.99    8.20
   4  14  -1   94.09    9.00
  -4  14  -1   79.99    8.20
   4 -14  -1  104.59   10.80
   4  14   1   93.69   10.00
  -4  14  -1   89.09    8.80
   4 -14  -1   83.99    8.80
   4  14   1   88.59    9.30
  -4  14  -1   85.09   10.00
   4  14   1  102.99    9.60
   4 -14  -1   85.29    9.50
  -4 -14   1   85.19    9.30
   5 -14   1  136.59   12.10
   5  14  -1  111.79   13.80
   5 -14   1   93.29   10.40
  -5  14   1  115.69   13.90
  -5  14   1  122.59   12.30
   5  14  -1  113.69    9.80
   5  14  -1  125.39    9.80
   5 -14   1  126.99   12.50
  -5  14   1  131.79   11.50
  -5 -14  -1  101.49   10.00
  -5 -14   1  111.49   13.30
   5  14   1  116.09   13.90
   5 -14  -1  126.69   14.90
   5  14   1  108.79   10.30
   5 -14  -1  125.99   12.50
   5  14   1  122.19   10.40
   5 -14  -1  114.59   11.70
  -5  14  -1  120.29   14.00
  -5  14  -1  123.59   12.60
  -5  14  -1  108.49   11.30
   6 -14   1  875.61   25.10
   6 -14   1  887.81   25.60
   6  14  -1  887.81   21.60
  -6 -14  -1  897.61   26.00
   6  14  -1  844.82   21.50
  -6  14   1  855.81   24.20
  -6  14   1  871.01   27.10
   6  14  -1  859.71   26.00
  -6  14   1  842.72   24.70
   6 -14   1  870.71   27.10
  -6  14  -1  871.81   24.70
  -6  14  -1  887.51   27.20
   6  14   1  844.82   25.80
   6 -14  -1  856.41   24.90
   6 -14  -1  895.11   25.80
  -6 -14   1  871.91   25.90
   6  14   1  848.72   22.30
   6  14   1  884.71   22.40
   6 -14  -1  929.91   28.00
  -6  14  -1  894.41   25.20
   7  14  -1  169.88   11.30
  -7 -14  -1  170.48   14.90
   7 -14   1  152.58   16.10
   7  14  -1  169.58   11.30
   7 -14   1  178.58   14.40
   7 -14   1  168.48   16.70
  -7  14   1  188.98   14.00
  -7  14   1  172.08   14.20
  -7  14   1  168.08   16.30
   7  14  -1  157.58   15.20
   7 -14  -1  166.48   14.50
   7 -14  -1  148.29   16.40
   7  14   1  187.78   12.20
   7 -14  -1  157.28   16.00
  -7  14  -1  164.68   14.40
  -7 -14   1  164.18   15.00
   7  14   1  163.48   15.30
   7  14   1  178.58   12.10
  -7  14  -1  177.58   13.70
  -7  14  -1  182.48   16.30
   8  14  -1  130.49   11.30
   8 -14   1  105.29   11.00
  -8 -14  -1  112.19   14.40
  -8  14   1  134.69   11.60
   8  14  -1  130.59   14.20
   8  14  -1  124.39   11.20
  -8  14   1  120.49   14.80
   8 -14   1   99.59   11.60
  -8  14   1  109.49   10.40
   8 -14   1   91.09   11.20
  -8  14  -1  118.99   11.50
   8  14   1  137.39   12.20
  -8 -14   1   96.89   10.50
   8  14   1  126.39   12.00
   8 -14  -1  140.79   14.30
  -8  14  -1   99.79   11.30
   8 -14  -1  122.99   12.00
   8 -14  -1  114.09   11.80
   8  14   1  110.49   13.80
  -8  14  -1  118.49   13.60
   9  14  -1  153.78   12.50
  -9  14   1  181.58   14.90
   9 -14   1  169.08   16.60
   9 -14   1  150.58   16.70
   9  14  -1  164.78   12.60
   9  14  -1  181.48   15.20
  -9 -14  -1  180.98   15.40
   9 -14   1  181.98   17.60
  -9  14   1  192.38   16.20
  -9  14   1  161.48   15.40
  -9  14  -1  156.18   15.50
  -9  14  -1  169.98   14.90
   9  14   1  186.58   14.90
   9 -14  -1  157.48   17.10
  -9 -14   1  164.48   15.70
   9 -14  -1  171.68   17.70
   9  14   1  180.98   13.30
   9 -14  -1  143.99   15.20
  -9  14  -1  157.08   16.30
   9  14   1  160.28   13.50
  10  14  -1  471.05   18.00
  10 -14   1  455.75   23.00
 -10  14   1  374.16   31.50
  10  14  -1  506.15   19.60
 -10  14   1  483.95   20.40
  10 -14   1  456.55   21.80
 -10 -14  -1  454.05   20.10
  10 -14   1  434.76   22.70
 -10  14   1  454.45   21.00
  10  14  -1  448.66   17.60
 -10  14  -1  475.75   21.10
 -10  14  -1  474.85   20.20
 -10 -14   1  464.15   20.40
  10  14   1  468.05   18.60
 -10  14  -1  527.95   21.90
  10  14   1  487.45   19.30
  10 -14  -1  512.55   22.90
  10 -14  -1  480.65   23.30
  10  14   1  442.36   18.70
  10 -14  -1  419.66   26.30
  11 -14   1  315.57   22.10
  11 -14   1  340.27   20.50
  11 -14   1  323.27   21.00
  11  14  -1  330.77   16.70
 -11  14   1  354.26   19.30
 -11  14   1  338.87   18.60
 -11 -14  -1  288.07   17.80
  11  14  -1  326.87   17.20
  11  14  -1  321.67   17.20
  11 -14  -1  360.16   21.10
  11  14   1  314.37   17.10
  11 -14  -1  326.87   22.90
  11  14   1  347.37   18.10
 -11  14  -1  344.67   19.60
  11 -14  -1  335.07   21.20
 -11  14  -1  306.37   19.80
 -11  14  -1  344.77   19.50
  12 -14   1  120.39   15.70
 -12  14   1  100.69   12.40
 -12  14   1  109.89   12.10
 -12  14   1  109.19   13.50
  12  14  -1  113.89   11.30
  12 -14   1  106.79   14.20
  12 -14   1  104.69   12.60
  12  14  -1  121.99   11.10
  12 -14  -1  105.29   12.60
  12  14   1  117.59   11.70
  12 -14  -1  100.39   14.10
  12 -14  -1  103.29   15.20
 -12  14  -1  103.29   12.80
 -12  14  -1  107.69   12.30
 -12  14  -1  101.69   11.70
 -13  14   1  150.68   14.80
  13 -14   1  136.99   17.70
  13  14  -1  140.69   16.20
  13 -14   1  134.29   15.70
 -13  14   1  142.29   12.90
 -13  14   1  131.79   13.80
  13  14  -1  193.58   20.50
  13 -14   1  102.29   13.10
  13 -14  -1  115.99   13.50
 -13  14  -1  114.89   13.90
  13  14   1  131.29   13.60
 -13  14  -1  166.08   13.60
  13 -14  -1  130.89   15.40
  13 -14  -1  119.89   17.30
 -13  14  -1  143.79   13.70
  13  14   1  149.49   14.90
  13  14   1  125.09   13.10
  14  14  -1  262.87   23.00
  14  14  -1  232.78   20.80
  14 -14   1  186.58   20.90
  14  14  -1  220.58   18.80
  14 -14   1  241.08   20.60
  14 -14   1  211.08   21.40
 -14  14   1  256.67   19.40
 -14  14   1  209.08   22.80
 -14  14   1  259.67   15.70
 -14  14  -1  268.27   20.90
 -14  14  -1  256.67   22.30
  14 -14  -1  209.58   21.20
  14  14   1  174.68   23.20
  14 -14  -1  219.78   21.50
  14  14   1  231.48   22.30
  14  14   1  222.48   21.80
  14 -14  -1  264.77   24.50
  15  14  -1   92.79   15.20
 -15  14   1   96.79   15.40
 -15  14   1   75.59   12.00
  15  14  -1   85.19   15.50
  15 -14   1   74.39   17.70
  15  14  -1  101.29   13.90
  15 -14  -1  136.29   18.60
  15  14   1   84.09   14.60
 -15  14  -1  108.69   15.10
  15  14   1   98.59   14.40
 -15  14  -1  144.59   14.70
  15  14   1  110.49   16.70
   0 -15   1   19.60    7.20
   0 -15   1   14.70    4.80
   0  15   1   17.70    5.70
   0  15  -1    3.00    6.90
   0  15   1   21.80    7.50
   0  15  -1   11.50    5.80
   0  15   1   14.60    5.90
   0 -15  -1   13.90    5.50
   0 -15   1   18.10    5.30
   0  15  -1   10.20    5.50
   0 -15  -1   14.90    7.30
  -1 -15  -1  553.54   15.80
   1 -15   1  535.35   17.00
   1 -15   1  566.04   21.80
   1  15  -1  580.54   21.40
   1  15  -1  546.15   17.00
  -1  15   1  550.24   21.40
   1  15  -1  563.74   17.50
  -1  15   1  546.45   18.30
  -1 -15  -1  537.65   16.30
   1 -15   1  545.75   16.60
  -1 -15  -1  577.74   21.70
  -1  15   1  555.94   18.00
   1  15   1  541.95   21.10
  -1  15  -1  556.34   21.30
  -1 -15   1  579.64   21.80
  -1  15  -1  551.74   18.10
   1 -15  -1  548.15   16.90
   1  15   1  545.25   17.60
   1 -15  -1  576.64   17.60
  -1  15  -1  550.04   17.60
  -1 -15   1  556.54   15.10
   1  15   1  541.75   17.60
  -1 -15   1  544.45   15.50
   1 -15  -1  569.44   21.70
   2  15  -1  347.97   13.80
  -2 -15  -1  335.57   12.60
   2  15  -1  365.56   18.10
   2 -15   1  363.86   18.40
   2 -15   1  341.67   14.60
  -2 -15  -1  370.56   18.30
  -2  15   1  332.17   15.40
   2  15  -1  365.16   14.20
  -2  15   1  340.77   17.80
   2 -15   1  354.06   14.10
  -2  15   1  344.57   14.60
  -2 -15  -1  367.16   12.10
   2  15   1  350.46   14.60
  -2  15  -1  355.16   15.50
   2 -15  -1  389.66   15.20
   2 -15  -1  346.97   14.60
   2  15   1  380.56   18.10
   2  15   1  374.66   14.50
  -2 -15   1  349.17   11.00
  -2  15  -1  347.47   17.80
  -2 -15   1  352.26   18.10
  -2 -15   1  342.87   11.60
  -2  15  -1  354.56   14.60
   2 -15  -1  347.47   18.20
   3 -15   1  117.69   11.90
  -3  15   1  116.29   14.50
   3  15  -1  113.19   13.70
  -3 -15  -1  125.89    7.70
  -3  15   1  128.59   11.20
  -3 -15  -1  133.39    8.80
   3 -15   1  134.89   10.90
  -3  15   1  134.89   12.20
   3  15  -1  126.39   10.30
  -3 -15  -1  122.29   14.10
   3 -15   1  127.09   14.80
  -3 -15   1  120.99    6.60
  -3  15  -1  106.49   10.90
   3  15   1  127.09   10.60
  -3 -15   1  124.99    7.30
   3  15   1  110.89   10.50
   3 -15  -1  135.39   11.10
   3 -15  -1  134.09   12.00
  -3 -15   1  115.39   13.80
  -3  15  -1  123.19   12.40
  -3  15  -1  130.19   11.70
   3 -15  -1  119.19   14.60
   3  15   1  121.99   14.30
   4 -15   1   13.20    6.90
  -4 -15  -1    8.10    7.40
  -4  15   1    4.60    7.70
  -4 -15  -1   21.30    4.30
   4  15  -1    7.00    7.90
   4 -15   1   14.80    6.40
  -4 -15  -1   15.70    3.80
   4  15  -1   15.50    5.60
   4  15  -1   16.10    5.60
  -4  15   1   17.60    6.20
  -4  15   1   12.40    6.80
   4 -15   1   16.10    8.20
  -4  15  -1    6.00    7.80
   4 -15  -1   19.20    8.00
   4  15   1   20.30    8.10
  -4  15  -1   25.20    6.40
   4 -15  -1   15.20    7.00
  -4  15  -1   20.70    7.10
   4 -15  -1   17.60    6.30
   4  15   1    8.90    5.60
   4  15   1   14.90    5.80
  -4 -15   1   11.10    7.50
  -5  15   1   19.80    8.40
   5 -15   1   33.20    7.40
   5  15  -1   11.70    5.60
   5  15  -1   13.90    5.80
  -5  15   1   30.60    7.70
   5 -15   1    2.00    7.70
  -5 -15  -1    5.60    7.50
   5 -15   1   28.10    7.70
  -5  15   1   30.10    7.10
   5  15  -1   23.80    8.30
  -5  15  -1   33.00    8.00
  -5 -15   1    7.30    7.70
  -5  15  -1   19.10    8.60
   5 -15  -1   21.10    8.50
   5 -15  -1   25.70    7.10
   5 -15  -1   19.30    7.70
   5  15   1   19.20    8.20
  -5  15  -1   18.00    6.60
   5  15   1   27.30    6.40
   5  15   1   31.30    6.50
   6  15  -1   43.70    9.00
   6 -15   1   30.00    9.20
  -6 -15  -1   44.20    8.60
   6  15  -1   36.00    6.50
   6  15  -1   49.99    7.30
  -6  15   1   26.10    8.70
   6 -15   1   47.00    8.30
  -6  15   1   43.50    8.70
   6 -15   1   45.90    9.10
  -6  15   1   40.60    7.90
  -6 -15   1   37.10    8.60
   6 -15  -1   35.20    9.20
   6  15   1   32.40    8.70
   6  15   1   42.00    6.90
  -6  15  -1   43.20    8.10
   6  15   1   45.30    7.50
   6 -15  -1   36.40    8.70
  -6  15  -1   57.89    9.00
  -6  15  -1   37.70    9.30
   6 -15  -1   36.50    8.10
   7 -15   1  105.19   11.90
   7  15  -1  101.39   11.00
   7  15  -1  107.29   11.00
  -7  15   1   98.29   10.80
   7 -15   1  146.89   14.30
  -7  15   1   99.79   11.50
  -7  15   1   96.19   10.20
  -7 -15  -1   89.59   10.60
   7  15  -1  115.59   11.20
   7 -15   1  100.39   11.40
   7 -15  -1  112.49   12.10
  -7  15  -1   96.59   12.80
  -7  15  -1   93.99   10.20
   7 -15  -1   96.99   11.00
   7  15   1   90.89   10.70
   7  15   1  115.39   11.90
   7  15   1  100.69    9.00
  -7 -15   1   87.69   10.60
   7 -15  -1   93.29   10.50
  -7  15  -1   98.99   11.60
  -8  15   1   40.10    8.60
   8 -15   1   52.09   10.40
   8  15  -1   52.29    7.60
   8 -15   1   42.20    9.40
  -8  15   1   32.80    9.00
   8  15  -1   50.69    9.70
  -8 -15  -1   39.20    9.00
   8  15  -1   52.89    7.80
   8 -15   1   47.00   10.10
   8 -15  -1   58.19    9.80
  -8  15  -1   46.40    9.80
   8  15   1   44.90    8.10
   8  15   1   35.60    8.90
  -8  15  -1   54.69    9.50
   8 -15  -1   43.80   10.10
   8 -15  -1   47.80   10.40
  -8  15  -1   42.70    9.70
  -8 -15   1   45.40    9.40
   8  15   1   54.49    8.30
   9  15  -1   74.99   10.20
  -9  15   1   66.99   10.30
   9  15  -1   78.29    8.60
  -9  15   1   71.69   10.60
   9 -15   1   85.69   14.70
   9  15  -1   78.49    8.90
   9 -15   1   71.19   11.30
  -9  15   1   51.79    9.90
  -9 -15  -1   66.69   10.20
   9 -15   1   68.49   11.60
   9  15   1   58.99    9.30
  -9  15  -1   79.49   11.40
  -9  15  -1   84.79   11.10
   9  15   1   67.79    9.10
   9 -15  -1   72.09   12.70
  -9 -15   1   57.89   10.00
  -9  15  -1   66.89   10.90
   9 -15  -1   58.99   11.20
   9 -15  -1   65.49   11.10
   9  15   1   61.69    9.00
  10  15  -1    3.00    7.30
  10 -15   1   28.10   11.20
 -10  15   1   13.00    9.20
  10 -15   1    0.00    9.30
  10  15  -1   17.90    8.40
  10  15  -1   10.10    7.10
 -10  15   1   14.60    8.90
 -10  15   1    9.50    8.90
 -10 -15  -1   18.60    8.90
  10 -15   1    8.10    9.60
 -10 -15   1   11.00    8.60
  10 -15  -1   11.70    9.70
  10  15   1   15.70    8.00
  10  15   1    5.80    7.90
  10 -15  -1   14.40   10.00
 -10  15  -1   19.50    9.00
 -10  15  -1    6.60    8.70
  10 -15  -1   14.50   10.80
 -10  15  -1    8.30    9.40
  10  15   1   15.00    7.70
 -11  15   1  141.19   17.70
 -11  15   1  158.28   17.50
  11 -15   1  141.99   14.60
  11  15  -1  144.49   15.00
  11  15  -1  155.38   15.70
 -11 -15  -1  111.59   11.80
  11  15  -1  132.59   14.20
  11 -15   1  141.09   13.80
  11 -15   1  130.99   15.50
 -11  15   1  139.39   13.10
 -11  15  -1  177.48   17.90
  11  15   1  138.99   12.40
 -11  15  -1  156.48   18.00
 -11  15  -1  140.19   13.80
  11 -15  -1  155.48   15.10
  11 -15  -1  127.09   13.90
  11 -15  -1  149.19   16.10
 -11 -15   1  121.59   12.30
  12 -15   1  139.99   16.80
  12 -15   1  123.09   13.80
  12  15  -1  130.39   12.00
 -12  15   1  136.19   13.60
  12  15  -1  155.98   16.70
 -12  15   1  130.09   13.40
 -12 -15  -1   94.69   11.30
  12 -15   1  151.58   15.70
  12 -15  -1  100.69   13.30
  12 -15  -1  139.39   15.20
  12 -15  -1  112.79   16.50
  12  15   1  156.28   17.70
 -12  15  -1  140.69   14.30
 -12  15  -1  140.89   13.90
 -12  15  -1  121.89   12.80
  12  15   1  120.29   12.10
  13 -15   1  333.37   24.70
  13 -15   1  297.37   22.60
 -13  15   1  316.47   20.90
 -13  15   1  310.77   22.10
 -13  15   1  342.37   18.30
  13  15  -1  265.97   31.80
  13  15  -1  303.27   21.20
  13 -15   1  264.17   28.10
  13  15  -1  283.37   19.00
  13  15   1  296.37   21.40
  13 -15  -1  291.37   27.50
  13 -15  -1  295.17   24.80
 -13  15  -1  340.87   17.00
  13  15   1  308.67   20.50
  13 -15  -1  345.87   23.40
 -13  15  -1  333.17   23.20
 -13  15  -1  279.67   26.20
  14 -15   1    8.90   15.40
 -14  15   1    9.50   11.60
 -14  15   1    9.30   12.30
  14  15  -1    2.20   11.80
 -14  15   1   25.10    9.40
  14 -15   1   14.10   13.60
  14  15  -1   28.30   12.60
  14 -15   1    9.30   12.10
  14  15  -1   47.80   15.10
 -14  15  -1   34.10    8.30
  14  15   1   15.30   13.80
  14  15   1   30.40   13.10
 -14  15  -1   30.20   13.10
  14 -15  -1   24.30   15.90
  14  15   1   37.90   12.00
  14 -15  -1   44.60   15.20
  14 -15  -1   32.70   12.40
   0  16   1   52.99    7.60
   0 -16  -1   58.59    7.30
   0 -16   1   55.39    8.90
   0  16  -1   61.89    9.60
   0  16   1   49.60    7.60
   0  16  -1   58.99    7.90
   0 -16   1   44.60    6.70
   0 -16  -1   60.29    6.90
   0 -16   1   80.89    8.70
   0  16  -1   53.59    7.40
   0  16   1   50.29    9.00
   0 -16  -1   41.90    8.60
  -1  16   1  232.18   16.50
   1 -16   1  246.58   16.90
   1  16  -1  232.08   13.10
   1  16  -1  227.18   12.80
  -1  16   1  234.08   13.90
   1  16  -1  234.38   16.50
  -1 -16  -1  245.18   11.40
  -1 -16  -1  241.38   17.10
   1 -16   1  234.48   12.10
  -1  16   1  237.28   13.60
  -1 -16  -1  251.17   11.90
   1 -16   1  216.88   12.70
   1 -16  -1  224.88   16.90
  -1 -16   1  239.68   10.70
  -1  16  -1  229.78   13.10
   1  16   1  260.27   17.10
  -1  16  -1  245.98   16.80
  -1 -16   1  225.28   16.80
   1  16   1  224.58   12.70
   1 -16  -1  241.18   12.50
   1 -16  -1  217.88   12.90
   1  16   1  237.88   13.80
  -1  16  -1  234.98   13.70
  -1 -16   1  230.08   11.40
   2 -16   1  340.77   15.20
   2  16  -1  378.86   19.00
   2 -16   1  365.66   19.40
   2  16  -1  372.36   15.00
   2  16  -1  352.16   14.50
  -2  16   1  355.16   15.90
  -2  16   1  352.46   18.90
  -2 -16  -1  374.26   12.60
  -2 -16  -1  383.56   19.30
  -2  16   1  334.77   16.00
  -2 -16  -1  344.07   13.10
   2 -16   1  368.26   14.90
  -2 -16   1  343.37   12.10
  -2 -16   1  360.06   18.90
  -2 -16   1  361.26   11.60
  -2  16  -1  357.36   18.90
   2 -16  -1  335.87   15.20
   2  16   1  342.17   14.80
   2  16   1  365.06   15.60
   2 -16  -1  381.16   19.60
  -2  16  -1  357.66   15.80
   2  16   1  364.86   18.90
  -2  16  -1  370.66   16.40
   3  16  -1  281.87   17.20
  -3 -16  -1  267.27   10.30
   3  16  -1  286.27   13.30
   3 -16   1  254.37   13.50
   3 -16   1  283.97   18.30
  -3 -16  -1  255.97   11.00
  -3  16   1  260.97   15.10
  -3 -16  -1  270.07   17.80
  -3  16   1  283.37   18.10
   3 -16   1  257.77   14.30
  -3  16   1  259.17   14.10
  -3 -16   1  273.07    9.60
   3 -16  -1  269.07   14.20
   3  16   1  263.47   17.20
   3 -16  -1  287.37   18.30
  -3  16  -1  267.97   14.30
   3  16   1  266.47   13.40
  -3 -16   1  261.77   17.50
  -3 -16   1  261.07    9.00
  -3  16  -1  270.47   15.00
  -3  16  -1  275.87   18.10
   3 -16  -1  263.97   15.00
  -4 -16  -1    4.90    4.20
   4 -16   1    8.70    7.20
   4  16  -1   -2.00    7.60
   4  16  -1   10.90    5.80
  -4  16   1    4.80    6.30
  -4 -16  -1    0.90    7.50
  -4 -16  -1    4.70    3.80
   4 -16   1   -1.70    5.80
  -4  16   1   -0.60    6.70
   4 -16   1    4.20    8.00
   4  16  -1    3.80    5.40
  -4  16   1   -9.00    7.30
  -4  16  -1   12.60    6.70
   4 -16  -1   -7.00    7.60
   4  16   1   12.20    6.20
   4 -16  -1   10.40    7.30
   4 -16  -1    8.10    6.50
  -4  16  -1   -4.20    7.50
   4  16   1   -1.50    7.70
   4  16   1    5.60    5.80
  -4  16  -1    5.00    7.00
  -4 -16   1    4.70    7.50
  -5 -16  -1   -1.10    7.20
   5 -16   1    0.60    8.30
   5  16  -1   -3.20    7.60
  -5  16   1   -7.90    8.00
   5 -16   1    1.70    6.60
   5  16  -1   -8.60    5.40
   5 -16   1   -2.80    7.20
   5  16  -1   10.60    6.10
  -5  16   1   11.70    6.70
  -5  16   1   -2.10    7.20
   5 -16  -1    2.30    7.20
  -5 -16   1   -7.00    7.30
  -5  16  -1   -1.10    8.20
  -5  16  -1    6.10    7.50
   5  16   1    4.40    6.30
   5 -16  -1    1.40    8.40
   5  16   1  -16.20    7.60
   5 -16  -1    1.10    6.60
  -5  16  -1   10.70    7.20
   5  16   1   -3.00    5.70
  -6  16   1  183.18   17.30
  -6  16   1  197.78   15.30
   6  16  -1  167.78   12.30
   6 -16   1  180.48   18.10
   6  16  -1  175.08   16.40
  -6 -16  -1  160.98   16.50
  -6  16   1  184.78   16.30
   6 -16   1  181.08   14.60
   6  16  -1  206.78   13.00
   6 -16  -1  170.08   18.40
   6  16   1  170.68   16.60
  -6  16  -1  179.08   14.50
  -6  16  -1  167.28   17.20
   6 -16  -1  164.48   17.60
   6  16   1  170.28   13.10
   6 -16  -1  183.58   15.10
  -6 -16   1  157.58   16.30
   6  16   1  159.88   12.60
   7  16  -1  108.69   12.00
  -7 -16  -1   76.39   10.50
   7 -16   1   70.09    9.90
   7  16  -1   85.29    8.60
  -7  16   1   85.79   10.20
   7 -16   1   84.59   11.10
  -7  16   1   92.49   11.50
   7  16  -1   88.49   11.20
  -7  16   1   88.79   11.50
   7 -16   1   92.49   11.60
   7  16   1   90.59    9.30
  -7  16  -1   78.79   10.30
   7  16   1  107.49   12.30
   7 -16  -1   78.99   11.40
   7  16   1   86.79   11.20
  -7 -16   1   74.19   10.40
  -7  16  -1   92.39   10.50
   7 -16  -1   92.89   11.20
  -7  16  -1   97.39   11.90
   7 -16  -1   86.79   10.60
   8  16  -1  516.15   18.20
   8  16  -1  517.25   22.30
   8 -16   1  525.35   24.80
  -8  16   1  507.45   21.30
   8 -16   1  529.35   22.60
   8  16  -1  516.55   18.30
   8 -16   1  485.95   23.10
  -8 -16  -1  549.65   22.70
  -8  16   1  479.95   22.40
  -8  16   1  528.05   21.90
   8  16   1  526.25   22.30
  -8  16  -1  518.45   23.60
   8 -16  -1  500.65   24.60
  -8  16  -1  494.95   21.00
   8  16   1  507.95   19.10
  -8 -16   1  520.45   22.80
  -8  16  -1  475.75   22.00
   8  16   1  490.65   19.00
   8 -16  -1  478.85   21.70
   8 -16  -1  539.25   22.80
   9 -16   1   31.40    9.70
   9 -16   1   19.70   10.30
  -9  16   1   27.90    9.20
   9  16  -1   23.80    9.20
   9  16  -1   26.00    7.80
   9  16  -1   21.80    7.40
   9 -16   1    6.40    9.80
  -9  16   1    0.20    8.60
  -9  16   1   15.30    9.40
  -9 -16  -1   23.80    9.50
  -9 -16   1   23.90    9.90
   9  16   1   22.20    7.80
   9  16   1   31.50    8.90
  -9  16  -1   19.70   10.10
   9 -16  -1   10.70    9.20
   9 -16  -1   32.00   10.70
  -9  16  -1   10.10    8.60
   9 -16  -1   25.50   10.60
  -9  16  -1   19.50    9.60
   9  16   1   18.00    8.10
  10 -16   1   14.90   10.10
  10  16  -1   16.30    9.00
  10  16  -1   34.70    8.20
  10 -16   1   26.00   11.50
 -10  16   1   29.10   10.30
 -10  16   1   20.80    9.70
  10 -16   1   21.30   10.60
 -10 -16  -1   18.40    9.70
  10  16  -1   19.80    8.50
 -10  16   1    7.80    9.00
  10 -16  -1   24.30   10.10
 -10  16  -1   29.80   10.20
 -10  16  -1   16.10   10.10
  10 -16  -1   18.30   11.40
 -10  16  -1   33.40   10.10
  10 -16  -1   21.50   11.10
  10  16   1   26.90    8.60
  10  16   1   43.70    9.60
 -10 -16   1   11.40    9.40
  10  16   1   26.60    9.00
  11  16  -1  435.86   20.90
  11  16  -1  409.76   19.10
  11  16  -1  413.36   19.80
 -11 -16  -1  423.66   22.00
 -11  16   1  447.36   23.30
  11 -16   1  399.76   25.90
 -11  16   1  429.46   22.50
  11 -16   1  384.36   24.50
 -11  16   1  383.46   21.90
  11 -16   1  419.16   24.40
  11 -16  -1  401.56   26.40
  11  16   1  456.45   20.40
  11 -16  -1  431.16   25.40
  11 -16  -1  413.96   24.40
 -11  16  -1  435.96   23.10
 -11 -16   1  405.66   22.00
 -11  16  -1  422.76   23.20
 -12  16   1    3.00   10.90
  12 -16   1   18.60   14.10
 -12 -16  -1   24.70   10.50
  12 -16   1   31.90   13.20
  12 -16   1   28.50   11.80
  12  16  -1   23.20    9.40
 -12  16   1   35.20   11.80
  12  16   1   19.90   10.80
  12 -16  -1   26.00   12.00
  12 -16  -1    2.20   11.10
  12  16   1   22.40    9.90
 -12  16  -1   20.00   10.30
  12 -16  -1   16.50   14.30
 -12  16  -1   19.60   11.90
 -12  16  -1   16.60   11.20
 -13  16   1   31.10    9.80
  13 -16   1    7.20   13.60
  13  16  -1   10.10   11.20
  13 -16   1   -9.10   12.20
 -13  16   1   16.10   13.80
  13 -16   1  -25.60   15.10
  13  16  -1   14.50   13.20
 -13  16   1   -0.60   11.90
  13  16  -1   11.60   10.40
  13 -16  -1   15.80   13.10
 -13  16  -1   28.00    9.10
  13  16   1   17.80   11.70
 -13  16  -1    2.60   11.70
  13 -16  -1   54.99   13.70
 -13  16  -1   -8.20   12.40
  13 -16  -1   29.50   16.00
 -14  16   1   32.80   14.10
  14 -16   1   69.79   16.40
  14 -16   1   11.00   14.30
 -14  16   1   23.30   15.90
  14  16  -1   29.00   15.20
 -14  16   1   58.19   11.10
  14  16  -1   43.20   13.30
 -14  16  -1   41.60   14.50
  14 -16  -1   22.60   14.30
  14  16   1   26.90   14.20
  14 -16  -1   55.59   15.60
  14  16   1   64.39   15.20
 -14  16  -1   71.29   14.30
  14  16   1   38.70   12.30
  14 -16  -1   60.19   25.40
   0  17   1   -4.10    7.60
   0  17  -1   -5.10    7.40
   0  17  -1   -1.90    6.30
   0  17  -1   -0.70    5.60
   0  17   1   -7.20    6.20
   0 -17   1   -2.60    4.80
   0  17   1    5.50    5.80
   0 -17  -1   -7.50    5.60
   0 -17   1   -4.80    5.50
   0 -17   1   -5.90    7.60
   0 -17  -1   -5.60    5.10
   0 -17  -1    3.90    7.70
   1  17  -1  359.86   19.30
   1  17  -1  350.36   15.40
  -1 -17  -1  360.46   20.00
   1 -17   1  349.27   14.40
  -1  17   1  354.06   15.80
   1 -17   1  368.36   20.20
   1  17  -1  342.27   15.50
  -1  17   1  356.46   19.60
  -1 -17  -1  359.26   13.50
   1 -17   1  348.97   14.80
  -1 -17  -1  335.27   14.10
  -1  17   1  349.47   16.70
   1  17   1  352.46   19.40
   1  17   1  364.76   16.20
  -1 -17   1  365.46   13.90
  -1  17  -1  370.16   19.60
   1 -17  -1  369.36   20.00
   1 -17  -1  348.67   14.60
  -1 -17   1  349.87   19.60
  -1  17  -1  351.76   16.10
  -1  17  -1  357.96   15.80
   1 -17  -1  359.46   15.40
  -1 -17   1  328.37   12.80
   1  17   1  358.96   15.80
   2 -17   1  536.95   18.70
  -2 -17  -1  591.64   23.80
  -2  17   1  517.65   22.80
   2  17  -1  572.14   18.90
   2  17  -1  556.54   18.50
   2 -17   1  550.94   23.60
   2  17  -1  595.54   23.30
  -2  17   1  571.24   19.80
  -2 -17  -1  553.34   16.10
  -2  17   1  550.74   20.20
  -2 -17  -1  568.74   16.70
   2  17   1  563.74   19.30
   2 -17  -1  564.74   19.50
  -2  17  -1  563.64   19.90
   2 -17  -1  555.14   23.60
   2 -17  -1  549.35   18.90
   2  17   1  538.95   22.90
  -2  17  -1  568.04   19.40
   2  17   1  564.94   18.90
  -2 -17   1  569.84   15.70
  -2 -17   1  550.14   23.10
  -2  17  -1  581.64   23.50
  -2 -17   1  541.35   15.00
   3  17  -1  573.24   18.50
  -3 -17  -1  569.64   15.40
   3 -17   1  587.74   20.10
   3 -17   1  568.14   24.20
   3 -17   1  553.54   19.40
   3  17  -1  563.54   18.90
  -3  17   1  603.84   23.90
  -3 -17  -1  578.84   24.00
  -3 -17  -1  566.94   15.90
   3  17  -1  575.64   23.10
  -3  17   1  557.24   20.60
  -3  17   1  558.14   20.00
   3 -17  -1  576.94   24.20
  -3  17  -1  576.24   23.90
   3  17   1  567.94   19.00
   3 -17  -1  574.24   19.50
  -3 -17   1  557.54   14.40
   3  17   1  535.15   19.10
  -3  17  -1  569.44   20.60
  -3 -17   1  546.95   13.90
   3 -17  -1  573.74   20.10
   3  17   1  581.34   23.40
  -3  17  -1  589.14   20.00
  -3 -17   1  578.84   23.80
  -4  17   1  514.85   19.70
   4  17  -1  504.45   21.90
  -4 -17  -1  508.85   13.30
  -4 -17  -1  507.75   13.90
  -4  17   1  506.45   22.80
   4  17  -1  487.65   17.60
   4 -17   1  512.55   19.40
   4 -17   1  506.95   23.50
  -4  17   1  532.15   20.30
   4 -17   1  510.85   19.90
   4  17  -1  509.85   17.70
  -4 -17  -1  533.65   23.10
   4  17   1  501.45   18.40
  -4  17  -1  547.95   23.30
   4 -17  -1  472.95   19.80
   4 -17  -1  524.35   19.50
   4 -17  -1  534.15   23.90
   4  17   1  472.45   17.60
  -4  17  -1  481.05   20.00
  -4  17  -1  490.15   19.20
  -4 -17   1  549.54   23.10
   4  17   1  511.45   22.60
  -5  17   1   14.20    9.00
   5  17  -1    6.10    8.70
   5  17  -1   -2.20    6.10
   5 -17   1   12.90    7.70
  -5  17   1   21.70    7.60
   5  17  -1    9.90    6.70
   5 -17   1    3.10    9.00
   5 -17   1   12.20    9.40
  -5 -17  -1   22.60    8.80
  -5  17  -1   16.40    7.60
   5 -17  -1   20.00    9.40
  -5 -17   1   -1.20    8.20
   5 -17  -1   18.10    7.60
   5  17   1   16.40    7.10
   5  17   1    2.20    8.80
   5  17   1   22.50    6.90
  -5  17  -1    8.10    9.30
  -5  17  -1    5.80    8.90
   6 -17   1   47.90    9.70
   6 -17   1   49.50    9.30
  -6 -17  -1   29.00    9.60
   6  17  -1   33.20    9.70
  -6  17   1   33.20    8.60
  -6  17   1   44.90    9.70
  -6  17   1   39.20    9.30
   6 -17   1   29.50   10.20
   6  17  -1   30.00    7.30
   6  17  -1   44.60    7.80
  -6  17  -1   41.00   10.00
  -6 -17   1   40.20   10.10
  -6  17  -1   42.80    9.40
   6  17   1   27.60    9.30
   6 -17  -1   41.10    9.70
   6  17   1   40.40    8.00
   6 -17  -1   38.10   10.20
  -6  17  -1   39.00    8.80
   6  17   1   34.10    8.00
   6 -17  -1   46.00    9.20
   7  17  -1   29.70    7.70
   7  17  -1   34.90    9.80
  -7  17   1   31.30    9.20
   7 -17   1   37.40    9.40
   7 -17   1   22.10    9.50
  -7 -17  -1   32.30    9.90
   7 -17   1   43.70   11.00
  -7  17   1   38.90    9.80
   7  17  -1   44.00    8.20
  -7  17   1   35.30   10.50
  -7 -17   1   24.60    9.40
   7  17   1   33.80    9.90
   7  17   1   45.00    8.10
  -7  17  -1   24.10    9.70
   7 -17  -1   50.09   11.30
   7 -17  -1   37.20    9.90
   7  17   1   38.90    8.40
  -7  17  -1   35.60    9.30
  -7  17  -1   31.30   10.30
   7 -17  -1   45.50    9.70
   8  17  -1  122.19   13.40
  -8  17   1   86.99   11.70
  -8 -17  -1  146.59   18.00
   8 -17   1   95.09   12.60
  -8  17   1   98.29   11.70
   8  17  -1  129.29   13.30
  -8  17   1  101.29   11.70
   8 -17   1   98.49   13.50
   8  17  -1  130.79   16.80
   8  17   1  102.89   10.70
  -8  17  -1   83.49   12.10
   8 -17  -1   73.09   12.80
  -8  17  -1   97.29   11.90
   8  17   1  105.49   10.40
   8 -17  -1   87.19   12.30
  -8  17  -1   92.79   12.10
   8  17   1  102.69   11.60
  -8 -17   1   92.59   12.00
  -9  17   1   92.89   12.40
  -9 -17  -1   88.59   12.00
   9 -17   1  110.59   13.00
   9  17  -1   85.99   10.20
  -9  17   1   81.19   12.00
  -9  17   1   93.29   11.60
   9 -17   1  110.29   13.90
   9  17  -1   83.49   11.90
   9  17  -1  101.79   10.20
   9 -17   1   98.59   22.10
  -9 -17   1  101.39   12.80
   9  17   1   99.29   10.70
  -9  17  -1   90.09   12.30
   9  17   1   88.39   11.50
  -9  17  -1  108.49   13.10
   9 -17  -1   89.19   13.30
   9 -17  -1  124.79   13.20
   9  17   1  103.89   10.70
  -9  17  -1   87.79   12.50
  10 -17   1   16.40   10.40
 -10  17   1   -9.60    9.60
  10  17  -1    5.80    7.70
 -10 -17  -1  -11.90   11.10
 -10  17   1    8.10    9.70
  10  17  -1   -8.40    7.90
  10 -17   1  -14.60   10.60
 -10  17   1   -1.10   11.70
  10  17  -1   -6.30    9.10
  10  17   1   16.40    8.80
 -10  17  -1    2.60    9.70
  10 -17  -1    9.30   11.80
 -10  17  -1   10.30   10.40
 -10  17  -1  -15.40    9.80
  10 -17  -1    0.80    9.90
  10  17   1   12.50   11.20
  10 -17  -1    5.30   14.20
 -10 -17   1  -14.20   11.50
  10  17   1    2.50    9.00
 -11  17   1   -1.10   10.90
  11  17  -1   -2.20    9.10
  11  17  -1    4.90    8.70
 -11  17   1    9.00   10.10
  11  17  -1    9.40   10.60
 -11  17   1    4.10   12.50
  11 -17   1   -1.60   11.60
  11 -17   1    1.10   12.90
  11 -17   1  -23.90   10.00
 -11 -17  -1   -2.40   10.60
  11  17   1   -0.10    9.30
 -11  17  -1   15.90   11.90
  11 -17  -1    1.50   11.00
 -11  17  -1   19.20   11.10
 -11 -17   1  -11.80   10.60
  11  17   1   16.00   10.00
  11 -17  -1   -8.80   12.10
 -11  17  -1   -3.50    9.60
  11 -17  -1    0.20   12.60
  12 -17   1   48.20   13.60
  12 -17   1   38.30   14.10
  12 -17   1   45.50   15.90
  12  17  -1   58.29   11.60
 -12 -17  -1   28.40   12.10
 -12  17   1   49.60   13.00
 -12  17   1   47.50   12.60
  12  17  -1   58.29   11.00
  12  17   1   50.79   11.70
  12 -17  -1   30.40   15.60
 -12  17  -1   25.60   12.90
  12 -17  -1   32.90   13.30
 -12  17  -1   45.30   12.00
  12 -17  -1   45.40   13.80
 -12  17  -1   22.90   12.20
  12  17   1   57.49   11.40
  13  17  -1   26.40   11.10
  13 -17   1   46.90   15.00
  13 -17   1   44.00   14.80
  13  17  -1   52.39   12.40
 -13  17   1   52.29   13.50
 -13  17   1   54.89   13.90
 -13  17   1   47.70   11.10
  13 -17   1   34.50   16.30
  13 -17  -1   44.90   16.40
  13  17   1   45.00   12.90
  13  17   1   51.19   12.60
 -13  17  -1   54.99   13.40
  13 -17  -1   55.89   15.30
 -13  17  -1   46.80   14.20
  13 -17  -1   42.10   14.50
  14  17  -1   68.49   13.10
  14  17  -1   69.69   14.60
 -14  17   1   73.99   15.60
 -14  17   1   80.49   12.50
 -14  17   1   60.79   14.80
  14 -17   1   63.59   16.40
  14  17  -1   66.89   16.50
  14 -17   1   36.80   24.50
  14 -17  -1   62.79   17.40
 -14  17  -1   35.10   14.90
  14  17   1   71.09   15.70
 -14  17  -1   92.49   15.80
  14 -17  -1   43.50   17.90
  14  17   1   94.39   14.70
  14  17   1   78.39   16.50
 -14  17  -1   71.69   11.10
   0 -18  -1 1059.59   26.40
   0  18  -1 1086.49   32.50
   0 -18   1 1093.99   33.10
   0  18   1 1081.19   32.60
   0  18  -1 1036.30   27.60
   0 -18  -1 1062.39   32.90
   0  18  -1 1057.19   28.20
   0 -18  -1 1068.59   26.20
   0 -18   1 1059.59   25.60
   0 -18   1 1058.19   25.90
   0  18   1 1078.39   28.50
   0  18   1 1056.09   27.90
  -1  18   1   12.20    7.40
   1  18  -1    8.30    8.30
  -1 -18  -1    6.60    6.40
  -1 -18  -1   -3.40    8.10
   1 -18   1   12.10    6.00
  -1 -18  -1    9.00    5.50
   1  18  -1    7.20    6.90
   1  18  -1   13.80    6.40
  -1  18   1  -10.40    8.00
   1 -18   1    1.20    6.40
   1 -18   1    1.20    8.30
  -1  18   1    0.10    6.50
   1 -18  -1   -1.60    6.00
   1  18   1    6.50    7.10
   1 -18  -1    2.80    8.50
  -1  18  -1    8.80    6.70
   1  18   1    3.00    6.20
  -1  18  -1   10.80    7.40
  -1  18  -1   -3.20    8.30
  -1 -18   1    2.10    8.20
   1  18   1    0.40    8.30
  -1 -18   1    6.50    5.20
  -1 -18   1    0.50    5.70
   1 -18  -1   -3.40    6.50
   2  18  -1  196.28   17.70
  -2  18   1  208.58   18.10
   2  18  -1  193.18   14.10
  -2 -18  -1  202.88   12.10
   2  18  -1  207.38   13.50
   2 -18   1  223.18   18.70
  -2  18   1  197.18   14.80
  -2 -18  -1  200.98   18.30
  -2  18   1  195.58   15.30
  -2 -18  -1  225.28   11.40
   2 -18   1  206.98   14.20
   2 -18   1  215.58   13.40
  -2 -18   1  191.28    9.80
   2 -18  -1  189.58   14.60
   2  18   1  185.78   13.60
  -2 -18   1  204.18   18.10
   2  18   1  200.68   14.60
   2  18   1  201.78   17.90
   2 -18  -1  180.88   13.10
  -2  18  -1  204.28   15.40
  -2  18  -1  200.28   14.00
  -2 -18   1  201.88   10.90
   2 -18  -1  186.08   18.40
  -2  18  -1  201.18   18.40
   3  18  -1  260.17   18.40
  -3 -18  -1  233.88   10.70
   3 -18   1  254.57   19.60
  -3  18   1  227.98   21.70
  -3  18   1  224.48   18.80
   3 -18   1  253.87   15.90
  -3  18   1  225.28   15.40
   3  18  -1  225.58   14.00
  -3 -18  -1  245.88   11.60
   3  18  -1  236.38   14.40
  -3 -18  -1  251.07   19.20
   3 -18   1  230.18   14.30
   3 -18  -1  227.18   14.40
  -3 -18   1  228.98   10.00
  -3  18  -1  250.37   15.50
  -3  18  -1  254.77   19.30
   3 -18  -1  248.08   19.50
  -3 -18   1  222.18    9.30
   3  18   1  248.98   19.00
  -3 -18   1  241.68   19.00
   3  18   1  235.88   14.40
  -3  18  -1  225.78   19.30
   3 -18  -1  246.88   16.00
   3  18   1  243.68   15.00
  -4  18   1    2.90    7.30
  -4 -18  -1    1.30    4.80
   4 -18   1   -3.20    9.60
   4  18  -1   -4.30    8.20
  -4 -18  -1   -2.60    4.10
  -4  18   1    0.10    8.60
   4 -18   1    2.00    7.80
  -4  18   1    2.70    7.70
   4 -18   1    5.90    7.00
  -4 -18  -1    6.30    8.70
   4  18  -1   -3.80    6.30
   4 -18  -1    0.00    6.70
   4  18   1   -3.10    8.80
  -4  18  -1   -3.10    7.70
  -4 -18   1   11.20    8.60
  -4  18  -1   -1.70    8.70
   4  18   1   -2.60    6.70
   4 -18  -1   -2.70    9.70
   4 -18  -1    1.80    9.30
   4  18   1   -3.60    6.50
  -4  18  -1    1.20    7.20
  -5  18   1   19.00    8.60
   5  18  -1   32.50   10.20
   5 -18   1   23.20    8.90
   5  18  -1   11.30    6.90
  -5  18   1   17.80    9.60
   5  18  -1   20.40    7.40
  -5 -18  -1   22.40    9.40
   5 -18   1   20.20    8.30
  -5  18   1   31.00    8.40
  -5  18  -1   27.90    9.90
  -5  18  -1   23.90    8.40
   5  18   1   29.60    8.20
   5  18   1   20.90    9.70
  -5 -18   1   21.80    9.60
   5 -18  -1   10.60    7.80
   5 -18  -1   20.40    9.00
   5  18   1   18.70    7.50
  -5  18  -1   28.20    8.90
   6 -18   1  502.85   22.20
   6 -18   1  449.76   20.70
  -6  18   1  514.45   24.10
  -6 -18  -1  489.55   23.70
  -6  18   1  482.35   21.90
   6  18  -1  489.35   23.40
  -6  18   1  461.65   20.80
   6  18  -1  485.55   18.60
   6  18  -1  482.05   18.70
   6 -18   1  506.25   30.90
  -6 -18   1  506.85   23.90
   6  18   1  482.65   19.00
   6 -18  -1  402.06   29.00
  -6  18  -1  507.95   21.60
  -6  18  -1  516.85   25.00
  -6  18  -1  447.06   21.10
   6  18   1  489.45   19.40
   6 -18  -1  476.75   22.00
   6  18   1  480.15   23.40
   6 -18  -1  472.85   21.40
  -7  18   1  486.45   24.90
   7 -18   1  422.56   21.70
  -7  18   1  465.15   21.50
   7  18  -1  512.65   23.70
  -7 -18  -1  450.35   23.80
   7 -18   1  495.75   25.40
   7  18  -1  449.26   18.40
   7 -18   1  469.65   22.50
   7  18  -1  470.05   18.70
  -7  18   1  447.56   21.60
  -7  18  -1  429.36   21.30
   7 -18  -1  492.15   26.00
   7 -18  -1  482.15   22.90
  -7 -18   1  456.25   23.60
  -7  18  -1  457.15   22.40
   7  18   1  411.86   23.30
   7  18   1  506.95   19.40
   7 -18  -1  462.35   25.40
  -7  18  -1  458.05   24.80
   7  18   1  467.95   19.80
   8  18  -1  570.94   21.20
   8  18  -1  571.74   20.80
   8  18  -1  609.64   25.50
   8 -18   1  596.84   25.90
   8 -18   1  628.74   28.70
  -8  18   1  553.84   23.90
   8 -18   1  629.84   25.10
  -8 -18  -1  641.94   26.50
  -8  18   1  621.04   25.20
  -8  18   1  639.44   27.20
   8 -18  -1  602.44   28.00
   8  18   1  606.24   25.60
  -8  18  -1  636.84   27.40
   8 -18  -1  648.24   26.70
  -8  18  -1  565.94   24.70
   8  18   1  572.34   21.90
   8 -18  -1  614.24   25.20
  -8 -18   1  609.54   26.40
   8  18   1  610.24   21.70
  -9  18   1   18.60   10.80
   9  18  -1   13.70    8.70
   9 -18   1   29.00   11.70
   9 -18   1   16.90   10.30
  -9  18   1   26.70   10.90
  -9 -18  -1   22.90   10.50
  -9  18   1   26.70   12.20
   9  18  -1   24.80    8.50
   9 -18   1   24.60   12.20
   9  18  -1   31.10   10.60
   9 -18  -1   13.10   11.40
  -9  18  -1   23.20   11.60
   9  18   1   23.30    9.70
   9  18   1   42.40   12.40
   9 -18  -1    1.40   11.10
  -9 -18   1   13.80   10.80
   9 -18  -1   27.90   10.50
   9  18   1   29.40    8.90
  -9  18  -1   38.60   10.80
  -9  18  -1   21.00   11.00
  10 -18   1   -3.00   10.40
  10 -18   1  -13.70   12.00
 -10  18   1  -19.10   10.10
  10  18  -1    7.90    9.90
 -10 -18  -1    5.40   10.70
 -10  18   1    3.00   10.50
  10  18  -1   -4.40    7.90
 -10  18   1  -10.10   10.40
  10  18  -1    5.10    9.10
  10 -18   1   -1.20   11.20
  10  18   1   -8.10    9.10
 -10  18  -1    0.00   11.10
  10  18   1    8.50    9.80
 -10  18  -1   17.60   10.80
  10 -18  -1    9.30   10.50
  10 -18  -1   -2.20   12.20
  10  18   1  -14.70    8.60
 -10 -18   1   12.30   10.90
 -10  18  -1  -14.80   10.30
  10 -18  -1    1.50   11.90
 -11  18   1  182.18   16.40
  11  18  -1  172.48   18.20
  11  18  -1  215.68   17.70
  11 -18   1  211.68   25.10
  11 -18   1  179.78   18.30
 -11  18   1  212.78   21.10
  11 -18   1  156.08   16.40
 -11 -18  -1  191.48   22.20
  11  18  -1  176.38   19.60
 -11  18   1  207.68   22.30
  11  18   1  188.18   18.20
  11 -18  -1  160.48   16.90
  11 -18  -1  151.88   16.90
  11 -18  -1  183.88   19.00
  11  18   1  181.28   18.90
 -11 -18   1  180.08   21.90
 -11  18  -1  171.28   21.60
 -11  18  -1  208.48   21.10
 -11  18  -1  173.98   16.80
  12 -18   1   40.80   14.40
 -12 -18  -1   62.29   14.20
  12 -18   1   33.70   14.00
 -12  18   1   39.10   13.50
  12 -18   1   73.29   17.30
 -12  18   1   59.69   13.60
  12  18  -1   26.20   10.80
  12  18  -1   57.39   11.50
  12  18  -1   64.89   12.70
  12 -18  -1   22.80   16.30
  12  18   1   46.30   12.60
 -12  18  -1   47.00   13.30
 -12  18  -1   46.80   14.50
 -12  18  -1   42.00   13.20
  12 -18  -1   44.90   14.40
  12 -18  -1   36.20   14.20
  13 -18   1   13.70   20.00
  13  18  -1   49.30   18.90
 -13  18   1   41.20   13.50
  13 -18   1   45.70   15.30
 -13  18   1   28.30   14.10
  13  18  -1   53.99   13.10
  13 -18   1   61.69   16.10
 -13  18  -1   55.69   15.20
  13 -18  -1   22.40   14.90
  13  18   1   36.90   13.80
  13  18   1   42.80   12.30
  13 -18  -1   69.49   20.40
 -13  18  -1   52.99   13.90
  13 -18  -1   42.60   15.30
   0  19  -1   -1.40    7.20
   0  19   1    5.80    6.90
   0 -19  -1   11.10    7.00
   0  19   1   -1.10    8.60
   0 -19   1   16.90   16.90
   0 -19   1    1.40    6.40
   0 -19  -1    5.60    5.90
   0 -19   1    9.10    5.80
   0  19  -1   12.90    6.80
   0 -19  -1   14.80   17.30
   0  19   1    8.10    7.80
   0  19  -1    0.80    8.60
   1  19  -1  247.28   15.50
   1 -19   1  215.48   23.30
  -1 -19  -1  243.28   12.70
   1 -19   1  248.68   14.90
  -1  19   1  236.88   15.10
   1  19  -1  228.18   19.40
   1  19  -1  249.97   15.20
  -1  19   1  238.58   19.50
  -1 -19  -1  245.18   13.80
   1 -19   1  243.08   13.80
  -1  19  -1  209.18   14.70
   1 -19  -1  245.58   13.90
  -1 -19   1  220.88   12.90
  -1 -19   1  226.58   11.70
   1 -19  -1  224.58   15.20
  -1  19  -1  232.08   16.80
   1  19   1  252.97   15.00
  -1  19  -1  227.58   19.20
   1  19   1  242.58   19.30
   1 -19  -1  187.28   23.60
   1  19   1  251.57   15.60
   2  19  -1   27.30   10.30
   2 -19   1   26.70    8.20
  -2  19   1   27.20    9.00
   2 -19   1   23.90    7.10
   2 -19   1   20.80    9.50
  -2 -19  -1   19.90    6.50
  -2 -19  -1   26.40    6.00
   2  19  -1   17.00    7.70
   2  19  -1   30.00    7.80
  -2  19   1   24.40    9.80
  -2  19   1   18.30    7.70
  -2 -19  -1   23.20   16.10
  -2  19  -1    9.10   10.40
  -2  19  -1    8.60    9.20
  -2  19  -1   29.90    8.20
   2  19   1   20.00   10.10
   2  19   1   21.80    8.20
  -2 -19   1   34.70    6.50
  -2 -19   1   21.80    5.40
   2 -19  -1   14.90    7.00
   2 -19  -1   16.80    9.50
   2 -19  -1    8.00    7.70
   2  19   1   28.50    7.90
  -3  19   1  235.38   17.00
  -3 -19  -1  225.48   23.50
   3 -19   1  257.07   15.60
   3 -19   1  283.57   21.10
   3  19  -1  242.58   19.80
  -3 -19  -1  271.07   11.60
  -3 -19  -1  260.77   12.70
   3 -19   1  280.77   17.00
  -3  19   1  290.97   20.70
   3  19  -1  271.17   15.50
  -3  19   1  284.67   17.20
   3  19  -1  269.17   16.00
   3  19   1  275.47   15.80
  -3  19  -1  289.27   20.60
  -3  19  -1  252.17   16.00
   3  19   1  296.67   16.70
  -3 -19   1  233.48   26.60
  -3 -19   1  268.07   11.10
  -3  19  -1  268.67   17.40
  -3 -19   1  258.37   10.20
   3  19   1  263.27   20.10
   3 -19  -1  265.57   17.00
   3 -19  -1  290.77   21.40
  -4  19   1  544.95   22.50
   4 -19   1  506.55   26.20
  -4 -19  -1  537.55   30.90
  -4  19   1  562.94   26.00
  -4 -19  -1  517.05   15.00
   4  19  -1  575.24   19.90
   4  19  -1  554.64   24.90
   4 -19   1  605.64   26.90
  -4  19   1  541.45   21.60
   4 -19   1  517.75   20.50
  -4 -19  -1  549.85   14.60
   4  19  -1  558.24   20.20
   4  19   1  535.85   20.20
  -4  19  -1  564.04   26.00
   4 -19  -1  574.54   26.80
  -4  19  -1  554.54   21.60
  -4 -19   1  496.85   37.80
  -4  19  -1  536.85   22.20
   4 -19  -1  556.24   22.40
   4  19   1  518.45   24.60
   4 -19  -1  567.94   21.30
   5 -19   1  566.24   27.40
   5 -19   1  574.14   23.60
  -5  19   1  624.24   27.30
   5  19  -1  557.24   20.10
   5  19  -1  575.54   25.70
  -5 -19  -1  489.45   30.40
  -5  19   1  589.64   23.10
  -5  19   1  573.24   23.20
   5 -19   1  571.04   22.10
   5  19  -1  577.34   20.90
   5 -19  -1  546.75   22.90
   5  19   1  562.94   25.60
   5 -19  -1  570.04   22.30
  -5  19  -1  568.44   26.80
  -5  19  -1  573.34   23.30
   5 -19  -1  622.74   28.10
  -5  19  -1  561.14   22.80
  -5 -19   1  500.05   36.10
   5  19   1  553.44   21.20
   5  19   1  551.04   20.50
  -6  19   1  633.24   24.50
   6 -19   1  660.93   24.40
   6  19  -1  649.43   26.50
  -6  19   1  612.64   24.90
  -6 -19  -1  586.94   31.10
   6  19  -1  644.04   22.00
   6  19  -1  645.54   21.60
   6 -19   1  611.34   25.20
   6 -19   1  658.93   28.70
  -6  19   1  628.54   27.90
   6  19   1  627.64   26.90
  -6  19  -1  616.04   24.50
  -6  19  -1  645.34   24.00
   6  19   1  660.83   23.20
  -6 -19   1  529.25   40.80
  -6  19  -1  629.74   27.80
   6  19   1  632.84   22.30
   6 -19  -1  627.74   24.10
   6 -19  -1  646.24   28.80
   6 -19  -1  594.94   24.90
  -7  19   1   -1.10   10.20
   7 -19   1   19.60   10.70
   7 -19   1   32.10   10.30
  -7 -19  -1    4.80   12.10
  -7  19   1   21.40   10.10
   7 -19   1   10.30   11.40
   7  19  -1   36.30    8.80
   7  19  -1   30.60   10.60
   7  19  -1   26.20    8.40
   7  19   1   19.70   10.20
   7  19   1   23.20    8.20
  -7  19  -1   23.70   10.30
   7 -19  -1   29.50   10.70
   7 -19  -1   21.50   11.60
  -7  19  -1   19.50   11.10
  -7  19  -1   20.70   11.00
   7 -19  -1   17.80    9.70
  -7 -19   1   18.70   17.70
   7  19   1   29.20    9.10
   8  19  -1   43.70    9.50
   8 -19   1   47.90   12.70
  -8 -19  -1   55.29   13.80
  -8  19   1   34.70   11.10
  -8  19   1   34.60   11.20
   8 -19   1   40.20   11.30
   8  19  -1   43.20    9.10
   8 -19   1   29.30   11.50
  -8  19   1   27.80   10.40
   8  19  -1   38.30   11.10
   8 -19  -1   42.10   12.70
   8  19   1   25.70   10.30
   8 -19  -1   20.00   10.20
  -8  19  -1   30.70   11.40
  -8  19  -1   25.60   11.10
   8 -19  -1   53.39   12.30
  -8  19  -1   37.50   10.70
  -8 -19   1   11.40   14.40
   8  19   1   27.70    9.00
   9 -19   1  194.18   24.00
   9  19  -1  166.18   16.10
  -9  19   1  200.78   21.50
  -9 -19  -1  200.98   21.90
  -9  19   1  197.58   20.50
   9  19  -1  163.38   19.20
  -9  19   1  194.78   19.20
   9 -19   1  192.68   22.40
   9 -19   1  174.58   20.50
   9  19  -1  161.58   21.20
   9  19   1  200.58   17.20
   9 -19  -1  206.08   23.00
   9  19   1  177.48   20.00
   9 -19  -1  211.78   20.10
   9  19   1  187.78   18.10
  -9  19  -1  182.98   19.90
  -9 -19   1  183.48   19.30
   9 -19  -1  202.18   23.40
  -9  19  -1  160.48   15.80
  -9  19  -1  179.88   22.20
 -10  19   1  175.68   22.90
  10 -19   1  176.18   17.00
  10 -19   1  175.78   18.00
  10  19  -1  185.78   18.00
  10  19  -1  183.58   20.90
  10  19  -1  179.58   17.40
 -10 -19  -1  163.78   16.10
 -10  19   1  182.98   21.00
  10 -19   1  148.69   16.80
 -10  19   1  143.99   15.20
  10  19   1  193.88   18.80
  10 -19  -1  217.98   21.70
  10 -19  -1  138.69   17.30
 -10  19  -1  250.47   21.30
 -10 -19   1  156.18   16.60
  10  19   1  168.38   20.50
  10  19   1  171.08   18.00
  10 -19  -1  151.68   17.30
 -10  19  -1  164.58   16.10
 -10  19  -1  184.08   22.90
 -11  19   1  129.09   15.30
  11 -19   1  109.39   16.30
  11  19  -1  114.69   12.80
  11  19  -1  113.59   13.20
 -11  19   1  114.79   15.60
 -11 -19  -1   85.99   15.10
 -11  19   1   98.99   15.00
  11 -19   1   65.49   14.60
  11  19  -1  121.49   13.90
  11 -19   1  116.69   17.60
  11  19   1  119.49   14.80
 -11 -19   1   86.39   15.40
 -11  19  -1   86.39   14.30
 -11  19  -1  111.19   15.80
 -11  19  -1  128.69   16.00
  11 -19  -1  104.99   16.70
  11  19   1  118.49   13.90
  11 -19  -1  134.59   18.40
  11 -19  -1  102.29   15.50
  12 -19   1  140.49   18.30
  12 -19   1  146.19   18.90
  12  19  -1  142.19   14.90
 -12  19   1  182.48   17.40
  12  19  -1  137.49   18.00
 -12 -19  -1   95.49   15.90
  12  19  -1  186.88   20.80
  12 -19   1  124.39   17.70
 -12  19   1  136.59   16.70
 -12 -19   1  130.09   16.50
  12  19   1  151.38   15.10
 -12  19  -1  119.19   16.60
 -12  19  -1  142.89   16.80
  12 -19  -1  119.39   17.40
  12 -19  -1  131.89   17.60
 -12  19  -1  120.69   16.60
  12  19   1  135.49   14.90
  12 -19  -1  138.79   19.20
  13 -19   1   13.10   15.80
 -13  19   1   35.60   14.70
  13  19  -1  -13.40   12.90
  13 -19   1    1.20   15.60
 -13  19   1   11.70   13.70
  13  19  -1  -11.30   11.80
  13 -19  -1  -17.30   14.90
 -13  19  -1   11.40   14.00
 -13  19  -1   -0.20   14.70
  13  19   1  -15.60   12.50
  13  19   1    3.00   14.00
  13 -19  -1  -11.80   15.40
   0  20   1   26.20    8.50
   0 -20  -1   25.10    6.90
   0 -20   1   34.10    7.00
   0  20   1   24.10    8.80
   0 -20   1   24.10   10.30
   0 -20   1   13.40    7.30
   0 -20  -1   12.70   10.10
   0  20   1   24.30   10.50
   0  20  -1   20.30    8.10
   0  20  -1   17.40   11.40
   0 -20  -1   18.00    7.90
   0  20  -1   21.20   10.30
  -1  20   1  378.76   19.50
  -1 -20  -1  421.56   15.90
   1  20  -1  392.96   18.40
   1 -20   1  417.76   24.10
  -1 -20  -1  398.86   16.80
  -1  20   1  356.76   22.80
  -1  20   1  380.86   18.40
  -1 -20  -1  389.66   23.80
   1  20  -1  367.06   22.70
   1 -20   1  419.46   18.00
   1 -20   1  375.26   16.30
   1  20  -1  428.26   23.60
  -1  20  -1  412.66   18.80
   1  20   1  421.96   19.00
  -1 -20   1  366.26   23.40
   1 -20  -1  408.96   18.40
  -1 -20   1  412.56   16.00
  -1  20  -1  380.76   23.10
   1 -20  -1  400.96   17.20
  -1 -20   1  409.76   15.00
   1  20   1  392.86   23.10
   1  20   1  361.56   24.40
  -1  20  -1  393.46   19.50
   1 -20  -1  384.46   24.10
   2 -20   1   -4.70    7.60
  -2 -20  -1   -0.70    6.50
  -2 -20  -1   20.00    6.10
   2 -20   1   19.50   10.30
   2  20  -1  -11.10    9.20
  -2 -20  -1    1.40   10.00
   2 -20   1    3.70    6.80
  -2  20   1    1.90    9.80
  -2  20   1    0.20    8.00
  -2  20   1   -2.30    7.30
   2  20  -1   -1.40    7.20
   2  20  -1   -2.50    7.50
  -2  20  -1    3.30    8.00
  -2  20  -1    0.00    9.60
  -2  20  -1    4.30    7.50
   2 -20  -1    2.80    6.80
   2 -20  -1   12.70    9.90
  -2 -20   1    0.00    5.20
   2  20   1    0.70    7.30
  -2 -20   1    6.00    6.00
   2 -20  -1    0.80    8.10
  -2 -20   1   -3.40   10.10
   2  20   1    3.70    9.60
  -3  20   1   83.89   11.40
   3  20  -1   89.79   10.40
  -3 -20  -1   97.59   10.90
  -3 -20  -1   86.09    9.50
  -3  20   1   93.09   13.10
   3  20  -1   93.59   13.20
  -3 -20  -1   73.79   12.20
   3 -20   1  103.39   13.00
  -3  20   1   89.29   11.20
   3 -20   1   76.79   12.50
   3  20  -1   99.79   10.40
  -3 -20   1   81.69    9.30
  -3 -20   1   74.89   12.40
   3 -20  -1   88.99   13.20
  -3  20  -1   97.99   11.30
  -3  20  -1   79.59   10.70
   3  20   1   89.09    9.90
  -3 -20   1   80.39    8.10
   3 -20  -1   82.29   10.40
   3  20   1   95.89   16.10
   3 -20  -1   87.09   11.20
  -3  20  -1   89.59   13.10
   3  20   1   81.69   12.80
   4 -20   1  311.17   19.30
   4  20  -1  356.46   22.20
  -4  20   1  307.37   19.60
  -4 -20  -1  341.07   22.70
  -4  20   1  347.37   23.20
   4 -20   1  327.37   23.80
   4 -20   1  315.07   18.20
  -4 -20  -1  315.77   11.60
   4  20  -1  326.97   17.60
  -4  20   1  320.97   18.60
  -4 -20  -1  329.97   12.40
   4  20  -1  325.17   17.00
  -4  20  -1  341.87   23.10
  -4  20  -1  318.37   19.00
   4  20   1  316.47   23.70
   4 -20  -1  291.87   17.90
   4 -20  -1  331.77   24.00
  -4 -20   1  314.37   22.50
   4 -20  -1  296.27   19.40
  -4  20  -1  317.57   19.40
   4  20   1  296.67   17.40
   4  20   1  345.57   22.80
  -5  20   1   -3.50    8.50
   5 -20   1   10.70   10.60
   5  20  -1   -5.50    7.50
  -5  20   1   -0.30    9.90
  -5 -20  -1   -6.50    9.60
  -5  20   1   11.60   10.40
   5 -20   1   -0.50    8.40
   5  20  -1   20.60   10.80
   5 -20   1    2.90    9.40
  -5  20  -1    7.50   13.10
  -5  20  -1   -3.00   10.40
   5 -20  -1   -3.70    8.20
   5  20   1    6.80   10.00
  -5 -20   1   -8.40    9.50
  -5  20  -1   -6.90    9.10
   5 -20  -1   11.10   10.60
   5  20   1    9.30    7.60
   5 -20  -1   -6.60    9.30
  -6  20   1   -5.10   10.10
   6  20  -1    2.90    8.40
  -6  20   1   -7.00    9.60
   6 -20   1   -0.30   10.50
   6 -20   1    8.50   10.10
   6  20  -1   10.10    7.60
  -6  20   1    9.40    9.70
  -6 -20  -1    0.70   10.20
   6  20  -1    0.30   10.00
  -6  20  -1   -3.40   10.40
   6  20   1   11.00   10.10
  -6  20  -1   -2.90    9.50
   6 -20  -1   10.80   10.40
  -6  20  -1   -5.60    8.70
   6  20   1   -8.70   11.00
   6 -20  -1   10.50   11.00
   6 -20  -1   24.10   11.40
  -6 -20   1    1.50   10.40
   6  20   1    2.10    7.90
   7 -20   1  296.07   21.50
   7  20  -1  300.87   19.60
   7  20  -1  287.97   17.50
  -7  20   1  343.57   20.70
   7 -20   1  309.47   25.60
   7 -20   1  379.36   22.00
  -7  20   1  291.97   23.60
  -7  20   1  296.87   21.60
  -7 -20  -1  297.47   23.90
   7  20  -1  270.57   22.60
   7 -20  -1  332.47   22.20
  -7  20  -1  306.37   21.30
   7 -20  -1  335.17   20.90
  -7  20  -1  339.37   20.40
  -7  20  -1  321.67   23.80
   7 -20  -1  330.37   26.00
   7  20   1  316.97   18.80
  -7 -20   1  328.87   24.00
   7  20   1  342.87   18.40
   7  20   1  329.27   23.70
   8 -20   1   48.90   12.80
   8  20  -1   36.90    9.40
   8  20  -1   46.40   12.40
  -8  20   1   38.00   11.70
   8 -20   1   37.00   11.00
  -8  20   1   44.50   11.60
  -8  20   1   47.50   13.90
   8 -20   1   31.20   13.40
  -8 -20  -1   38.90   11.90
   8  20   1   32.20   10.10
   8 -20  -1   53.59   12.20
   8  20   1   36.10   11.80
   8  20   1   51.29   10.80
   8 -20  -1   58.69   13.40
  -8  20  -1   55.89   12.40
  -8 -20   1   37.90   11.90
  -8  20  -1   59.89   11.70
   8 -20  -1   58.79   14.00
  -8  20  -1   29.80   13.10
   9  20  -1    6.20    9.40
  -9  20   1   15.60   11.00
   9 -20   1   16.10   11.60
  -9 -20  -1   -6.30   11.50
  -9  20   1   11.60   12.00
   9 -20   1   33.10   13.50
   9  20  -1   32.80   12.30
   9  20  -1   20.80   10.10
   9 -20   1   27.90   13.30
   9  20   1   22.80   10.30
   9  20   1    4.20   11.10
   9 -20  -1   12.00   12.70
  -9 -20   1    7.40   12.20
   9  20   1   33.20   10.40
  -9  20  -1   12.90   11.60
   9 -20  -1   11.70   11.50
   9 -20  -1   12.70   13.60
  -9  20  -1   31.20   11.90
 -10  20   1    6.20   13.80
 -10 -20  -1   11.80   13.10
  10 -20   1   47.80   13.20
  10  20  -1   43.60   11.30
  10  20  -1   43.90   10.70
 -10  20   1   12.70   12.10
  10 -20   1   10.30   13.70
  10 -20   1   14.30   14.00
 -10  20   1   22.40   12.50
  10  20  -1   25.30   11.90
  10 -20  -1   16.50   14.70
  10  20   1   22.40   11.40
  10  20   1   25.80   11.80
  10 -20  -1   31.80   12.70
  10  20   1   15.30   11.20
 -10 -20   1   14.30   13.50
  10 -20  -1   10.10   14.00
 -10  20  -1   -3.80   12.50
 -10  20  -1   24.60   12.50
 -10  20  -1  -14.10   13.90
  11 -20   1   59.09   17.40
 -11 -20  -1   32.50   14.00
 -11  20   1   61.09   14.40
  11  20  -1   82.39   13.50
 -11  20   1   24.80   14.10
  11  20  -1   51.99   12.50
  11 -20   1   31.60   15.40
  11 -20   1   78.89   15.40
 -11  20   1   38.10   13.80
  11  20  -1   40.60   12.60
  11  20   1   69.59   13.40
  11 -20  -1   82.09   15.20
  11 -20  -1   55.49   16.80
 -11  20  -1   61.39   14.50
  11  20   1   45.80   12.30
 -11 -20   1   36.40   14.80
 -11  20  -1   46.60   13.70
 -11  20  -1   50.09   15.00
  11 -20  -1   66.99   16.30
  11  20   1   48.70   13.50
  12 -20   1   -1.00   15.70
  12  20  -1   30.70   11.90
  12 -20   1   -5.20   14.40
 -12  20   1   19.90   13.60
  12  20  -1   -1.50   12.40
 -12  20   1  -11.40   14.40
  12  20  -1  -13.50   11.40
 -12  20  -1   -4.00   13.90
  12 -20  -1   16.10   15.60
 -12 -20   1   -3.70   16.10
 -12  20  -1   37.80   14.80
  12 -20  -1  -32.00   14.40
 -12  20  -1   12.20   15.40
  12  20   1    7.60   13.30
  12 -20  -1  -15.10   19.30
  12  20   1    6.20   11.90
   0  21   1   -9.40   10.10
   0  21  -1  -18.30    9.50
   0 -21  -1   -5.50    7.30
   0  21   1   -8.60    7.40
   0 -21   1   -2.50    6.00
   0 -21  -1    0.20    6.70
   0  21   1  -19.50    7.90
   0  21  -1   -1.70    8.40
   0 -21   1    2.50    7.30
   0 -21   1   -6.40   10.00
   0 -21  -1  -18.20    9.20
   0  21  -1  -12.90    7.40
  -1  21   1   -4.30    7.70
  -1 -21  -1    6.30    7.30
   1 -21   1    0.10    6.70
   1 -21   1   -9.20    7.40
   1  21  -1    4.90   10.40
  -1 -21  -1    4.40    6.40
  -1  21   1   -3.00    8.40
  -1  21   1   -8.20   10.00
  -1 -21  -1   -2.40    9.60
   1  21  -1   -2.70    7.60
   1 -21   1    3.80    9.80
   1  21  -1    9.80    9.00
   1  21   1    3.60    8.50
   1  21   1    3.60   10.30
   1 -21  -1    3.30    8.20
   1 -21  -1    2.80    9.80
   1 -21  -1   -0.40    7.00
  -1 -21   1   -1.90    9.70
  -1  21  -1    5.20    8.60
  -1  21  -1   -7.80    7.70
  -1  21  -1   10.20   10.80
   1  21   1    0.70    7.80
  -1 -21   1   -8.60    5.60
  -1 -21   1   -1.40    6.70
  -2  21   1  196.48   21.60
   2  21  -1  224.28   21.40
   2 -21   1  252.07   22.60
  -2  21   1  226.98   17.80
   2 -21   1  240.18   15.20
   2  21  -1  242.88   16.20
  -2 -21  -1  238.18   22.50
   2 -21   1  241.08   16.90
   2  21  -1  234.38   17.10
  -2 -21  -1  239.48   13.00
  -2 -21  -1  232.58   14.40
  -2  21   1  235.68   17.40
   2 -21  -1  233.28   22.70
   2 -21  -1  220.68   15.70
  -2  21  -1  242.08   17.50
  -2 -21   1  217.68   13.00
   2  21   1  254.17   21.90
   2  21   1  205.88   16.70
  -2 -21   1  229.98   22.20
  -2  21  -1  239.98   18.00
  -2 -21   1  247.18   12.00
  -2  21  -1  249.58   22.00
   2  21   1  252.77   18.80
  -3  21   1   57.29   11.20
  -3  21   1   63.39   12.50
  -3 -21  -1   71.79    7.20
   3  21  -1   53.19   12.00
   3  21  -1   37.20   10.50
   3  21  -1   48.30    9.50
   3 -21   1   45.40   10.00
  -3 -21  -1   42.70   11.50
  -3  21   1   41.60   10.80
   3 -21   1   57.99    9.50
  -3 -21  -1   63.09    7.90
   3 -21   1   52.39   12.30
  -3 -21   1   56.09    6.20
  -3 -21   1   49.20   12.10
   3 -21  -1   50.79    9.70
   3 -21  -1   57.29   12.80
   3  21   1   61.69   10.40
  -3  21  -1   49.10   10.40
   3  21   1   52.59    9.40
   3 -21  -1   53.39   10.30
   3  21   1   66.89   12.80
  -3  21  -1   65.89   12.80
  -3 -21   1   47.40    6.70
  -3  21  -1   56.49   10.30
   4  21  -1 1864.31   47.80
   4  21  -1 1812.72   41.40
  -4  21   1 1767.22   43.50
  -4 -21  -1 1858.01   48.10
   4 -21   1 1807.22   42.80
   4  21  -1 1682.73   46.20
  -4 -21  -1 1799.02   34.30
   4 -21   1 1769.82   42.10
  -4  21   1 1585.04   48.30
  -4  21   1 1837.72   49.99
   4 -21   1 1824.42   49.30
  -4 -21  -1 1750.82   34.40
  -4 -21   1 1834.32   48.00
   4  21   1 1837.52   47.70
   4  21   1 1798.62   41.80
  -4  21  -1 1735.33   43.60
  -4  21  -1 1588.54   47.80
  -4  21  -1 1854.81   50.19
   4  21   1 1755.02   42.40
   4 -21  -1 1872.01   49.80
   4 -21  -1 1749.53   42.50
  -5  21   1  591.94   25.30
   5  21  -1  611.54   22.30
  -5 -21  -1  616.44   28.60
  -5  21   1  610.24   25.00
   5 -21   1  641.74   25.60
  -5  21   1  606.94   44.60
   5  21  -1  634.34   29.30
   5 -21   1  643.04   30.60
   5  21  -1  590.04   26.90
   5 -21   1  590.74   25.70
  -5  21  -1  615.24   25.30
  -5 -21   1  641.34   29.10
   5  21   1  625.94   23.30
  -5  21  -1  594.14   43.60
   5 -21  -1  690.43   26.20
   5 -21  -1  633.14   30.60
  -5  21  -1  573.14   25.30
   5  21   1  619.74   28.90
  -6  21   1  456.05   23.10
   6  21  -1  394.36   20.90
   6  21  -1  428.96   26.20
   6 -21   1  456.25   23.90
   6 -21   1  448.06   22.60
  -6  21   1  407.26   36.30
  -6 -21  -1  371.06   25.30
   6 -21   1  441.36   28.40
   6  21  -1  408.56   20.00
  -6  21   1  385.76   23.60
   6 -21  -1  420.56   28.00
   6  21   1  406.36   21.10
  -6  21  -1  367.96   38.50
   6 -21  -1  471.15   24.50
   6  21   1  399.86   20.10
   6 -21  -1  455.55   22.60
  -6 -21   1  384.36   25.50
  -6  21  -1  412.16   22.90
   6  21   1  391.66   25.90
  -6  21  -1  465.75   23.20
   7  21  -1   47.10   10.00
  -7  21   1   35.70   12.70
   7  21  -1   47.10   12.90
   7 -21   1   64.59   14.50
  -7 -21  -1   29.70   12.50
   7 -21   1   37.90   11.50
   7  21  -1   52.19   10.70
  -7  21   1   46.60   11.60
   7 -21   1   51.59   13.20
  -7  21   1   40.00   12.20
  -7  21  -1   50.59   11.80
   7  21   1   43.00   10.40
  -7  21  -1   62.79   14.10
  -7  21  -1   43.70   12.10
   7  21   1   25.10   12.00
   7 -21  -1   55.49   12.90
   7 -21  -1   47.60   13.60
   7 -21  -1   49.40   11.90
  -7 -21   1   15.30   11.50
   7  21   1   40.70   10.10
   8  21  -1   36.00    9.80
   8  21  -1   14.30   12.10
  -8  21   1   46.80   12.00
   8 -21   1   19.30   13.00
  -8  21   1   26.00   12.50
   8  21  -1   15.30    9.80
   8 -21   1   32.10   12.00
  -8 -21  -1   30.80   12.70
  -8  21   1   20.10   12.10
   8 -21   1    8.80   13.30
   8 -21  -1   12.80   11.50
  -8  21  -1    6.70   11.00
   8 -21  -1   41.70   13.40
  -8  21  -1   17.80   12.00
  -8 -21   1   21.40   12.80
   8  21   1   16.70   10.20
   8  21   1   19.70   11.80
  -8  21  -1    5.60   12.60
   8 -21  -1   38.10   14.10
   8  21   1   28.30   10.40
  -9  21   1   50.39   13.30
   9  21  -1   83.79   12.40
   9  21  -1   75.39   14.40
  -9 -21  -1   62.39   14.00
  -9  21   1   57.39   14.10
   9 -21   1   66.19   15.80
   9  21  -1   66.49   11.80
   9 -21   1   83.49   14.30
  -9  21   1   79.69   13.80
   9 -21   1   67.89   16.00
  -9 -21   1   46.90   13.90
   9  21   1   52.59   18.70
  -9  21  -1   75.59   14.80
   9 -21  -1   72.09   15.90
  -9  21  -1   91.49   14.50
  -9  21  -1   75.89   14.70
   9 -21  -1   57.79   15.50
   9  21   1   70.19   13.90
   9  21   1   63.79   12.30
   9 -21  -1   94.09   14.70
 -10  21   1  163.98   17.90
  10  21  -1  185.88   20.90
  10  21  -1  189.38   21.70
  10  21  -1  180.38   17.50
 -10 -21  -1  154.68   17.60
  10 -21   1  240.08   28.10
  10 -21   1  187.68   18.50
  10 -21   1  164.58   19.40
 -10  21   1  164.68   18.50
 -10  21   1  197.68   22.80
  10 -21  -1  187.28   20.00
  10  21   1  159.28   16.00
  10 -21  -1  183.78   18.40
  10  21   1  213.48   23.60
  10 -21  -1  168.08   19.20
 -10 -21   1  221.68   26.10
 -10  21  -1  193.38   19.60
  10  21   1  186.08   20.40
 -10  21  -1  197.18   22.90
 -10  21  -1  166.88   18.30
 -11  21   1   91.59   15.40
 -11  21   1  120.19   16.90
 -11  21   1   97.09   17.10
  11 -21   1   95.09   16.80
  11 -21   1   92.89   17.80
  11 -21   1   97.39   17.50
  11  21  -1   91.79   14.30
  11  21  -1   93.99   15.40
  11  21  -1   93.99   13.90
 -11 -21  -1   61.79   16.40
  11 -21  -1  113.09   17.20
 -11  21  -1  102.39   16.60
 -11  21  -1   71.99   16.30
 -11  21  -1  124.29   17.20
  11  21   1  104.19   14.10
 -11 -21   1   86.09   17.40
  11  21   1   88.49   15.20
  11 -21  -1  102.89   18.50
  11 -21  -1   81.79   17.30
  11  21   1  121.39   15.30
  12 -21   1  630.94   35.40
 -12  21   1  633.74   30.80
  12  21  -1  604.34   27.50
  12 -21   1  579.04   37.60
  12  21  -1  573.74   28.90
 -12  21   1  600.74   32.10
 -12 -21  -1  510.35   33.70
  12  21  -1  526.75   29.70
 -12  21  -1  570.64   34.00
  12 -21  -1  676.73   35.70
  12  21   1  529.65   30.40
  12  21   1  513.95   27.70
 -12  21  -1  519.65   33.20
  12 -21  -1  513.95   36.40
 -12 -21   1  441.96   33.00
 -12  21  -1  653.13   31.60
   0  22  -1  928.41   28.90
   0 -22  -1  908.71   34.90
   0 -22   1  880.51   24.80
   0  22   1  898.01   29.30
   0 -22   1  949.21   25.90
   0 -22   1  841.62   34.20
   0  22  -1  886.71   29.20
   0 -22  -1  929.61   25.90
   0 -22  -1  922.81   26.50
   0  22   1  915.51   28.90
   1  22  -1    3.20   18.40
  -1  22   1    6.00    9.50
  -1  22   1  -18.50   13.80
  -1 -22  -1    6.70    7.00
   1 -22   1    6.00    8.40
  -1 -22  -1   -8.50    7.30
   1  22  -1   -7.00    8.70
   1  22  -1    5.40    8.50
  -1  22   1    2.30   13.60
   1 -22   1   11.40   11.30
   1 -22   1    5.40    7.10
  -1  22  -1    0.00    9.10
   1  22   1   -3.70   18.50
   1 -22  -1   -9.60    8.40
   1  22   1  -13.10    8.40
  -1  22  -1   -3.60    8.90
  -1 -22   1   10.00    6.60
  -1  22  -1   -1.70   14.30
   1 -22  -1  -19.30    7.00
   1 -22  -1  -19.00   10.10
  -1 -22   1    0.10    7.30
  -1 -22   1    3.10   10.70
   1  22   1   -7.20    8.40
   2  22  -1   43.40   10.20
   2 -22   1   55.29    9.50
  -2 -22  -1   53.09    8.80
  -2  22   1   43.50   12.40
  -2 -22  -1   56.59    7.90
  -2 -22  -1   53.19   12.80
   2  22  -1   50.99   10.20
  -2  22   1   48.80   14.20
   2 -22   1   51.29   12.60
  -2  22   1   53.79   11.10
   2  22  -1   58.69   20.70
  -2 -22   1   62.29    8.10
   2 -22  -1   62.89   12.90
  -2  22  -1   56.49   14.60
   2 -22  -1   58.69    9.90
   2  22   1   49.10   18.70
   2  22   1   65.89   11.20
  -2 -22   1   67.59    7.40
  -2  22  -1   57.69   11.20
   2 -22  -1   33.30   10.10
   2  22   1   41.50   10.10
  -2 -22   1   44.50   12.30
   3  22  -1   29.80   10.20
  -3 -22  -1   43.90    6.90
   3 -22   1   45.60    9.80
  -3 -22  -1   51.79   12.60
  -3  22   1   49.60   12.90
   3 -22   1   31.40   10.30
   3  22  -1   31.90   18.00
  -3 -22  -1   42.80    7.70
   3  22  -1   32.40    9.80
  -3  22   1   43.70   10.30
   3 -22   1   46.10   13.00
  -3  22   1   20.50   10.70
  -3  22  -1   41.90   11.00
   3  22   1   27.30   16.70
   3 -22  -1   46.70   10.00
   3 -22  -1   26.20   10.60
   3 -22  -1   54.69   13.30
  -3 -22   1   33.50    5.80
  -3 -22   1   27.00    6.60
   3  22   1   20.20    9.80
   3  22   1   35.80    9.70
  -3  22  -1   50.89   13.20
  -3 -22   1   38.50   12.20
  -3  22  -1   40.20   10.50
   4  22  -1  336.87   20.20
   4 -22   1  364.96   21.40
   4 -22   1  349.87   26.30
  -4  22   1  331.87   21.40
   4  22  -1  355.86   19.70
  -4 -22  -1  346.07   12.30
   4  22  -1  304.87   38.40
  -4 -22  -1  351.56   25.60
  -4  22   1  392.26   26.10
  -4  22   1  338.67   20.50
  -4 -22  -1  342.47   13.20
   4 -22  -1  348.67   21.50
   4  22   1  404.56   36.80
  -4 -22   1  360.86   26.00
  -4  22  -1  375.46   26.10
  -4  22  -1  328.87   22.00
   4  22   1  363.76   20.00
   4 -22  -1  373.06   27.30
   4  22   1  333.07   20.70
  -4  22  -1  376.36   21.50
   5 -22   1  -15.50    9.70
   5  22  -1    5.20    9.40
   5 -22   1    8.10   12.20
   5  22  -1    2.70   20.00
   5  22  -1   -9.70    8.20
  -5  22   1   -8.60   10.10
  -5  22   1   -3.50    9.70
  -5  22   1   22.80   11.90
   5 -22   1  -11.50    9.30
  -5 -22  -1   -7.50   11.20
   5  22   1    0.10    8.90
   5  22   1   -6.90   18.80
  -5  22  -1  -20.70   10.20
   5  22   1   -7.20    9.30
   5 -22  -1   -0.70    9.30
   5 -22  -1  -15.20   10.20
  -5  22  -1   13.30   12.20
  -5  22  -1   10.90    9.80
   5 -22  -1    8.50   12.40
  -5 -22   1    8.20   11.40
   6  22  -1  344.07   43.20
  -6  22   1  420.36   23.20
  -6  22   1  475.75   29.30
   6 -22   1  448.66   23.80
  -6  22   1  416.76   24.30
   6 -22   1  438.96   29.50
  -6 -22  -1  430.46   27.70
   6 -22   1  427.26   24.60
   6  22  -1  430.76   21.40
  -6  22  -1  436.46   24.50
   6  22   1  430.66   21.20
   6 -22  -1  408.36   23.90
   6 -22  -1  472.55   29.80
   6 -22  -1  437.76   25.10
   6  22   1  366.06   41.60
  -6 -22   1  454.05   27.70
  -6  22  -1  459.45   24.20
  -6  22  -1  424.26   29.10
   7  22  -1  416.96   21.50
   7 -22   1  400.26   30.60
   7  22  -1  347.57   21.40
  -7 -22  -1  363.66   27.20
   7 -22   1  393.86   23.60
  -7  22   1  381.86   28.10
   7 -22   1  381.66   25.20
  -7  22   1  341.27   23.90
  -7  22   1  402.76   24.30
   7 -22  -1  344.57   24.80
  -7  22  -1  348.17   24.80
   7  22   1  362.76   25.80
   7 -22  -1  347.27   22.80
  -7 -22   1  374.66   26.80
  -7  22  -1  351.96   23.30
  -7  22  -1  371.86   28.30
   7 -22  -1  310.07   28.60
   7  22   1  356.56   21.80
  -8  22   1   18.10   11.90
   8 -22   1    2.00   11.60
  -8 -22  -1   -2.30   12.20
   8  22  -1   16.30   10.80
   8 -22   1   12.40   13.30
   8 -22   1   -6.60   14.30
  -8  22   1   -6.70   12.30
   8  22  -1   20.30   10.00
  -8  22   1   -3.50   12.30
   8 -22  -1   12.40   12.00
   8  22   1   11.70   10.80
  -8 -22   1   18.40   12.70
  -8  22  -1   -5.10   12.20
   8 -22  -1  -11.80   13.20
  -8  22  -1  -22.90   12.70
  -8  22  -1   22.80   11.90
   8  22   1  -14.00   12.70
   8 -22  -1    0.10   14.10
  -9 -22  -1   -7.20   13.10
   9  22  -1    7.40   11.20
  -9  22   1   37.40   14.60
   9 -22   1   24.60   15.60
   9 -22   1    4.60   14.60
  -9  22   1   22.00   12.60
  -9  22   1   14.50   13.80
   9 -22   1   16.40   12.40
   9  22   1   10.70   11.00
   9 -22  -1  -19.60   14.80
   9 -22  -1    8.30   15.20
   9  22   1   10.70   11.50
  -9  22  -1   -6.20   13.70
  -9  22  -1   29.60   13.50
  -9 -22   1   -5.10   12.70
  -9  22  -1   17.50   13.50
   9 -22  -1   27.40   13.50
  10 -22   1   92.59   16.10
 -10 -22  -1   62.19   16.30
 -10  22   1  109.69   16.00
 -10  22   1   70.29   16.10
  10 -22   1   92.99   18.40
  10  22  -1  107.59   14.40
  10  22  -1   95.79   14.10
 -10  22   1   76.79   16.80
  10 -22   1   95.89   18.50
  10 -22  -1   90.79   16.30
  10 -22  -1   90.69   18.50
 -10  22  -1   73.89   16.60
  10  22   1  104.69   15.10
 -10  22  -1   90.39   16.90
 -10  22  -1   80.69   15.50
 -10 -22   1  109.69   17.50
  10  22   1   84.39   14.20
  10 -22  -1   88.89   18.10
  11 -22   1    1.20   16.70
  11  22  -1   -4.00   25.00
 -11  22   1   -3.70   15.20
 -11  22   1   14.70   14.90
  11 -22   1   12.90   15.40
 -11  22   1   11.00   15.40
  11  22  -1    4.40   12.40
 -11 -22  -1   -9.20   15.50
  11  22  -1   33.20   13.90
 -11  22  -1    7.20   15.80
  11  22   1   -4.50   19.60
  11 -22  -1    6.90   15.00
 -11 -22   1   -5.10   15.60
 -11  22  -1    7.70   14.80
 -11  22  -1    9.10   15.00
  11  22   1    4.80   12.40
  11  22   1   13.10   14.10
  11 -22  -1   18.20   17.10
   0 -23   1    5.90    8.50
   0 -23  -1   13.70    9.00
   0 -23   1    8.10    7.40
   0 -23  -1   12.70    7.60
   0  23   1    5.10   10.10
   0 -23   1    3.60   11.50
   0 -23  -1    5.80   12.00
   0  23   1    0.70    9.10
   0  23   1   -7.60   11.50
   0  23  -1    3.70   10.60
   0  23  -1    1.20   12.10
   0  23  -1   -7.30    9.40
   1 -23   1   55.69   13.90
  -1 -23  -1   39.30   13.10
  -1 -23  -1   32.90    9.30
   1  23  -1   37.20   11.00
   1 -23   1   56.29    9.30
  -1  23   1   44.10   13.60
  -1 -23  -1   47.00    8.40
  -1  23   1   36.40   10.40
   1  23  -1   18.90   12.60
  -1  23   1   46.40   11.40
   1 -23   1   53.39   10.50
   1 -23  -1   35.80   12.90
  -1  23  -1   40.70   13.30
   1  23   1   32.30   12.60
   1  23   1   53.49   12.40
  -1  23  -1   45.10   10.60
   1 -23  -1   37.70   10.40
  -1 -23   1   33.50   12.50
  -1  23  -1   34.50   11.00
   1  23   1   47.70   11.40
  -1 -23   1   31.80    8.70
  -1 -23   1   39.80    8.00
   1 -23  -1   52.09    9.30
   2  23  -1   63.89   12.00
  -2  23   1   41.90   13.40
   2  23  -1   42.40   11.00
   2 -23   1   48.80    9.60
  -2  23   1   59.69   11.80
   2 -23   1   54.69   13.70
  -2  23   1   42.50   10.80
  -2 -23  -1   44.70    9.00
   2 -23   1   54.19   10.70
   2  23  -1   44.70   13.30
  -2 -23  -1   45.80    7.90
  -2 -23  -1   46.60   13.20
  -2  23  -1   56.89   11.30
  -2  23  -1   39.50   13.30
  -2 -23   1   15.20   12.30
   2  23   1   42.50   18.50
  -2 -23   1   41.10    8.20
   2 -23  -1   31.70    9.30
  -2 -23   1   64.59    7.50
  -2  23  -1   55.79   11.90
   2 -23  -1   32.10   10.60
   2  23   1   59.39   11.60
   2  23   1   43.50   12.90
   2 -23  -1   54.49   13.80
  -3  23   1   20.80   12.60
  -3 -23  -1   47.40    8.10
  -3  23   1   36.70   10.60
   3  23  -1   35.40   11.10
   3  23  -1   23.50   12.60
  -3 -23  -1   17.10   12.70
  -3 -23  -1   50.09    7.20
   3  23  -1   19.40    9.80
   3 -23   1   26.20   10.40
   3 -23   1   33.70   13.40
   3 -23   1   33.50    9.70
  -3  23   1   16.70   11.20
   3  23   1   35.70   11.10
   3 -23  -1   21.40   13.30
  -3 -23   1   31.80   13.50
   3 -23  -1   15.80   10.50
   3 -23  -1   33.40    9.90
  -3  23  -1   35.10   13.40
  -3  23  -1   38.70   11.50
  -3 -23   1   39.20    5.90
  -3 -23   1   37.40    6.80
  -3  23  -1   21.20   10.40
   3  23   1   45.90   13.30
  -4  23   1   -4.30   10.20
   4  23  -1   -0.40   10.20
   4 -23   1   27.60   11.10
   4 -23   1    3.60   13.10
   4  23  -1    0.10    9.20
  -4  23   1    7.50   11.90
  -4 -23  -1   13.70   12.20
  -4  23   1   -0.40    9.50
   4  23  -1   -2.80   11.60
  -4 -23  -1    6.00    5.20
  -4 -23  -1   -0.70    6.10
   4 -23  -1   17.70   10.00
  -4 -23   1   -0.50   12.20
   4  23   1   -6.80   11.60
  -4  23  -1  -12.30   11.80
  -4  23  -1   -7.40   10.00
   4 -23  -1   -7.90   10.90
   4 -23  -1    7.80   13.10
  -4  23  -1   -4.20    9.60
   4  23   1    0.10    9.90
  -5 -23  -1  373.86   27.80
   5 -23   1  373.86   21.90
   5  23  -1  333.97   27.30
  -5  23   1  369.96   28.80
   5  23  -1  344.17   21.80
  -5  23   1  353.16   24.40
  -5  23   1  393.96   23.30
   5  23  -1  348.87   21.80
   5 -23   1  382.66   29.80
   5 -23   1  362.96   23.50
   5  23   1  347.87   27.00
   5 -23  -1  402.16   24.30
  -5 -23   1  361.16   28.10
  -5  23  -1  365.26   22.60
   5 -23  -1  402.66   29.80
  -5  23  -1  378.06   28.10
   5  23   1  378.46   28.40
   5  23   1  368.96   22.50
  -5  23  -1  295.17   23.20
  -6  23   1   67.69   14.50
   6 -23   1   79.69   13.90
   6 -23   1   53.99   12.70
  -6  23   1   54.99   13.80
   6  23  -1   78.59   12.80
   6  23  -1   63.89   14.50
  -6 -23  -1   46.20   14.30
   6  23  -1   58.09   14.20
   6 -23   1   40.20   15.30
  -6  23   1   65.39   13.20
   6 -23  -1   63.29   13.40
   6 -23  -1   63.29   15.80
  -6 -23   1   57.99   14.60
  -6  23  -1   67.99   13.90
  -6  23  -1   72.99   15.50
   6 -23  -1   67.99   12.80
   6  23   1   65.99   12.30
   6  23   1   61.49   14.70
  -6  23  -1   55.69   12.90
   7 -23   1    8.50   11.40
  -7  23   1  -17.20   12.20
   7 -23   1   18.00   15.10
  -7  23   1   26.80   12.20
  -7 -23  -1   40.20   13.90
   7  23  -1    6.70   12.90
   7 -23   1   12.30   13.00
  -7  23   1   -6.30   13.20
   7 -23  -1    9.60   13.50
   7 -23  -1    7.00   14.60
   7 -23  -1   -5.10   11.60
   7  23   1   -1.70   12.40
  -7  23  -1   16.70   11.60
  -7 -23   1   -0.80   13.00
   7  23   1   -6.20   11.10
  -7  23  -1   -1.40   13.20
  -7  23  -1    8.60   13.00
   7  23   1   10.80   10.60
   8  23  -1    4.90   10.70
   8  23  -1    6.40   11.50
  -8  23   1  -18.10   13.10
   8  23  -1   16.70   13.90
   8 -23   1  -13.70   11.80
  -8  23   1    0.70   12.30
   8 -23   1   12.50   14.20
  -8 -23  -1  -21.50   13.00
  -8  23   1   -0.30   13.50
   8 -23   1  -14.50   15.50
  -8  23  -1    7.60   13.90
   8 -23  -1   -0.80   14.90
  -8  23  -1    1.90   12.40
  -8  23  -1   -9.00   14.00
   8  23   1   -6.20   10.90
   8 -23  -1   -2.00   15.40
  -8 -23   1   13.60   14.30
   8 -23  -1   12.00   12.30
   8  23   1    5.80   12.90
   8  23   1  -15.90   11.20
   9  23  -1   29.70   14.30
   9 -23   1   15.70   16.70
  -9  23   1   34.30   14.10
   9  23  -1   29.30   12.00
  -9  23   1   30.10   14.70
  -9 -23  -1  -11.80   15.10
  -9  23   1    7.20   14.50
   9  23  -1   34.30   13.00
   9 -23   1   28.50   14.30
   9 -23   1   18.80   16.20
   9 -23  -1   34.20   16.60
  -9  23  -1   21.60   15.40
   9  23   1   -9.90   13.20
   9  23   1   50.89   13.90
   9 -23  -1   20.10   14.10
   9 -23  -1   41.70   17.60
  -9 -23   1   20.60   15.50
   9  23   1   44.50   12.00
  -9  23  -1   25.00   14.90
  -9  23  -1   26.30   14.00
 -10  23   1   45.30   15.90
  10 -23   1   39.00   17.90
  10  23  -1    0.40   14.20
 -10  23   1   30.60   15.90
  10  23  -1   -0.70   12.50
 -10 -23  -1   27.10   16.60
  10 -23   1   15.00   15.40
 -10  23   1   20.20   15.70
  10 -23   1   48.90   16.60
  10  23  -1   31.50   13.90
 -10  23  -1    9.00   14.60
  10 -23  -1   17.40   18.40
 -10 -23   1   42.20   16.70
  10 -23  -1   32.80   15.70
 -10  23  -1   23.80   15.20
  10 -23  -1   16.60   16.80
 -10  23  -1   -5.30   15.90
  10  23   1   21.10   12.70
  10  23   1   25.60   14.40
  10  23   1   15.20   14.10
 -11 -23  -1  -21.80   16.90
  11 -23   1   15.10   19.40
 -11  23   1    0.60   15.30
  11  23  -1   10.40   13.30
  11 -23   1   -2.10   16.10
  11  23  -1   -5.00   14.30
  11  23  -1    5.70   15.00
 -11  23   1   14.30   16.30
 -11  23   1   18.60   16.70
  11 -23  -1   10.90   16.30
  11 -23  -1   -4.20   18.40
  11  23   1  -22.50   14.80
  11  23   1   20.60   14.80
 -11  23  -1    6.70   16.20
  11  23   1   14.30   13.30
 -11 -23   1   15.90   18.00
 -11  23  -1  -24.60   15.60
 -11  23  -1   43.30   16.60
   0 -24   1  288.77   18.60
   0 -24  -1  351.76   24.40
   0  24   1  291.17   26.20
   0  24  -1  304.77   21.10
   0  24   1  331.07   21.70
   0 -24   1  333.97   17.00
   0  24  -1  333.07   27.60
   0 -24  -1  320.37   17.80
   0  24  -1  346.17   23.00
   0  24   1  308.47   22.50
   0 -24   1  282.17   27.60
   0 -24  -1  295.27   27.90
  -1 -24  -1  166.98   16.30
   1 -24   1  140.09   17.60
  -1 -24  -1  165.98   14.40
  -1  24   1  129.99   16.60
   1  24  -1  120.59   16.30
   1  24  -1  165.78   18.40
  -1  24   1  139.89   15.30
  -1  24   1  156.78   18.30
   1 -24   1  153.08   15.40
   1  24  -1  150.38   15.10
  -1 -24  -1  103.19   16.40
   1 -24  -1  152.88   15.70
   1  24   1  132.19   16.30
  -1 -24   1  147.89   15.10
  -1 -24   1  153.98   13.20
  -1  24  -1  168.08   18.90
  -1 -24   1  124.99   17.30
   1 -24  -1  174.28   18.40
  -1  24  -1  181.98   23.40
   1 -24  -1  142.79   17.30
  -1  24  -1  130.99   15.00
   1  24   1  184.28   20.10
   1  24   1  145.99   14.70
  -2  24   1   14.80   12.50
   2 -24   1   25.20    9.40
  -2 -24  -1   25.80    7.40
  -2 -24  -1   20.40   13.30
  -2  24   1   10.50   11.00
  -2 -24  -1   16.70    8.70
   2  24  -1    8.30   12.20
   2  24  -1   25.00   11.00
  -2  24   1   18.30   10.70
   2 -24   1   18.50   10.30
   2  24  -1    7.60   10.00
   2 -24   1   36.10   14.40
   2  24   1   19.10   12.60
   2 -24  -1   16.00   10.50
   2  24   1   22.10   11.10
  -2  24  -1   21.50   12.00
  -2  24  -1   23.00   13.10
   2  24   1   26.90   10.20
   2 -24  -1   45.90   14.10
  -2 -24   1    5.40   12.70
  -2 -24   1   24.40    8.10
  -2 -24   1   35.00    7.00
   2 -24  -1   16.10    9.60
  -2  24  -1   12.30   10.20
   3 -24   1   71.69   15.90
   3 -24   1   77.79   12.40
  -3  24   1   66.09   14.50
  -3 -24  -1   74.59   15.00
  -3  24   1   72.39   13.40
  -3 -24  -1   75.99    9.20
   3 -24   1   79.89   11.30
  -3  24   1   83.19   12.60
   3  24  -1   56.49   12.30
  -3 -24  -1   78.49    8.20
   3  24  -1   59.29   11.20
   3  24  -1   70.09   14.90
   3 -24  -1   81.79   12.80
  -3  24  -1   77.69   12.50
  -3 -24   1   66.89    6.60
  -3  24  -1   59.29   14.80
  -3 -24   1   69.19    7.60
   3  24   1   94.59   13.50
  -3  24  -1   64.39   12.90
  -3 -24   1   40.10   14.10
   3 -24  -1   67.59   15.50
   3 -24  -1   72.59   14.70
   3  24   1   63.79   14.80
   3  24   1   77.99   12.40
   4 -24   1   21.70   14.70
  -4  24   1   16.90   13.60
  -4  24   1    1.10   10.50
  -4 -24  -1    3.10    6.30
   4 -24   1    9.20   10.40
  -4 -24  -1    1.30    5.30
   4 -24   1   19.80   11.00
   4  24  -1   16.80   11.20
  -4  24   1   -5.90   11.20
  -4 -24  -1   12.90   12.90
   4  24  -1  -10.80   12.50
   4  24  -1    5.50   10.30
   4  24   1  -14.20   11.20
  -4  24  -1  -12.80    9.80
   4  24   1   -7.70   12.80
  -4  24  -1   37.10   14.20
   4 -24  -1   23.50   12.00
  -4 -24   1   20.40   13.30
   4 -24  -1    8.40   10.60
   4 -24  -1   21.10   14.10
   4  24   1   18.90   10.20
  -4  24  -1    6.20   11.90
  -5 -24  -1   -3.60   13.50
  -5  24   1    1.50   11.00
   5  24  -1   15.20   11.30
  -5  24   1  -11.90   12.20
   5 -24   1    2.10   11.70
  -5  24   1    8.70   13.40
   5 -24   1    3.50   15.10
   5  24  -1    5.80    9.90
   5  24  -1  -27.10   12.00
  -5  24  -1  -10.30   12.10
   5 -24  -1    1.70   14.40
  -5 -24   1  -32.30   12.40
   5  24   1   -3.80   11.30
  -5  24  -1  -33.40   12.00
   5 -24  -1  -13.70   11.80
  -5  24  -1  -25.40   10.30
   5  24   1   -4.40   10.20
   5  24   1   10.70   13.60
   6 -24   1  362.96   26.10
  -6  24   1  365.06   29.50
  -6  24   1  304.77   26.00
   6  24  -1  343.27   27.90
  -6  24   1  304.27   23.90
   6  24  -1  318.27   21.90
   6 -24   1  388.26   24.10
   6 -24   1  281.57   31.10
  -6 -24  -1  321.97   29.00
   6  24  -1  360.86   23.50
   6  24   1  324.17   23.70
  -6  24  -1  344.27   26.80
  -6  24  -1  373.96   30.30
  -6 -24   1  398.56   29.60
   6 -24  -1  335.77   25.90
   6 -24  -1  355.26   31.50
   6  24   1  350.56   27.90
  -6  24  -1  350.96   24.80
   6  24   1  355.56   22.40
   6 -24  -1  383.06   23.60
   7  24  -1  229.78   21.00
  -7  24   1  217.68   27.90
   7  24  -1  241.98   27.70
  -7  24   1  214.08   19.80
   7 -24   1  247.08   25.70
   7 -24   1  201.68   23.60
  -7 -24  -1  271.37   28.90
  -7  24   1  238.28   24.40
   7 -24   1  220.38   22.70
   7  24  -1  239.88   22.90
   7 -24  -1  197.98   22.10
   7  24   1  254.47   21.50
  -7  24  -1  259.07   29.40
   7  24   1  202.98   19.80
   7 -24  -1  204.18   23.70
  -7  24  -1  248.58   24.00
  -7 -24   1  201.18   20.20
  -7  24  -1  206.88   19.90
   7 -24  -1  223.38   19.90
   8 -24   1   88.19   17.70
  -8  24   1  111.19   16.60
   8 -24   1  114.29   20.10
   8 -24   1  110.49   16.30
  -8 -24  -1   73.89   17.10
  -8  24   1   81.19   17.00
  -8  24   1   71.59   16.90
   8  24  -1  101.59   13.90
   8  24  -1   97.79   17.50
  -8  24  -1  116.69   18.10
   8  24   1   77.29   16.10
   8 -24  -1   62.59   17.00
  -8  24  -1   90.79   17.80
   8 -24  -1  116.59   20.40
  -8  24  -1  104.29   16.30
  -8 -24   1   99.79   18.30
   8  24   1  100.49   14.00
   8 -24  -1  134.39   16.80
   8  24   1   99.09   15.60
  -9  24   1   32.60   15.90
   9  24  -1   33.90   15.00
   9 -24   1  -21.10   14.60
   9  24  -1    3.70   13.40
   9 -24   1   -1.40   17.40
  -9 -24  -1   -7.30   16.10
  -9  24   1   16.50   15.80
   9  24  -1  -19.70   11.40
  -9  24   1   30.20   15.10
   9 -24   1   14.70   14.40
   9 -24  -1   17.80   15.60
   9  24   1   -1.00   13.90
   9  24   1   17.40   12.50
   9 -24  -1   11.30   18.00
   9 -24  -1    7.20   14.60
  -9  24  -1   12.50   14.70
   9  24   1   -4.50   13.90
  -9 -24   1   -6.80   16.10
  -9  24  -1   14.60   16.10
  -9  24  -1   24.10   16.40
  10  24  -1   27.30   15.00
 -10 -24  -1   -5.60   16.90
 -10  24   1   43.80   16.50
  10 -24   1   10.70   18.70
 -10  24   1  -10.00   16.00
  10 -24   1  -23.90   15.20
 -10  24   1   18.40   15.80
  10  24  -1  -18.50   12.20
  10  24  -1  -12.10   15.10
 -10  24  -1  -40.90   14.60
  10  24   1   39.90   15.40
  10 -24  -1   25.40   20.10
 -10  24  -1  -12.50   16.20
 -10  24  -1   -9.60   15.40
  10  24   1  -12.00   12.70
 -10 -24   1   19.50   17.20
  10 -24  -1   -1.70   15.80
  10  24   1    3.70   14.90
   0  25   1    9.10   10.80
   0  25  -1   10.30   13.20
   0 -25  -1   14.70    8.70
   0  25  -1   19.00   12.10
   0 -25   1    8.30    8.10
   0 -25   1    3.70    9.50
   0 -25  -1    4.20   10.90
   0 -25  -1    2.00   13.80
   0  25  -1   19.50   10.50
   0  25   1   -7.10   11.00
   0 -25   1  -10.40   13.90
   0  25   1  -14.30   12.00
   1  25  -1   17.60   10.30
  -1 -25  -1   -3.80    9.80
   1  25  -1   23.10   11.90
  -1 -25  -1   -1.20   13.20
   1 -25   1    8.60    8.80
   1 -25   1    0.80   10.00
  -1  25   1  -12.70    9.90
   1  25  -1   -0.50   13.00
  -1  25   1   -2.90   11.90
  -1 -25  -1   14.50    8.10
   1 -25   1   -0.10   13.50
  -1  25   1  -14.50   12.30
  -1  25  -1   22.30   12.30
  -1 -25   1    2.10   14.00
  -1  25  -1   14.40   10.70
   1  25   1    1.30   10.10
  -1 -25   1    0.40    7.00
   1 -25  -1    9.90   10.50
  -1  25  -1   -3.60   12.70
   1  25   1    2.80   12.70
  -1 -25   1   -9.60    8.50
   1  25   1   14.90   12.00
   1 -25  -1   17.80    9.80
   1 -25  -1   14.70   13.90
   2 -25   1   82.19   11.80
  -2  25   1   61.99   12.20
  -2  25   1   59.39   14.90
  -2 -25  -1   87.09    9.40
   2  25  -1   73.99   16.00
   2  25  -1   85.79   13.80
  -2 -25  -1   84.69   10.80
   2  25  -1   88.99   13.40
   2 -25   1   86.09   16.70
  -2  25   1   92.19   14.80
   2 -25   1   71.59   12.20
  -2 -25  -1   60.39   16.20
  -2  25  -1   78.29   13.90
   2  25   1   83.39   13.90
   2 -25  -1   79.69   14.00
  -2  25  -1   85.79   16.00
  -2  25  -1   67.59   12.60
  -2 -25   1   74.79   17.10
   2 -25  -1   58.59   12.30
   2  25   1   76.59   12.70
  -2 -25   1   73.89    8.20
   2 -25  -1   74.59   16.30
  -2 -25   1   88.79    9.80
   2  25   1   77.69   16.10
   3  25  -1   25.40   13.50
   3  25  -1   10.70   11.70
  -3  25   1   39.00   11.90
   3 -25   1    7.20   12.30
  -3 -25  -1   12.90    6.80
   3  25  -1    9.30   10.50
  -3  25   1    7.10   13.80
   3 -25   1   22.20   11.70
   3 -25   1   22.00   15.20
  -3 -25  -1   11.10   13.90
  -3  25   1   22.40   12.70
  -3 -25  -1   12.10    8.30
   3 -25  -1  -16.80   11.10
  -3  25  -1    6.00   10.90
   3  25   1    9.20   10.40
   3  25   1    8.00   13.20
  -3  25  -1   36.20   12.70
  -3 -25   1   13.80    6.80
   3  25   1    4.20   11.90
   3 -25  -1   20.80   10.60
  -3 -25   1  -16.20   13.50
  -3 -25   1   14.80    5.80
   3 -25  -1   30.30   15.00
  -3  25  -1   15.30   14.20
  -4 -25  -1  277.67   11.20
  -4  25   1  292.07   29.90
   4 -25   1  277.57   31.30
  -4  25   1  227.48   22.60
  -4  25   1  303.67   25.50
   4  25  -1  250.27   22.40
   4  25  -1  271.77   27.40
   4 -25   1  289.67   22.90
   4  25  -1  256.07   20.10
  -4 -25  -1  228.68   28.80
   4 -25   1  276.37   20.90
  -4  25  -1  291.17   23.10
   4 -25  -1  298.77   23.90
  -4  25  -1  212.88   23.70
  -4 -25   1  261.87   29.60
  -4  25  -1  269.07   29.10
   4 -25  -1  246.18   30.40
   4  25   1  259.17   20.80
   4  25   1  263.57   23.00
   4 -25  -1  258.37   21.70
   4  25   1  228.08   28.90
   5  25  -1   -2.20   11.80
  -5  25   1    8.30   11.90
  -5 -25  -1  -17.00   14.30
   5  25  -1  -22.80   13.00
   5 -25   1    0.80   12.50
   5 -25   1   -6.90   16.10
  -5  25   1  -25.20   12.50
   5 -25   1  -15.80   10.90
   5  25  -1    9.40   10.70
  -5  25   1  -12.70   13.40
   5  25   1  -17.60   10.50
   5 -25  -1   -5.10   13.10
  -5  25  -1    0.50   11.60
   5 -25  -1   15.70   11.70
  -5  25  -1   -6.10   14.40
  -5 -25   1  -10.50   14.20
  -5  25  -1   -2.20   13.30
   5  25   1    7.60   13.70
   5 -25  -1   -6.60   15.70
   5  25   1    4.20   12.50
   6 -25   1   26.20   14.60
  -6  25   1   58.49   16.20
   6  25  -1   68.39   15.60
   6 -25   1   43.90   13.70
   6  25  -1   47.60   12.00
   6 -25   1   46.90   18.50
  -6 -25  -1   59.89   16.80
  -6  25   1   62.19   14.80
  -6  25   1   68.19   16.30
   6  25  -1   54.19   14.20
  -6  25  -1   75.99   14.20
  -6 -25   1   49.90   16.40
   6  25   1   69.89   14.80
   6  25   1   24.70   14.70
   6 -25  -1   84.79   19.30
  -6  25  -1   33.80   15.60
   6 -25  -1   56.79   16.20
  -6  25  -1   52.79   15.60
   6  25   1   58.69   12.70
   7 -25   1   18.20   13.50
  -7  25   1   10.20   15.30
   7  25  -1   31.40   14.00
  -7 -25  -1   31.10   16.60
   7 -25   1   19.60   18.10
   7 -25   1   15.10   15.60
   7  25  -1   27.00   11.90
   7  25  -1  -20.90   14.40
  -7  25   1    5.40   13.70
  -7  25   1   -3.60   15.00
   7 -25  -1  -11.10   17.40
  -7  25  -1    9.40   15.30
   7  25   1    9.60   12.20
  -7 -25   1   13.30   16.00
   7  25   1    8.60   14.50
  -7  25  -1    1.70   13.50
   7  25   1   24.00   14.00
   7 -25  -1    5.30   15.70
  -7  25  -1   24.20   16.20
   7 -25  -1   32.00   14.40
   8  25  -1    5.80   15.10
   8 -25   1   -2.70   14.30
   8 -25   1    8.60   17.90
   8  25  -1   18.40   12.70
  -8 -25  -1    6.00   16.30
  -8  25   1   18.60   16.00
   8 -25   1   -5.60   16.30
  -8  25   1    9.50   15.40
  -8  25   1    2.90   14.90
  -8 -25   1  -11.80   16.40
   8 -25  -1   10.30   14.90
   8  25   1   -9.50   14.30
   8 -25  -1   27.00   18.90
   8 -25  -1   12.90   16.10
  -8  25  -1   -1.00   14.20
  -8  25  -1   10.00   15.80
  -8  25  -1    1.80   14.70
   8  25   1    6.20   12.40
   9 -25   1  -23.80   24.70
   9 -25   1   14.40   15.40
  -9  25   1  -18.70   15.10
   9  25  -1    3.80   12.80
   9  25  -1  -15.60   14.80
  -9 -25  -1  -12.10   17.00
  -9  25   1   20.20   16.70
  -9  25   1  -28.20   14.90
   9  25  -1   -2.10   14.60
   9 -25   1   30.40   19.90
   9  25   1    5.90   13.50
   9  25   1    1.70   14.90
  -9  25  -1  -14.20   15.90
  -9  25  -1   -0.40   16.50
  -9 -25   1   -3.20   17.30
  -9  25  -1  -31.00   15.60
   9 -25  -1   -6.40   19.80
   9 -25  -1   33.70   16.60
   9  25   1   -5.30   15.50
   0 -26   1   26.70   11.90
   0  26  -1   30.50   13.70
   0 -26   1    7.20   16.10
   0  26  -1   17.70   15.10
   0  26   1   40.70   13.90
   0 -26  -1   37.40   11.70
   0  26   1   34.50   15.00
   0  26  -1   19.00   11.80
   0 -26   1   34.40    9.20
   0 -26  -1   10.00   15.80
   0  26   1   27.80   11.90
   0 -26  -1   32.20    9.90
  -1  26   1   -3.10   12.80
  -1  26   1    2.40   11.10
  -1 -26  -1    3.90   15.20
   1  26  -1    7.10   11.00
   1 -26   1    0.40   10.70
   1  26  -1    1.50   12.10
  -1  26   1  -10.60   13.40
  -1 -26  -1    6.20   10.40
   1 -26   1   -5.70   15.20
  -1 -26  -1   -0.90    7.90
   1  26  -1   22.40   14.80
   1 -26   1   -0.80    9.00
   1 -26  -1   -5.70    9.50
  -1 -26   1  -12.10   14.50
   1 -26  -1   26.90   15.80
   1  26   1   -8.70   13.90
  -1 -26   1   11.90    9.90
  -1 -26   1   -2.70    7.90
  -1  26  -1   -3.40   12.30
   1 -26  -1    2.30   11.20
   1  26   1   -5.30   12.50
  -1  26  -1   -7.70   10.40
   1  26   1   17.80   11.20
  -1  26  -1    4.00   13.80
   2  26  -1  248.58   24.00
  -2  26   1  246.68   22.20
  -2 -26  -1  263.87   15.80
  -2 -26  -1  266.87   30.70
   2  26  -1  244.88   21.80
   2  26  -1  268.47   28.60
   2 -26   1  243.88   21.60
  -2 -26  -1  278.87   18.00
   2 -26   1  265.27   31.50
  -2  26   1  268.77   24.40
   2 -26   1  259.27   20.10
  -2  26   1  265.27   29.20
  -2 -26   1  244.98   30.60
   2 -26  -1  255.67   31.30
  -2  26  -1  277.57   22.20
   2  26   1  282.87   24.00
   2 -26  -1  282.27   22.40
  -2 -26   1  261.07   16.20
  -2 -26   1  261.37   14.00
   2  26   1  237.18   22.20
  -2  26  -1  252.77   28.10
   2  26   1  267.37   22.40
  -2  26  -1  267.27   25.00
   2 -26  -1  273.67   20.40
   3 -26   1   27.60   17.10
  -3  26   1   -1.80   11.90
  -3  26   1   16.20   15.50
   3  26  -1   43.00   14.80
  -3  26   1   25.10   13.60
  -3 -26  -1    6.10    9.00
  -3 -26  -1   13.80    7.40
   3  26  -1   35.50   13.50
   3 -26   1   18.10   11.20
   3 -26   1   17.80   12.80
   3  26  -1   14.60   11.40
  -3 -26  -1   30.30   16.20
   3  26   1   15.80   11.50
  -3 -26   1   19.40    5.70
   3  26   1   13.60   14.70
   3 -26  -1   18.80   12.30
   3  26   1    0.90   12.60
  -3 -26   1    1.50   15.20
   3 -26  -1   14.60   11.10
  -3  26  -1   -6.20   12.90
   3 -26  -1   23.50   16.60
  -3  26  -1   22.50   15.10
  -3  26  -1   12.10   11.90
  -4 -26  -1   10.00   15.70
   4 -26   1    8.90   12.80
  -4  26   1   37.90   14.60
   4 -26   1  -13.00   16.50
   4  26  -1  -15.20   13.50
   4  26  -1   32.40   13.40
  -4  26   1    2.00   12.10
  -4  26   1    6.80   15.20
   4  26  -1    1.00   10.80
   4 -26   1    7.40   11.20
   4 -26  -1   -6.70   13.10
   4 -26  -1   19.10   12.00
   4 -26  -1  -17.70   16.20
  -4  26  -1   36.10   13.20
   4  26   1   24.70   14.70
   4  26   1   20.80   11.50
  -4  26  -1   -1.20   13.90
  -4  26  -1   10.90   15.60
  -4 -26   1   -0.30   15.70
   4  26   1    5.40   13.40
  -5  26   1  -11.20   14.50
   5 -26   1   -4.90   13.80
   5  26  -1  -24.80   14.10
  -5 -26  -1   -4.90   15.60
   5  26  -1   17.00   12.20
  -5  26   1   -3.40   14.80
   5  26  -1   -4.80   13.10
   5 -26   1    9.60   17.60
  -5  26   1   -1.90   13.10
   5 -26   1   -6.20   13.70
   5  26   1    2.90   13.50
   5 -26  -1    9.20   17.20
  -5 -26   1  -21.00   15.10
   5  26   1   16.80   12.00
  -5  26  -1   -9.80   12.30
   5 -26  -1    7.60   14.20
  -5  26  -1  -10.50   15.20
   5 -26  -1   -7.40   12.00
  -5  26  -1  -19.80   14.10
   5  26   1  -31.90   13.80
   6  26  -1   11.60   13.90
   6 -26   1   -3.30   18.30
   6 -26   1    6.50   15.00
  -6  26   1   -7.20   15.20
   6  26  -1   17.50   15.40
   6  26  -1    5.50   12.10
  -6  26   1   15.20   14.60
  -6 -26  -1   47.00   17.20
  -6  26   1   -1.10   15.40
  -6 -26   1   -3.60   16.10
  -6  26  -1   26.30   17.60
   6  26   1    6.30   12.10
   6 -26  -1   18.00   13.60
   6  26   1   35.70   14.70
  -6  26  -1   23.60   16.10
   6 -26  -1    0.40   15.30
  -6  26  -1   -7.80   13.40
   6 -26  -1    5.50   18.00
   6  26   1  -19.20   14.00
   7 -26   1   22.10   20.00
  -7 -26  -1   23.30   17.60
  -7  26   1   44.30   17.60
   7  26  -1   22.90   13.00
   7  26  -1    9.30   15.80
   7  26  -1   33.60   15.80
  -7  26   1   12.10   14.80
   7 -26   1   32.70   14.50
  -7  26   1    5.90   15.00
   7 -26   1    3.80   16.00
   7 -26  -1   67.79   17.80
  -7 -26   1   20.10   17.90
   7  26   1   26.30   13.60
   7 -26  -1   56.19   20.60
   7  26   1   38.20   15.60
  -7  26  -1   -4.20   14.90
  -7  26  -1   57.59   16.10
  -7  26  -1    9.70   17.10
   7  26   1   27.90   16.00
  -8  26   1   36.90   16.80
   8 -26   1   29.50   21.00
   8 -26   1   55.39   17.20
   8 -26   1    4.30   15.80
   8  26  -1   65.29   14.40
   8  26  -1   61.19   16.60
  -8  26   1   42.50   18.40
  -8 -26  -1   30.90   18.80
  -8  26   1   38.30   18.40
   8  26  -1   28.40   17.10
   8 -26  -1   42.80   21.20
   8  26   1   44.70   16.60
  -8 -26   1   37.10   19.30
   8  26   1   39.50   17.20
   8 -26  -1   41.00   16.50
  -8  26  -1   56.39   18.60
   8 -26  -1   42.20   17.70
   8  26   1   -2.80   13.70
  -8  26  -1   52.29   16.90
   0  27   1   -0.40   12.00
   0 -27  -1   -3.60   11.60
   0 -27   1    8.70    9.10
   0  27   1   -5.20   14.80
   0 -27   1   -4.90   15.90
   0 -27  -1   10.80   16.10
   0 -27  -1    3.20    9.60
   0  27  -1   13.50   12.00
   0  27  -1  -26.00   14.00
   0  27  -1   27.10   14.70
   0  27   1    1.80   14.20
  -1  27   1   45.20   16.50
  -1  27   1    7.60   14.00
   1 -27   1   19.20   10.10
   1 -27   1   20.30   12.20
   1  27  -1   30.30   15.60
  -1 -27  -1   17.60    9.30
  -1  27   1   29.30   13.00
   1 -27   1   41.80   17.50
  -1 -27  -1   31.30   17.40
   1  27  -1   26.90   14.40
   1  27  -1   18.60   12.10
  -1 -27  -1   56.79   16.40
  -1 -27   1    1.90   16.60
   1  27   1   26.00   15.50
  -1 -27   1   34.90    9.10
  -1 -27   1   34.40   10.80
  -1  27  -1   18.40   15.10
   1 -27  -1   19.90   12.30
   1 -27  -1   30.20   16.40
  -1  27  -1   34.60   15.00
  -1  27  -1   39.40   12.90
   1  27   1   51.79   13.50
   1  27   1   53.69   15.10
   1 -27  -1   17.50   16.50
   2  27  -1   -8.50   11.70
  -2 -27  -1   10.00   17.00
  -2 -27  -1   17.50   10.40
   2  27  -1   34.50   14.60
   2 -27   1   14.30   12.50
  -2  27   1   20.70   14.90
   2 -27   1   18.00   13.80
  -2  27   1    7.60   12.40
  -2  27   1   34.90   16.20
  -2 -27  -1    8.20    8.60
   2 -27   1   -6.90   16.60
   2  27  -1    1.60   15.20
   2 -27  -1   24.10   11.40
   2  27   1    0.50   15.40
  -2  27  -1   -1.30   11.80
  -2 -27   1    8.00   16.70
  -2 -27   1   28.30    9.40
  -2  27  -1    3.20   14.50
   2 -27  -1   15.90   12.70
   2 -27  -1    5.10   17.20
  -2 -27   1    1.80    7.40
   2  27   1   12.30   14.00
   2  27   1   35.80   13.10
  -2  27  -1   12.40   15.30
  -3 -27  -1  -24.10   16.70
  -3 -27  -1   -0.10    9.00
   3  27  -1    7.20   15.00
  -3  27   1   33.90   13.60
  -3  27   1   30.70   15.10
   3 -27   1   11.00   17.30
   3  27  -1    8.70   11.40
   3  27  -1   15.30   14.00
  -3 -27  -1   29.20    8.00
   3 -27   1   33.20   12.40
   3 -27   1    6.40   12.60
  -3  27   1   25.20   16.50
   3  27   1   15.20   15.30
  -3  27  -1   36.80   16.80
   3 -27  -1   12.40   17.80
  -3  27  -1   29.50   13.20
   3 -27  -1   23.10   14.00
  -3  27  -1   -8.80   14.20
   3  27   1   12.60   12.00
   3 -27  -1   15.80   12.10
  -3 -27   1  -17.20   16.40
   3  27   1   25.40   14.80
   4 -27   1    9.50   12.30
   4  27  -1  -13.00   14.90
   4 -27   1  -25.30   13.10
  -4  27   1   -2.40   15.30
   4 -27   1  -15.40   17.40
  -4  27   1   20.60   14.10
   4  27  -1    4.10   14.20
   4  27  -1  -12.80   11.60
  -4  27   1    4.10   15.70
  -4 -27  -1  -18.40   17.00
   4  27   1   -1.20   15.20
  -4  27  -1    6.70   13.20
  -4 -27   1    2.10   17.00
   4 -27  -1    8.00   12.50
   4 -27  -1    1.20   18.10
  -4  27  -1  -14.10   14.50
   4  27   1    5.40   12.30
   4  27   1   19.70   14.50
  -4  27  -1   -3.60   16.00
   4 -27  -1   -0.10   14.10
  -5  27   1    1.30   15.90
   5  27  -1   -5.70   14.50
   5 -27   1  -18.10   14.70
   5  27  -1  -16.80   15.50
  -5 -27  -1   -8.80   17.40
   5 -27   1  -30.00   18.10
  -5  27   1  -15.20   13.80
   5  27  -1   -4.30   12.20
   5 -27   1    9.60   12.90
  -5  27   1   -5.90   14.40
  -5  27  -1    5.00   14.80
   5  27   1  -14.60   15.20
  -5 -27   1  -18.30   17.20
  -5  27  -1   15.70   14.20
   5 -27  -1   -3.00   18.60
   5 -27  -1    0.20   14.70
  -5  27  -1   -1.60   16.70
   5  27   1   -1.30   14.20
   5  27   1  -35.60   11.70
   6 -27   1   -0.90   15.60
  -6  27   1   18.50   17.90
   6 -27   1   30.40   19.20
  -6  27   1   13.60   15.20
   6  27  -1   27.80   13.40
   6  27  -1   39.60   17.70
  -6  27   1    5.30   16.20
   6  27  -1   15.60   15.70
   6 -27   1   24.30   14.40
  -6 -27  -1   28.00   18.20
   6  27   1   18.60   15.70
   6 -27  -1   39.50   15.10
   6  27   1   37.70   16.70
  -6  27  -1   47.20   15.50
   6 -27  -1   54.39   17.20
   6 -27  -1  -13.70   18.40
  -6  27  -1   46.90   17.40
  -6  27  -1   13.60   18.80
   6  27   1    7.50   13.00
  -6 -27   1   37.50   18.90
   7  27  -1   46.80   17.70
   7  27  -1  -10.90   15.60
   7 -27   1   40.50   19.70
  -7  27   1   -6.60   15.70
   7  27  -1   -4.00   13.20
  -7  27   1   -2.40   17.70
   7 -27   1   20.90   16.50
  -7 -27  -1    8.30   18.80
  -7  27  -1    0.00   15.70
  -7 -27   1    4.20   19.00
   7 -27  -1   21.70   16.50
  -7  27  -1   12.70   18.20
   7  27   1   21.80   16.80
   7 -27  -1   32.40   19.80
   7  27   1  -15.50   13.60
   7  27   1   25.70   17.00
   0  28  -1  350.66   29.90
   0 -28   1  375.76   36.30
   0  28  -1  453.95   27.70
   0  28   1  408.26   27.20
   0 -28  -1  428.36   37.00
   0  28   1  467.15   34.40
   0 -28   1  433.16   24.40
   0 -28   1  456.85   21.50
   0 -28  -1  429.06   22.10
   0 -28  -1  454.05   24.90
   0  28  -1  367.76   32.40
   0  28   1  422.06   31.00
   1 -28   1   60.29   11.70
   1  28  -1   31.70   16.40
   1  28  -1   73.89   17.20
  -1 -28  -1   72.89   11.00
   1 -28   1   54.39   14.10
  -1 -28  -1   44.70   19.70
  -1  28   1   75.49   18.40
  -1  28   1   63.39   16.20
   1  28  -1   28.90   13.70
  -1  28   1   36.80   14.10
   1 -28   1   43.30   19.10
   1  28   1   63.09   18.20
  -1  28  -1   54.69   14.40
  -1 -28   1   74.49   20.50
   1 -28  -1   58.79   14.50
  -1  28  -1   57.09   17.50
   1  28   1   38.70   16.20
   1 -28  -1   31.80   18.80
   1 -28  -1   51.59   12.60
  -1 -28   1   46.70    9.90
  -1 -28   1   63.69   12.20
  -1  28  -1   13.60   16.70
   1  28   1   39.30   13.70
   2  28  -1   36.90   17.30
  -2  28   1   55.29   16.00
   2 -28   1    4.10   17.50
   2  28  -1   28.10   16.30
  -2  28   1    9.90   13.50
  -2 -28  -1   35.30   11.70
  -2 -28  -1   11.90   17.70
   2  28  -1   45.40   13.50
  -2 -28  -1   27.40    9.40
  -2  28   1   27.70   17.30
   2 -28   1   24.20   13.90
   2 -28   1   24.70   11.80
   2  28   1   59.39   14.30
   2 -28  -1   34.60   14.20
  -2 -28   1   30.60   18.50
  -2 -28   1   41.70    8.40
   2  28   1   49.00   16.10
   2 -28  -1   50.89   18.60
  -2  28  -1   31.40   16.70
  -2  28  -1   14.80   15.90
  -2 -28   1   38.90    9.90
   2 -28  -1   19.30   12.40
  -2  28  -1   30.40   14.20
   2  28   1   32.90   17.00
   3 -28   1  -11.30   13.70
   3  28  -1   -2.60   12.80
  -3 -28  -1    3.20    7.90
   3 -28   1   10.70   12.00
  -3 -28  -1  -19.10   18.30
   3 -28   1   -0.40   17.30
   3  28  -1    7.20   15.40
  -3 -28  -1    0.00    9.10
  -3  28   1   11.80   17.20
  -3  28   1   -1.50   14.10
  -3  28   1   12.20   14.30
   3  28  -1   15.60   16.80
  -3 -28   1  -16.00   17.60
   3 -28  -1    2.40   12.30
   3 -28  -1   -3.20   14.30
   3  28   1   -6.60   15.60
  -3  28  -1  -12.40   13.30
  -3  28  -1    1.30   17.20
   3 -28  -1    9.10   18.40
  -3  28  -1    8.30   15.00
   3  28   1  -17.00   15.40
   3  28   1   14.60   12.60
  -4  28   1  -11.80   15.80
   4 -28   1   29.70   13.20
   4  28  -1   -9.90   12.80
  -4  28   1   -6.30   16.30
  -4  28   1   14.10   14.70
   4  28  -1  -10.10   16.60
   4  28  -1    4.80   15.50
   4 -28   1    5.90   18.20
   4 -28   1   57.79   15.80
  -4 -28  -1    4.60   18.70
   4 -28  -1   14.60   15.60
  -4 -28   1   22.30   18.70
   4 -28  -1    0.20   18.10
  -4  28  -1   -0.90   14.00
   4  28   1   -7.80   15.70
   4  28   1   -4.80   13.50
  -4  28  -1  -12.80   14.80
  -4  28  -1   -8.90   17.70
   4  28   1  -19.10   15.80
   4 -28  -1    5.90   13.30
  -5  28   1   -2.70   17.40
   5 -28   1   13.60   13.80
   5 -28   1  -15.10   19.10
   5  28  -1  -19.10   16.00
   5  28  -1  -28.90   12.80
  -5 -28  -1   18.20   18.70
   5  28  -1  -24.80   17.40
  -5  28   1   10.10   15.30
   5 -28   1    6.30   15.80
   5  28   1   15.50   16.90
   5 -28  -1    4.00   14.00
  -5  28  -1   16.80   19.00
  -5 -28   1  -13.30   17.90
   5  28   1  -14.50   13.30
   5 -28  -1   16.10   20.60
   5  28   1   -6.60   16.60
  -5  28  -1   12.50   15.10
   5 -28  -1  -12.40   16.60
   6 -28   1  136.19   18.40
  -6  28   1  158.78   20.10
   6  28  -1  189.28   18.60
  -6 -28  -1  134.59   22.00
   6 -28   1  161.18   20.80
   6  28  -1  197.68   21.60
   6  28  -1  200.48   23.10
  -6  28   1  169.08   23.10
  -6 -28   1  123.59   21.90
  -6  28  -1  132.39   22.70
   6  28   1  154.28   21.00
   6 -28  -1  178.68   19.70
   6  28   1  190.18   21.90
  -6  28  -1  176.88   20.50
   6  28   1  224.48   25.90
   6 -28  -1  177.48   20.50
   0  29   1    5.10   15.60
   0 -29  -1   -3.70   13.00
   0  29   1   26.30   14.80
   0 -29   1    3.30   13.20
   0  29  -1  -39.40   13.00
   0 -29   1   20.20   10.80
   0  29  -1  -15.50   14.40
   0 -29  -1    1.60   11.20
   0 -29   1    0.90   21.00
   0 -29  -1    1.50   24.40
   0  29   1   35.50   17.00
   0  29  -1   -3.10   16.40
   1  29  -1    0.10   16.80
   1 -29   1   14.50   13.80
  -1  29   1   11.40   16.60
  -1 -29  -1   33.00   20.30
  -1  29   1   26.20   14.70
  -1  29   1   37.90   18.20
   1 -29   1   30.00   15.70
   1  29  -1   50.09   17.50
  -1 -29  -1   44.60   11.50
   1 -29   1   31.40   24.80
  -1 -29  -1   28.00   14.90
   1  29  -1   -3.80   14.00
  -1  29  -1   20.40   15.80
   1  29   1   55.69   18.30
  -1 -29   1   28.20    9.90
  -1 -29   1   30.80   12.10
  -1 -29   1   35.00   22.00
  -1  29  -1    5.70   14.50
   1 -29  -1  -20.90   27.90
  -1  29  -1   11.10   17.70
   1  29   1   37.50   15.80
   1  29   1   51.59   15.30
   1 -29  -1   36.30   12.70
   1 -29  -1   37.70   14.50
  -2 -29  -1  -25.50   19.10
   2 -29   1   -0.40   14.40
  -2 -29  -1   -2.50    9.40
  -2 -29  -1   18.90   11.60
  -2  29   1  -29.80   15.80
   2  29  -1   33.20   14.20
   2  29  -1   -4.40   17.30
   2 -29   1   -0.70   11.80
   2  29  -1    4.40   16.40
  -2  29   1    1.60   14.60
   2 -29  -1   25.20   15.30
  -2 -29   1   -9.80   18.70
  -2  29  -1  -25.20   24.00
   2  29   1   25.60   14.70
  -2 -29   1  -12.50    9.20
  -2  29  -1   -8.40   17.40
  -2 -29   1   12.60    8.00
   2 -29  -1    4.60   12.30
  -2  29  -1   -6.50   14.60
   2  29   1   -9.10   15.90
   2  29   1   20.60   15.90
  -3 -29  -1   -8.80   19.50
  -3  29   1   27.20   17.80
  -3 -29  -1   15.60    7.70
   3  29  -1   22.50   14.50
   3  29  -1  -25.20   18.00
   3  29  -1  -13.60   16.20
  -3 -29  -1   16.80    9.10
  -3  29   1    3.70   14.50
   3 -29   1   13.90   13.00
   3 -29   1   25.90   15.70
   3 -29  -1    6.70   15.40
   3  29   1   13.60   14.30
  -3  29  -1   32.80   15.90
  -3  29  -1   33.60   20.20
  -3 -29   1   53.69   22.80
   3  29   1   -3.80   17.20
   3  29   1   27.70   16.30
   3 -29  -1   10.60   13.20
   4  29  -1  -17.80   16.00
  -4  29   1  -16.40   15.10
   4  29  -1   -4.90   18.40
  -4  29   1  -25.20   18.30
   4  29  -1   -7.80   14.10
   4 -29   1  -14.30   13.00
  -4 -29  -1   12.60   21.10
   4 -29   1  -24.90   16.10
  -4  29  -1  -29.90   19.20
  -4  29  -1    3.90   16.00
   4 -29  -1    4.60   14.30
   4  29   1    4.30   16.00
   4  29   1   11.90   17.40
   4  29   1  -20.90   14.10
  -4 -29   1   14.80   21.70
   4 -29  -1    8.20   16.60
   0 -30   1  124.59   13.90
   0 -30   1  120.79   15.60
   0  30  -1  145.99   23.40
   0  30  -1  120.59   18.40
   0 -30  -1  126.39   16.60
   0  30   1   95.09   20.00
   0  30   1  111.69   18.10
  -1 -30  -1   11.60   14.10
  -1  30   1  -13.90   15.90
   1  30  -1  -44.00   18.10
   1 -30   1    5.40   15.10
  -1  30   1   11.10   19.00
   1  30  -1   -9.70   15.10
  -1 -30  -1    6.90   11.30
   1  30   1  -18.40   17.50
  -1  30  -1   -7.00   19.90
   1  30   1  -39.70   14.70
   1 -30  -1    5.60   12.90
  -1  30  -1   -1.40   15.90
  -1 -30   1   -0.20   10.00
  -1 -30   1  -17.60   11.20
   1 -30  -1   -4.80   15.20
   2  30  -1   16.10   15.60
  -2  30   1   15.70   18.70
   2  30  -1  -18.10   19.60
  -2  30   1  -16.20   16.50
   2  30   1   36.60   15.70
  -2  30  -1  -18.60   16.10
   2  30   1    8.80   18.50
  -2  30  -1   20.20   20.30
  -2   0  -2  260.47    6.80
   2   0  -2  272.97    6.80
  -2   0  -2  261.07    6.80
   2   0   2  264.27    6.90
   2   0   2  266.37    6.80
  -2   0   2  264.27    6.90
   3   0   2 2974.80   50.19
   3   0  -2 2905.31   48.10
  -3   0   2 2860.01   49.50
  -3   0  -2 2920.61   49.60
   3   0  -2 2895.51   49.60
   3   0   2 2868.31   49.80
  -3   0  -2 2959.20   49.60
  -4   0   2    9.70    2.80
  -4   0  -2    8.60    2.90
   4   0  -2   14.90    3.10
  -4   0  -2    9.80    3.70
   4   0  -2    9.50    2.30
   4   0  -2   10.10    2.20
   4   0   2   11.00    3.20
   4   0   2   10.90    3.30
  -5   0  -2 1191.68   22.90
   5   0  -2 1177.08   22.00
  -5   0   2 1178.08   22.50
   5   0  -2 1214.58   22.80
   5   0   2 1181.18   23.60
   5   0   2 1190.98   23.70
   5   0  -2 1194.58   22.10
  -5   0  -2 1177.18   22.70
   6   0  -2 1946.91   34.60
  -6   0  -2 1932.11   34.80
   6   0  -2 1856.31   34.40
   6   0   2 1871.61   35.90
   6   0  -2 1900.01   34.40
  -6   0  -2 1909.91   34.60
   6   0   2 1906.91   35.80
   7   0   2 2458.15   46.00
  -7   0  -2 2462.15   44.20
   7   0  -2 2711.83   49.10
   7   0  -2 2428.16   44.60
  -7   0  -2 2472.05   44.30
   7   0  -2 2424.86   44.80
   7   0   2 2492.15   46.40
   8   0  -2 2664.53   48.20
   8   0   2 2681.73   49.40
   8   0  -2 2581.54   47.90
  -8   0  -2 2634.64   46.80
   8   0   2 2629.14   49.60
  -8   0  -2 2633.34   46.70
   9   0   2 1279.67   28.40
  -9   0  -2 1238.58   24.70
   9   0  -2 1248.28   27.00
  -9   0  -2 1257.17   24.50
   9   0   2 1269.87   28.40
   9   0  -2 1270.57   27.10
  10   0  -2   93.09    9.60
  10   0   2   87.29    8.50
 -10   0  -2   85.59    7.10
 -10   0  -2   76.49    6.40
  10   0  -2   89.49   10.30
  10   0   2   84.89    8.40
  11   0   2 1190.78   29.40
  11   0  -2 1188.98   28.10
  11   0  -2 1167.68   27.90
  11   0   2 1164.98   29.20
  12   0   2  361.16   17.10
  12   0   2  405.36   18.80
  12   0  -2  401.26   17.70
  12   0  -2  389.06   16.70
  13   0  -2  642.54   22.90
  13   0  -2  614.84   21.80
  13   0   2  602.94   22.80
  13   0   2  628.64   23.70
  14   0  -2   32.50   10.60
  14   0  -2   30.80    9.40
  14   0   2   12.60    9.60
  14   0   2   14.00   10.90
  15   0  -2  108.49   13.40
  15   0  -2  101.29   15.10
  15   0   2  102.39   14.60
  15   0   2  127.79   14.00
  16   0   2   -5.90   13.50
  16   0  -2   25.30   13.10
  16   0  -2    6.00   11.40
  16   0   2    9.10   12.10
  17   0   2   -6.30   16.30
  17   0   2   11.40   13.70
  17   0  -2   -6.10   13.00
  17   0  -2   20.20   16.00
  -1  -1  -2 2247.78   38.50
  -1   1   2 2382.06   37.60
  -1   1  -2 2303.37   37.80
  -1   1  -2 2090.59   39.60
   2   1  -2 2679.63   45.20
  -2   1   2 2650.63   43.80
   2  -1   2 2707.83   45.20
  -2  -1  -2 2736.13   44.90
  -2  -1  -2 2710.93   44.80
   2  -1   2 2676.93   45.30
  -2   1   2 2687.73   45.20
  -2   1  -2 2700.33   45.20
   2  -1  -2 2576.74   44.40
  -2  -1   2 2677.73   45.30
   2   1   2 2712.33   45.00
  -2   1  -2 2698.63   45.10
  -2   1  -2 2505.35   43.90
   2  -1  -2 2640.34   44.20
   2   1   2 2743.93   45.00
  -2   1  -2 2456.45   46.80
   3  -1   2 1928.51   36.90
   3  -1   2 1888.21   33.70
   3   1  -2 1862.41   33.30
  -3   1   2 1898.51   33.20
  -3  -1  -2 1903.81   33.00
  -3   1   2 1877.11   31.70
  -3  -1  -2 1911.41   33.00
  -3   1  -2 1902.31   33.40
   3   1   2 1897.71   33.20
  -3   1  -2 1975.60   35.00
   3  -1  -2 1898.01   32.40
   3  -1  -2 1889.61   32.40
  -3   1  -2 1750.22   34.40
   3   1   2 1904.61   33.30
  -4   1   2 1104.29   19.30
   4   1  -2 1063.99   19.40
  -4   1   2 1095.29   20.90
  -4  -1  -2 1156.08   21.60
  -4   1   2 1012.00   20.00
   4  -1   2 1116.09   21.90
   4   1  -2 1105.69   21.10
   4  -1   2 1110.39   21.80
  -4  -1  -2 1135.09   20.80
   4   1  -2 1108.69   19.30
   4  -1  -2 1105.39   20.50
  -4   1  -2 1104.39   21.50
  -4   1  -2 1134.69   21.40
   4  -1  -2 1130.59   20.60
   4  -1  -2 1132.79   20.20
   4   1   2 1107.89   21.30
   4   1   2 1099.59   21.40
   5  -1   2 2070.89   37.70
  -5   1   2 2032.50   36.30
   5  -1   2 2049.59   37.80
  -5   1   2 1933.71   34.90
  -5  -1  -2 2027.50   36.50
   5   1  -2 2070.79   35.40
  -5  -1  -2 2071.99   36.30
  -5   1   2 2083.09   34.50
   5   1  -2 2024.90   36.70
   5   1  -2 2024.80   35.40
   5  -1  -2 2018.30   36.40
   5  -1  -2 2148.09   35.40
  -5   1  -2 2073.39   37.10
  -5   1  -2 2067.89   37.00
   5  -1  -2 2063.09   36.50
   5   1   2 2055.39   37.40
   5   1   2 2087.19   37.30
   6   1  -2  183.48    7.40
   6  -1   2  191.58    9.20
  -6  -1  -2  191.68    7.60
  -6   1   2  185.78    7.10
  -6  -1  -2  193.28    7.30
   6   1  -2  201.58    7.00
   6  -1   2  189.58    9.20
   6   1  -2  219.98    9.50
   6   1   2  192.48    8.90
   6  -1  -2  197.58    8.10
   6   1   2  197.98    8.90
  -6   1  -2  186.18    7.90
  -6   1  -2  203.88    8.40
   6  -1  -2  200.38    8.00
   7   1  -2    5.20    3.80
  -7  -1  -2    2.00    3.10
  -7  -1  -2    7.80    3.40
   7  -1   2    5.60    4.40
   7   1  -2    6.70    3.50
   7   1  -2    0.20    3.60
   7  -1   2    5.80    4.50
  -7   1   2    5.60    3.00
  -7   1  -2    9.50    3.90
   7  -1  -2   -3.70    3.70
  -7   1  -2    6.70    3.70
   7  -1  -2    1.90    4.00
   7   1   2    2.90    4.20
   7   1   2    3.40    4.30
  -8  -1  -2   -4.70    3.30
  -8  -1  -2    0.10    3.10
   8  -1   2   -4.70    5.10
   8   1  -2    1.90    4.00
   8   1  -2    2.00    3.90
   8  -1   2    0.80    4.70
   8   1  -2   -2.20    3.80
   8   1   2   -8.00    4.60
   8  -1  -2    7.60    4.50
   8  -1  -2    7.50    4.20
  -8   1  -2   -0.20    4.00
  -8   1  -2   -3.00    3.80
   8   1   2   -1.10    4.70
   9  -1   2  597.04   17.80
   9  -1   2  569.64   17.70
   9   1  -2  568.34   14.60
   9   1  -2  575.14   15.90
  -9  -1  -2  573.24   13.00
  -9  -1  -2  571.54   13.60
   9   1  -2  561.94   15.90
   9   1   2  584.24   17.50
   9  -1  -2  576.54   16.60
  -9   1  -2  576.74   14.80
  -9   1  -2  600.44   14.50
   9   1   2  570.54   17.20
   9  -1  -2  593.84   16.80
  10   1  -2   18.10    5.90
  10  -1   2   12.80    6.60
  10  -1   2   12.70    6.20
  10   1  -2   25.70    5.80
  10  -1  -2   20.40    5.90
  10   1   2   17.70    6.30
  10   1   2   18.70    6.70
 -10   1  -2   15.50    4.30
 -10   1  -2   23.50    4.70
  10  -1  -2   17.50    6.20
  11  -1   2  287.97   15.40
  11   1  -2  288.47   14.40
  11   1  -2  295.87   13.80
  11  -1   2  312.47   16.10
  11  -1  -2  290.37   15.20
 -11   1  -2  301.27   10.40
  11  -1  -2  288.47   14.30
  11   1   2  303.47   15.70
 -11   1  -2  304.47    9.80
  11   1   2  287.37   14.80
  12  -1   2   20.10    8.00
  12   1  -2   11.10    7.40
  12  -1   2   -4.20    8.00
  12   1  -2   15.30    6.90
  12   1   2   21.60    8.50
  12  -1  -2   11.50    7.70
  12   1   2   11.40    7.50
  12  -1  -2    5.40    7.00
  13   1  -2  282.47   17.30
  13  -1   2  284.27   17.70
  13   1  -2  290.67   16.20
  13  -1   2  319.17   19.50
  13  -1  -2  267.27   16.50
  13   1   2  253.57   21.90
  13  -1  -2  333.77   18.60
  13   1   2  291.87   17.70
  14  -1   2   14.10   10.10
  14   1  -2   20.00   12.70
  14   1  -2   17.30    8.80
  14  -1   2   23.90   10.60
  14  -1  -2   20.20   10.40
  14   1   2    0.90    9.40
  14  -1  -2   28.80    9.50
  14   1   2   16.50   10.80
  15   1  -2  164.48   14.90
  15   1  -2  191.48   18.50
  15  -1   2  200.88   20.10
  15  -1   2  167.98   16.60
  15   1   2  158.08   15.30
  15   1   2  194.98   21.40
  15  -1  -2  174.98   20.20
  16   1  -2  222.78   20.70
  16   1  -2  214.08   23.20
  16  -1   2  175.68   18.30
  16  -1   2  190.08   17.40
  16  -1  -2  246.88   23.80
  16   1   2  174.68   18.20
  16   1   2  231.68   22.40
  16  -1  -2  179.78   20.70
  17  -1   2  -11.60   16.70
  17   1  -2   22.70   16.40
  17  -1   2   46.60   14.70
  17   1  -2   33.70   13.60
  17   1   2    8.70   13.40
  17   1   2   42.30   17.10
  17  -1  -2   35.00   13.30
  17  -1  -2   16.80   16.00
   0  -2   2 2245.98   35.50
   0  -2  -2 2081.39   37.80
   0  -2   2 2033.90   37.90
  -1  -2  -2 2418.06   40.60
  -1   2   2 2411.76   40.50
  -1  -2  -2 2435.36   41.00
   1  -2   2 2345.77   40.70
   1  -2   2 2440.56   40.70
  -1   2   2 2434.06   40.50
  -1  -2  -2 2391.86   40.50
   1  -2   2 2471.75   41.20
  -1   2  -2 2485.55   41.30
  -1   2  -2 2126.59   40.50
  -1   2  -2 2431.96   40.80
   1   2   2 2381.66   40.50
  -1  -2   2 2482.95   41.20
   1  -2  -2 2427.36   40.50
   1  -2  -2 2475.35   41.30
   2  -2   2   17.50    2.80
  -2  -2  -2   15.20    2.40
  -2   2   2   15.00    2.30
  -2   2   2   13.60    2.20
   2   2  -2   13.60    2.20
  -2  -2  -2   14.00    2.30
   2  -2   2   16.40    2.40
   2  -2   2   14.80    2.70
  -2  -2  -2   14.70    2.30
   2  -2  -2   13.50    2.40
  -2   2  -2   14.60    2.70
   2   2   2   14.80    2.50
   2  -2  -2   12.90    2.60
  -2   2  -2   12.90    2.70
  -2   2  -2   11.90    2.30
   2   2   2   13.30    2.40
   2  -2  -2   14.60    2.30
  -3   2   2  434.76    9.50
   3  -2   2  434.86   10.80
   3  -2   2  437.76   10.90
  -3   2   2  443.46    9.60
   3  -2   2  445.56    9.90
  -3  -2  -2  441.66    9.80
   3   2  -2  447.06    9.70
   3   2  -2  454.05   10.80
  -3  -2  -2  428.66    9.80
  -3  -2  -2  433.36    9.30
  -3   2   2  443.56   10.40
   3  -2  -2  454.05   10.30
   3  -2  -2  435.26   10.00
  -3   2  -2  423.96   10.80
   3   2   2  448.56   10.20
  -3   2  -2  446.96    9.90
   3   2   2  437.86   10.10
   3  -2  -2  442.86   10.00
  -3   2  -2  436.46   10.60
  -4  -2  -2  548.45   11.90
  -4   2   2  568.24   12.50
   4  -2   2  544.25   13.30
   4  -2   2  559.54   11.80
  -4  -2  -2  564.84   11.00
   4  -2   2  559.94   13.60
  -4   2   2  571.64   11.50
   4   2  -2  571.94   11.50
   4   2  -2  570.44   12.90
  -4   2   2  548.95   11.50
  -4  -2  -2  570.44   12.00
  -4   2  -2  554.44   13.00
   4   2   2  544.65   12.50
   4  -2  -2  547.25   12.30
  -4   2  -2  546.85   11.60
   4  -2  -2  564.94   12.30
   4   2   2  557.04   12.60
  -4   2  -2  556.74   13.10
   4  -2  -2  514.25   14.50
   5   2  -2  514.55   10.70
   5   2  -2  505.75   10.30
  -5  -2  -2  506.55   11.40
  -5   2   2  526.25   11.20
  -5   2   2  512.15   11.00
   5   2  -2  528.45   14.20
   5   2  -2  497.45   10.40
   5  -2   2  516.75   13.60
  -5  -2  -2  519.15   14.20
  -5   2   2  527.15   12.10
   5  -2   2  513.35   13.50
   5   2   2  512.25   12.70
   5  -2  -2  532.45   12.60
   5  -2  -2  516.85   12.50
   5  -2  -2  504.65   11.60
  -5   2  -2  452.75   10.70
  -5   2  -2  499.25   12.70
  -5   2  -2  551.94   13.10
   5   2   2  508.75   12.70
   6  -2   2  480.05   13.90
   6   2  -2  458.55   12.70
  -6   2   2  477.35   10.70
   6   2  -2  484.35   10.90
  -6   2   2  485.95   11.70
  -6   2   2  487.35   10.50
   6  -2   2  483.75   13.80
  -6  -2  -2  487.35   11.10
  -6  -2  -2  479.35   13.50
   6   2  -2  493.85   11.70
   6  -2  -2  483.85   12.80
   6  -2  -2  493.45   12.80
  -6   2  -2  495.95   13.10
   6  -2  -2  446.46   11.00
  -6   2  -2  438.86   10.20
   6   2   2  482.05   13.20
   6   2   2  500.25   13.00
  -6   2  -2  501.05   12.90
   7   2  -2  325.57    9.60
  -7   2   2  324.37    8.30
  -7  -2  -2  328.37    8.70
  -7  -2  -2  303.47   11.20
   7   2  -2  320.67    9.70
  -7   2   2  327.07    8.00
   7  -2   2  315.47   12.30
   7   2  -2  331.27   10.50
  -7   2   2  312.37    9.40
   7  -2   2  341.27   12.30
   7   2   2  335.77   11.50
   7  -2  -2  294.57    8.40
   7  -2  -2  337.77   11.40
  -7   2  -2  317.57   10.50
   7  -2  -2  329.27   11.30
   7   2   2  323.27    8.10
  -7   2  -2  338.37   11.00
   7   2   2  327.87   11.40
   8   2  -2  331.87   10.50
  -8   2   2  295.97    9.20
   8   2  -2  306.47   10.50
   8  -2   2  300.57   12.60
  -8  -2  -2  286.47    8.20
   8  -2   2  280.47   12.70
   8   2  -2  303.07   10.40
  -8   2  -2  284.87   10.50
  -8   2  -2  295.87   10.90
   8   2   2  274.77   11.60
   8  -2  -2  284.47   11.70
   8  -2  -2  299.17   11.50
   8   2   2  292.37   11.80
   9   2  -2  196.08    9.90
   9   2  -2  194.78   10.10
   9  -2   2  198.68   11.90
   9   2  -2  212.48    9.60
  -9  -2  -2  211.68    6.40
   9  -2   2  214.18   12.30
  -9  -2  -2  210.38    6.90
  -9   2  -2  232.58    9.50
   9   2   2  207.18   11.40
   9  -2  -2  192.58   11.30
  -9   2  -2  234.08   10.10
   9   2   2  212.08   11.60
   9  -2  -2  211.58   11.40
  10  -2   2    1.90    6.30
  10  -2   2   -0.20    5.90
  10   2  -2    4.00    5.40
  10   2  -2   10.20    5.00
  10   2  -2   11.60    4.60
 -10   2  -2    6.30    4.20
 -10   2  -2   -0.70    4.50
  10  -2  -2   -3.90    5.20
  10   2   2   -4.20    6.00
  10  -2  -2    1.00    5.90
  10   2   2   -4.60    5.60
  11   2  -2  867.31   22.60
  11   2  -2  816.42   22.50
  11  -2   2  879.21   25.10
  11  -2   2  880.51   24.90
 -11   2  -2  867.41   19.30
 -11   2  -2  885.81   19.80
  11   2   2  863.11   24.10
  11  -2  -2  876.41   23.90
  11  -2  -2  875.51   24.20
  11   2   2  872.41   24.10
  12  -2   2   32.00    9.40
  12   2  -2   32.70    8.00
  12  -2   2   25.70    8.30
  12   2  -2   47.30    7.80
 -12   2  -2   44.50    5.10
  12  -2  -2   46.60    9.00
  12   2   2   38.50    8.60
  12   2   2   38.90    8.20
 -12   2  -2   37.40    5.40
  12  -2  -2   45.50    8.30
  13   2  -2  111.19   10.70
  13  -2   2  107.59   12.30
  13  -2   2  112.29   11.50
  13   2  -2   93.39    9.70
  13   2   2   82.99   10.70
  13  -2  -2   85.39   10.60
  13  -2  -2   97.99   13.60
  14  -2   2   -8.70   10.30
  14   2  -2   10.40    8.40
  14   2   2    2.00    9.10
  14  -2  -2   -4.00    8.60
  14  -2  -2    9.10   10.10
  14   2   2   -5.60    9.60
  15   2  -2  340.57   21.50
  15  -2   2  304.47   21.90
  15   2  -2  348.07   20.40
  15  -2   2  341.07   24.00
  15   2   2  292.97   21.00
  15  -2  -2  301.47   22.00
  15  -2  -2  339.27   23.20
  15   2   2  335.97   23.10
  16  -2   2   28.70   12.70
  16   2  -2   14.70   12.60
  16   2  -2    8.90   10.70
  16  -2   2  -20.60   13.70
  16   2   2   -9.10   11.00
  16  -2  -2  -15.50   11.00
  16   2   2    1.50   13.90
  16  -2  -2   -8.50   13.20
  17  -2   2  -19.10   16.90
  17   2  -2  -14.10   15.00
  17  -2   2    9.80   13.80
  17   2  -2  -14.90   12.40
  17   2   2  -14.50   16.20
  17   2   2   17.50   13.70
  17  -2  -2    6.80   13.60
  17  -2  -2    7.10   16.10
   0  -3   2   -1.10    1.40
   0   3  -2   -0.50    2.20
   0   3   2    1.40    2.20
   0   3  -2    0.30    1.50
   0  -3  -2   -0.20    1.80
   0  -3   2   -0.50    1.50
   0   3   2   -0.20    1.90
   0   3  -2   -1.40    1.50
   0  -3  -2   -0.30    2.30
   0  -3  -2   -1.20    1.80
   0   3   2    0.30    1.80
   0  -3   2   -1.70    2.10
  -1  -3  -2 2067.19   36.40
  -1  -3  -2 2128.89   36.50
   1   3  -2 2154.08   37.50
  -1   3   2 2154.08   37.60
   1  -3   2 2145.69   36.70
  -1  -3  -2 1934.11   37.20
   1  -3   2 2135.79   36.70
   1  -3   2 2198.08   37.60
  -1   3   2 2097.59   36.70
  -1   3   2 2132.79   36.70
   1  -3  -2 2146.99   36.80
   1  -3  -2 2176.18   36.80
   1   3   2 2105.79   36.50
  -1   3  -2 2152.68   36.80
   1   3   2 2149.39   36.70
  -1   3  -2 2151.48   36.70
   1   3   2 2170.58   37.40
  -1   3  -2 2170.88   37.60
  -1  -3   2 2189.98   37.50
   1  -3  -2 2199.78   37.80
  -2  -3  -2  112.19    4.80
  -2  -3  -2  114.79    4.90
  -2   3   2  106.29    5.10
   2  -3   2  117.69    8.40
   2  -3   2  101.59    5.60
  -2   3   2  119.99    5.30
  -2   3   2  113.49    5.90
   2  -3   2  117.59    5.70
  -2  -3  -2  112.39    5.70
   2   3  -2  118.89    5.40
   2   3   2  121.09    5.40
  -2   3  -2  115.89    8.60
   2   3   2  119.59    5.00
   2  -3  -2  109.79    5.40
  -2  -3   2  113.59    5.60
   2   3   2  113.39    5.10
   2  -3  -2  113.09    6.20
  -2   3  -2  110.19    5.50
  -2   3  -2  110.79    5.70
   2  -3  -2  112.39    5.40
  -3  -3  -2 1292.47   24.30
  -3  -3  -2 1364.86   24.10
  -3   3   2 1345.67   24.40
   3  -3   2 1368.56   25.00
   3  -3   2 1338.87   25.60
   3   3  -2 1348.27   24.60
  -3   3   2 1349.96   25.10
  -3   3   2 1314.47   24.50
  -3  -3  -2 1320.47   24.10
   3  -3   2 1349.96   25.50
  -3   3  -2 1333.87   24.90
   3   3   2 1358.86   24.60
   3  -3  -2 1391.56   25.30
   3   3   2 1337.17   24.60
  -3   3  -2 1335.67   25.30
  -3   3  -2 1344.87   25.40
   3  -3  -2 1250.17   27.60
   3  -3  -2 1367.06   25.00
  -3  -3   2 1371.96   24.70
   4  -3   2  659.83   14.20
  -4  -3  -2  669.63   13.60
   4  -3   2  688.63   15.60
  -4   3   2  663.63   13.90
  -4  -3  -2  667.83   13.40
   4   3  -2  669.13   13.70
   4  -3   2  663.13   15.50
  -4   3  -2  664.83   15.20
   4  -3  -2  663.23   14.80
  -4   3  -2  645.54   14.10
   4   3   2  651.73   14.30
  -4   3  -2  670.33   15.20
   4   3   2  681.83   14.40
   4  -3  -2  654.13   14.60
   4  -3  -2  670.23   14.70
  -5  -3  -2  401.96    9.70
   5  -3   2  399.86   12.30
  -5   3   2  415.26   10.70
   5   3  -2  387.46    8.30
   5   3  -2  397.56    8.40
   5  -3   2  412.16   12.30
  -5  -3  -2  423.26    9.20
  -5   3   2  408.06   10.10
   5   3  -2  404.36   11.30
   5  -3   2  410.66   10.30
  -5   3   2  397.96   10.30
  -5  -3  -2  403.36    9.50
   5   3  -2  407.56    9.50
   5  -3  -2  398.16   10.80
   5  -3  -2  387.66   11.30
  -5   3  -2  397.66   11.70
  -5   3  -2  408.76   11.50
   5   3   2  412.56   11.10
  -5   3  -2  369.76    9.80
   5   3   2  409.56   10.90
   5  -3  -2  416.76   11.50
   6  -3   2  261.07   10.80
   6   3  -2  258.77    7.20
   6   3  -2  261.57    7.50
   6   3  -2  261.97    7.10
   6   3  -2  262.67    9.70
  -6   3   2  264.67    8.40
  -6   3   2  263.97    8.60
  -6  -3  -2  248.78    7.80
  -6   3   2  251.37    8.00
   6  -3   2  260.37   10.90
   6  -3   2  273.77    8.20
  -6  -3  -2  261.47    7.40
   6  -3  -2  239.78    8.50
  -6   3  -2  266.17    9.70
   6   3   2  265.57    9.70
  -6   3  -2  267.97    9.90
   6   3   2  275.37    9.70
   6  -3  -2  259.87    9.90
  -6   3  -2  254.97    8.00
   6  -3  -2  279.57   10.20
   7  -3   2  108.69    9.20
  -7  -3  -2   97.59    5.40
  -7   3   2   96.79    6.30
  -7   3   2   98.49    6.40
  -7  -3  -2  108.39    5.00
   7   3  -2   91.79    6.40
  -7   3   2   94.79    5.90
   7  -3   2   85.19    9.10
   7   3  -2   88.69    5.90
   7   3  -2   99.69    7.60
  -7   3  -2   84.09    5.40
   7   3   2  110.69    8.20
   7  -3  -2  103.39    8.10
  -7   3  -2  106.29    8.10
   7  -3  -2  107.39    6.40
  -7   3  -2   91.29    7.50
   7  -3  -2  101.09    8.20
   7   3   2   97.99    7.90
  -8   3   2  116.09    5.80
   8   3  -2  103.89    7.50
  -8  -3  -2   92.99    4.70
  -8   3   2  122.89    6.60
   8  -3   2   97.39    9.80
   8   3  -2   98.39    7.90
  -8   3   2  108.99    6.60
   8   3  -2  114.59    7.30
   8  -3   2  100.09   10.20
   8   3   2  102.69    8.80
  -8   3  -2  122.79    5.10
   8  -3  -2   96.69    6.20
   8  -3  -2  123.39    9.60
   8   3   2   91.59    9.00
   8   3   2   95.19    6.10
  -8   3  -2  112.69    8.30
  -8   3  -2  120.99    8.80
   8  -3  -2  123.49    9.20
  -9   3   2   -1.50    3.30
  -9   3   2    8.10    2.60
   9  -3   2    7.80    5.60
   9  -3   2    7.40    6.00
   9   3  -2    2.60    4.60
   9   3  -2    9.10    4.30
   9   3  -2    7.80    4.60
   9  -3  -2    8.10    5.20
  -9   3  -2    8.90    4.80
   9  -3  -2   -3.30    5.30
   9   3   2    5.60    5.10
   9   3   2    6.70    5.30
  -9   3  -2    5.30    4.30
  10  -3   2 1073.19   27.00
  10   3  -2 1025.20   23.70
  10  -3   2 1028.50   26.70
  10   3  -2 1032.40   22.90
  10   3  -2 1033.60   23.80
  10  -3  -2 1034.40   25.60
 -10   3  -2 1044.90   23.00
  10   3   2 1012.50   25.30
  10  -3  -2 1065.09   26.10
  10   3   2 1064.69   25.60
 -10   3  -2 1034.80   23.30
  11  -3   2  899.41   25.70
  11   3  -2  901.51   21.10
  11   3  -2  906.31   23.00
  11  -3   2  929.81   26.10
  11   3  -2  862.71   22.90
  11  -3  -2  923.01   25.20
  11   3   2  916.31   24.60
  11  -3  -2  914.51   24.70
 -11   3  -2  912.51   20.80
  11   3   2  905.21   24.50
 -11   3  -2  887.81   21.20
  12   3  -2   47.20    8.20
  12   3  -2   57.19    8.10
  12  -3   2   57.89    9.40
  12  -3  -2   50.09    9.40
 -12   3  -2   49.10    6.00
  12   3   2   56.89    9.20
  12  -3  -2   72.59    9.10
 -12   3  -2   53.09    6.50
  12   3   2   53.69    8.60
  13   3  -2  367.36   17.90
  13  -3   2  341.67   20.40
  13   3  -2  346.67   17.20
  13  -3   2  395.16   19.60
  13  -3  -2  362.46   25.00
  13   3   2  380.66   18.70
 -13   3  -2  386.66   11.10
  13  -3  -2  377.86   19.00
  14   3  -2   53.29    9.50
  14  -3   2   58.99   11.90
  14  -3   2   57.09   12.20
  14   3  -2   37.60   11.10
  14  -3  -2   62.89   11.60
  14  -3  -2   20.00   10.10
  14   3   2   39.20   10.90
  14   3   2   32.10   10.10
  15   3  -2   -2.10    9.30
  15   3  -2   -4.50   10.50
  15  -3   2   -9.40   11.90
  15  -3   2   -2.50   10.10
  15   3   2  -18.80    9.90
  15  -3  -2    3.00   10.80
  15  -3  -2    5.00   11.70
  15   3   2    9.10   11.70
  16  -3   2   94.09   16.70
  16  -3   2   75.49   14.40
  16   3  -2   79.19   14.30
  16   3  -2  107.69   13.40
  16  -3  -2   98.29   16.00
  16   3   2   63.79   15.60
  16  -3  -2   75.69   13.80
  16   3   2   75.89   13.70
  17   3  -2  233.58   23.60
  17  -3   2  182.08   21.60
  17   3  -2  201.98   19.20
  17  -3   2  241.48   25.70
  17  -3  -2  208.08   19.10
  17   3   2  196.28   18.30
  17   3   2  206.28   20.70
  17  -3  -2  203.08   21.00
   0  -4   2 1499.65   25.70
   0   4  -2 1480.25   25.90
   0  -4  -2 1496.55   27.70
   0  -4   2 1472.45   27.70
   0   4  -2 1458.05   27.60
   0   4   2 1485.95   27.80
   0  -4  -2 1459.95   26.40
   0  -4   2 1479.25   25.70
   0  -4  -2 1476.95   26.50
   0   4   2 1481.25   26.50
   0   4  -2 1493.05   25.90
   1  -4   2   75.79    4.80
  -1  -4  -2   71.49    4.20
   1   4  -2   69.59    5.70
   1  -4   2   74.19    4.80
  -1   4   2   75.89    4.80
   1   4  -2   75.99    2.90
  -1   4   2   75.19    6.00
  -1  -4  -2   71.49    4.50
   1  -4   2   77.59    5.70
  -1  -4  -2   74.19    5.90
  -1   4   2   65.59    4.80
   1  -4  -2   71.49    4.80
  -1  -4   2   70.39    5.60
  -1   4  -2   78.49    4.70
   1   4   2   70.89    4.80
   1   4   2   63.99    5.60
   1  -4  -2   68.69    4.90
   1   4   2   72.19    4.50
  -1   4  -2   74.49    5.00
  -1   4  -2   63.09    5.80
   1  -4  -2   73.09    6.20
   2  -4   2 1169.38   22.60
  -2   4   2 1195.88   25.30
   2  -4   2 1192.58   23.20
   2  -4   2 1191.38   22.50
   2   4  -2 1168.38   22.70
  -2   4   2 1179.78   23.20
  -2  -4  -2 1188.48   21.50
  -2   4   2 1169.98   22.20
  -2  -4  -2 1152.08   22.60
  -2  -4  -2 1174.18   21.50
  -2   4  -2 1169.08   22.50
   2  -4  -2 1135.89   22.80
  -2  -4   2 1198.78   22.90
   2   4   2 1180.88   22.70
   2  -4  -2 1191.88   22.40
   2   4   2 1180.08   21.80
   2  -4  -2 1209.18   23.60
   2   4   2 1185.58   21.90
  -2   4  -2 1160.08   22.60
  -2   4  -2 1194.28   23.20
   3   4  -2 4369.06   74.59
  -3  -4  -2 4340.27   73.49
  -3   4   2 4364.86   74.29
   3  -4   2 4408.86   75.09
   3  -4   2 4343.67   75.09
  -3  -4  -2 4356.66   73.39
  -3   4   2 4406.86   75.19
   3  -4   2 4395.26   75.19
  -3   4   2 4353.36   74.39
   3   4   2 4382.16   74.09
  -3   4  -2 4391.96   75.09
   3  -4  -2 4934.11   77.59
   3   4   2 4358.56   74.39
  -3  -4   2 4491.25   74.79
  -3   4  -2 4392.86   74.99
  -3   4  -2 4310.57   74.89
   3  -4  -2 4382.66   74.69
   3  -4  -2 4368.86   74.59
  -4   4   2  243.38    8.60
   4  -4   2  252.87    9.40
  -4  -4  -2  256.87    7.10
  -4   4   2  246.28    8.20
   4   4  -2  255.07    7.80
  -4   4   2  256.47    8.60
   4  -4   2  262.47    9.10
  -4  -4  -2  253.17    7.20
   4  -4   2  259.37    9.70
  -4   4  -2  254.47    9.20
   4   4   2  259.27    7.80
  -4   4  -2  245.38    9.10
   4   4   2  253.07    8.20
  -4  -4   2  261.47    8.40
   4  -4  -2  255.97    9.10
   4  -4  -2  250.57    9.00
  -4   4  -2  225.78    8.30
   4   4   2  252.97    8.10
   5  -4   2   13.60    3.80
  -5  -4  -2   17.10    3.00
  -5   4   2   14.20    3.50
  -5  -4  -2   15.30    2.70
   5   4  -2   14.30    2.10
   5  -4   2   13.80    4.50
   5   4  -2   14.20    2.00
  -5  -4  -2   22.20    3.00
   5  -4   2   12.00    4.30
  -5   4   2   13.90    3.70
   5   4  -2   12.40    2.80
   5  -4  -2   12.40    4.10
   5   4   2   13.30    3.60
  -5   4  -2   12.30    3.20
  -5   4  -2   14.30    4.00
  -5   4  -2   14.20    4.20
   5  -4  -2   10.70    4.00
   5   4   2   18.60    3.70
   5  -4  -2   13.60    6.20
   6  -4   2   46.30    5.90
  -6   4   2   67.49    6.30
   6   4  -2   45.60    4.00
  -6  -4  -2   38.50    3.40
   6  -4   2   41.00    4.50
   6   4  -2   42.20    5.10
  -6   4   2   52.89    5.90
  -6   4   2   40.60    4.30
   6  -4   2   36.10    5.60
  -6  -4  -2   42.20    4.60
  -6  -4  -2   40.00    4.10
   6   4  -2   38.50    4.50
   6   4  -2   33.70    3.30
   6  -4  -2   45.90    5.40
   6   4   2   45.30    4.90
  -6   4  -2   38.20    4.20
  -6   4  -2   36.60    5.00
   6   4   2   44.00    4.90
  -6   4  -2   48.90    5.50
   6  -4  -2   42.80    5.30
   6  -4  -2   37.20    5.40
  -7  -4  -2 1382.76   24.50
   7  -4   2 1421.16   26.90
  -7   4   2 1387.36   27.10
  -7   4   2 1381.36   26.70
   7   4  -2 1374.06   25.90
   7   4  -2 1407.46   28.30
  -7   4   2 1364.56   26.90
   7  -4   2 1401.36   29.70
   7  -4   2 1381.06   29.80
   7   4  -2 1392.46   26.00
   7   4  -2 1603.34   25.50
   7  -4  -2 1394.26   29.00
  -7   4  -2 1391.16   28.70
   7  -4  -2 1422.76   29.10
   7   4   2 1409.76   28.10
  -7   4  -2 1408.26   28.50
  -7   4  -2 1317.77   26.30
   7  -4  -2 1245.48   28.70
   7   4   2 1367.36   28.10
   8   4  -2  341.47   12.00
   8   4  -2  342.77   10.50
   8  -4   2  338.67   14.10
  -8   4   2  336.77   10.50
   8   4  -2  341.07   10.40
   8  -4   2  332.17   13.70
  -8   4   2  329.47   10.50
  -8   4   2  337.77   10.20
   8  -4  -2  340.77   13.10
   8   4   2  335.07   12.40
   8   4   2  343.07   12.40
  -8   4  -2  343.47   12.50
   8  -4  -2  339.67   13.00
  -8   4  -2  349.17   12.10
  -8   4  -2  354.26    9.70
   9   4  -2  301.27   11.10
   9   4  -2  306.87   11.30
   9  -4   2  321.87   14.80
  -9   4   2  305.77    9.60
   9  -4   2  316.77   14.10
   9   4  -2  298.97   11.90
  -9   4   2  301.77   10.00
  -9   4   2  306.97   10.00
  -9   4  -2  329.87   12.00
  -9   4  -2  318.97   12.50
   9  -4  -2  323.37   13.60
   9  -4  -2  312.37    9.90
   9  -4  -2  303.97   13.80
   9   4   2  292.47   12.50
   9   4   2  302.17   12.60
  10   4  -2   67.09    6.80
  10  -4   2   64.39    8.40
 -10   4   2   66.89    6.80
  10  -4   2   68.79    9.00
  10   4  -2   64.09    6.70
  10   4  -2   70.99    6.80
 -10   4   2   70.19    5.80
 -10   4   2   80.49    6.70
 -10   4  -2   67.99    7.10
  10   4   2   74.29    7.90
  10   4   2   66.89    6.30
  10  -4  -2   77.29    8.30
  10   4   2   70.09    7.80
  10  -4  -2   77.59    8.40
 -10   4  -2   74.99    6.90
  11   4  -2  468.35   16.10
  11  -4   2  413.26   18.50
  11   4  -2  440.86   14.80
  11  -4   2  494.55   19.80
  11   4  -2  462.45   15.90
  11   4   2  450.65   17.50
 -11   4  -2  448.56   15.30
  11   4   2  459.25   17.30
  11  -4  -2  443.96   18.90
  11  -4  -2  467.65   18.40
 -11   4  -2  461.95   14.80
  12   4  -2   -3.40    6.20
  12   4  -2   -8.80    6.70
  12  -4   2    1.50    8.10
  12   4  -2   -4.00    5.30
  12  -4   2  -11.40    8.00
  12  -4  -2    3.80    8.30
  12   4   2  -14.40    6.40
  12  -4  -2    3.20    7.30
  12   4   2   -7.00    7.40
 -12   4  -2  -13.40    5.10
 -12   4  -2    4.10    6.00
  13   4  -2   16.50    8.40
  13  -4   2   33.40    9.90
  13   4  -2   16.30    7.80
  13  -4   2   27.80   10.30
  13  -4  -2   16.60    9.80
  13  -4  -2   32.60    9.10
 -13   4  -2   32.70    6.40
 -13   4  -2   27.10    5.50
  13   4   2   20.70    8.40
  13   4   2   35.90   11.30
  14   4  -2  416.36   19.10
  14  -4   2  366.26   21.80
  14  -4   2  406.86   23.70
  14   4  -2  455.25   20.40
  14  -4  -2  386.76   22.60
  14   4   2  419.96   20.80
  14  -4  -2  391.66   22.60
  14   4   2  395.86   21.80
  15  -4   2    7.30   12.80
  15   4  -2  -19.40    9.90
  15   4  -2   -9.00    9.20
  15  -4   2   -2.80   10.60
  15  -4  -2  -12.10   10.10
  15   4   2    0.20   11.50
  15  -4  -2  -26.40   11.70
  15   4   2    0.10   10.10
  16   4  -2  106.79   14.30
  16  -4   2  112.69   17.60
  16   4  -2  110.59   14.00
  16  -4   2   91.79   14.90
  16  -4  -2  115.19   14.80
  16   4   2   97.99   15.80
  16  -4  -2   83.79   16.30
  16   4   2   96.19   14.00
  17   4  -2   19.90   15.40
  17  -4   2  -13.70   17.20
  17   4  -2    1.80   12.70
  17  -4   2   20.30   14.90
  17  -4  -2  -12.60   16.50
  17   4   2   -3.50   16.00
  17  -4  -2    8.20   14.30
  17   4   2  -22.20   12.50
   0  -5  -2    3.00    2.60
   0  -5   2   -0.40    3.00
   0   5  -2   -2.10    3.20
   0  -5   2    1.40    2.20
   0   5   2   -1.90    2.60
   0   5  -2   -1.20    2.30
   0  -5  -2   -2.00    3.50
   0   5  -2    0.10    2.30
   0   5   2   -0.60    2.80
   0  -5  -2   -6.20    3.80
   0   5   2    0.10    3.40
   0  -5   2   -1.20    2.10
   1  -5   2  288.77    8.30
   1  -5   2  272.57    9.70
  -1  -5  -2  306.07    7.90
   1  -5   2  265.37   10.90
   1   5  -2  272.17    6.70
  -1  -5  -2  283.27    8.30
  -1   5   2  286.97    8.60
   1   5  -2  273.27    6.70
  -1   5   2  290.07   10.10
  -1   5   2  264.87    8.40
   1   5  -2  268.97    9.40
  -1   5  -2  286.27    8.30
  -1   5  -2  284.57    8.70
   1  -5  -2  284.17   10.10
   1   5   2  271.87    9.60
  -1   5  -2  270.37    9.80
   1  -5  -2  273.67    8.50
   1  -5  -2  271.57    8.50
  -1  -5   2  282.37    6.00
   1   5   2  275.07    8.00
  -1  -5   2  260.57    9.80
  -2   5   2 1600.54   29.60
  -2   5   2 1606.44   29.70
  -2  -5  -2 1574.04   28.40
   2   5  -2 1593.64   30.30
   2  -5   2 1600.34   29.90
   2   5  -2 1614.54   26.90
   2  -5   2 1599.84   29.70
  -2  -5  -2 1589.24   28.60
  -2   5   2 1642.94   31.20
   2  -5   2 1623.44   30.80
   2  -5  -2 1629.44   29.80
   2  -5  -2 1604.34   29.80
  -2   5  -2 1597.24   29.90
  -2   5  -2 1618.44   30.70
   2   5   2 1596.64   29.00
  -2  -5   2 1548.35   32.20
   2  -5  -2 1632.64   31.10
   2   5   2 1621.94   30.40
   2   5   2 1500.95   30.30
  -2   5  -2 1598.44   29.80
   3  -5   2 1596.84   30.00
   3  -5   2 1573.94   30.10
  -3   5   2 1588.04   30.50
   3  -5   2 1601.94   30.50
  -3   5   2 1585.44   29.50
  -3  -5  -2 1561.54   28.20
  -3   5   2 1587.44   29.60
  -3  -5  -2 1573.54   28.10
   3   5  -2 1561.54   29.80
   3   5   2 1564.44   28.70
  -3   5  -2 1579.84   30.00
  -3   5  -2 1531.65   30.20
   3   5   2 1562.34   28.80
  -3   5  -2 1557.74   29.90
   3  -5  -2 1569.14   30.50
   3   5   2 1600.94   29.80
  -3  -5   2 1610.24   34.10
   3  -5  -2 1575.94   29.80
   3  -5  -2 1593.44   29.80
  -4   5   2   21.30    4.00
  -4   5   2   28.40    4.00
   4  -5   2   25.20    4.50
  -4  -5  -2   20.70    3.70
   4  -5   2   20.30    4.10
  -4   5   2   23.60    4.10
  -4  -5  -2   30.00    2.90
   4  -5   2   19.60    4.40
  -4  -5  -2   26.50    3.10
   4   5  -2   23.90    3.40
   4   5   2   22.00    3.50
   4   5   2   27.80    3.70
  -4   5  -2   20.80    4.10
   4  -5  -2   22.90    4.50
  -4   5  -2   28.90    4.10
   4   5   2   21.80    3.50
   4  -5  -2   25.20    4.30
  -4   5  -2   20.90    4.50
   4  -5  -2   24.80    4.40
   5   5  -2  335.37    7.30
  -5   5   2  368.86   10.80
  -5  -5  -2  337.67    8.10
  -5  -5  -2  353.86    9.90
   5  -5   2  333.17   11.90
  -5   5   2  308.37   10.70
  -5  -5  -2  327.07    8.30
   5  -5   2  319.97   11.60
   5  -5   2  327.57   10.80
  -5   5   2  319.67   10.30
   5   5  -2  308.57    9.50
   5   5  -2  324.77    7.30
   5  -5  -2  324.47   11.40
   5   5   2  338.37   10.10
   5  -5  -2  309.27   11.00
   5  -5  -2  314.57   11.20
  -5   5  -2  305.07   10.50
  -5   5  -2  339.17   11.60
  -5   5  -2  312.57   11.00
   5   5   2  324.17   10.20
  -5  -5   2  328.47   12.00
   5   5   2  330.07    9.60
  -6   5   2  268.57    9.70
   6  -5   2  242.88    9.60
  -6  -5  -2  267.47    6.70
   6   5  -2  269.37    7.10
   6   5  -2  241.38    8.10
  -6  -5  -2  254.07    6.80
   6   5  -2  256.07    7.20
   6  -5   2  251.47   11.20
  -6  -5  -2  234.68    8.40
  -6   5   2  248.68    9.30
   6  -5   2  248.38   11.50
   6  -5  -2  251.67   10.70
   6   5   2  256.17    9.60
   6  -5  -2  250.57   10.70
   6   5   2  255.17    9.60
  -6   5  -2  240.88   10.30
   6  -5  -2  234.88   10.00
  -6   5  -2  246.18    9.50
  -6   5  -2  253.67   10.80
  -7   5   2  382.36   11.90
   7   5  -2  385.26   12.90
   7   5  -2  451.55   10.30
  -7  -5  -2  377.66   10.00
  -7   5   2  372.16   11.60
   7  -5   2  368.26   14.30
   7  -5   2  370.86   11.60
  -7   5   2  390.86   11.70
   7  -5   2  364.46   13.70
   7   5  -2  378.66   10.20
   7   5  -2  377.46    9.90
   7  -5  -2  359.46   11.90
  -7   5  -2  382.86   11.60
   7   5   2  384.26   12.40
  -7   5  -2  389.06   13.40
   7  -5  -2  387.76   13.50
  -7   5  -2  395.26   13.00
   7   5   2  376.26   12.30
   7  -5  -2  406.66   13.80
  -8   5   2  222.08    9.10
   8  -5   2  224.18   12.10
   8   5  -2  214.18    7.00
   8   5  -2  223.38    8.60
   8   5  -2  228.78    8.80
   8  -5   2  202.38    9.10
   8  -5   2  214.68   11.80
   8   5  -2  204.78   10.50
  -8   5   2  213.28    9.10
  -8   5   2  225.08    9.60
  -8   5  -2  207.78   11.10
   8  -5  -2  211.68   11.80
   8  -5  -2  216.38   11.50
  -8   5  -2  202.78    8.70
  -8   5  -2  218.38   10.30
   8   5   2  221.78   10.40
   8  -5  -2  206.58    9.30
   8   5   2  217.88   10.50
   9  -5   2   43.40    7.30
   9   5  -2   42.40    5.20
  -9   5   2   42.00    5.00
  -9   5   2   45.80    4.90
   9   5  -2   42.90    6.20
   9  -5   2   36.20    7.50
  -9   5   2   48.80    5.30
   9   5  -2   28.60    5.10
   9  -5  -2   32.00    6.90
  -9   5  -2   48.80    6.60
   9   5   2   42.10    5.10
   9   5   2   35.00    6.10
   9  -5  -2   35.90    6.50
   9  -5  -2   32.80    4.80
  -9   5  -2   35.30    4.10
   9   5   2   45.10    6.20
  -9   5  -2   41.30    6.00
  10   5  -2   13.40    5.00
 -10   5   2    1.80    3.90
  10   5  -2   14.90    5.70
 -10   5   2   12.10    4.20
  10   5  -2    4.30    5.40
  10  -5   2   -7.40    6.10
 -10   5   2    9.40    4.50
  10  -5   2    8.30    7.50
  10  -5  -2    9.10    6.50
 -10   5  -2   10.10    6.00
  10   5   2    9.50    5.80
 -10   5  -2   10.10    5.60
  10  -5  -2   -0.10    4.70
  10  -5  -2   14.10    7.00
  10   5   2    6.70    6.10
  10   5   2   12.10    4.60
  11  -5   2   66.89   10.00
  11   5  -2   84.69    8.00
 -11   5   2   79.49    7.00
 -11   5   2   79.19    7.70
  11   5  -2   76.59    7.80
 -11   5   2   92.49    7.80
  11   5  -2   59.79    7.40
  11  -5   2   98.39   10.20
  11  -5  -2   72.59    9.80
  11  -5  -2   89.99    9.80
 -11   5  -2  102.59   10.30
 -11   5  -2   73.19    8.00
  11   5   2   89.49    9.00
  11   5   2   77.89    9.00
  11   5   2   91.59    8.00
  12   5  -2   31.20    6.70
  12   5  -2   27.10    7.60
  12   5  -2   28.80    7.30
  12  -5   2   30.30    9.10
  12  -5   2   24.20    9.80
  12   5   2   24.00    7.90
 -12   5  -2   15.80    6.40
  12  -5  -2   29.60   11.70
  12   5   2   38.00    8.70
 -12   5  -2   26.50    7.00
  12  -5  -2   33.90    8.60
  13   5  -2   18.30    6.70
  13   5  -2   33.50    8.80
  13  -5   2   49.30   10.40
  13  -5   2   25.10   10.30
  13   5  -2   39.00    8.20
 -13   5  -2   24.80    6.20
  13   5   2   29.50    8.40
 -13   5  -2   26.20    7.10
  13  -5  -2   36.40   10.50
  13   5   2   30.10   10.60
  13  -5  -2   35.30    9.60
  14  -5   2   84.39   14.10
  14   5  -2  102.79   10.80
  14   5  -2   93.99   11.40
  14  -5   2  103.29   13.20
  14  -5  -2   72.99   12.80
  14   5   2   87.39   12.00
  14  -5  -2   70.59   17.70
  14   5   2   84.49   12.40
 -14   5  -2   88.79    7.70
 -14   5  -2   83.59    9.20
  15   5  -2  167.98   17.20
  15  -5   2  179.08   17.60
  15   5  -2  161.58   18.80
  15  -5   2  133.99   15.30
  15  -5  -2  148.49   16.30
  15  -5  -2  160.38   15.60
  15   5   2  149.88   15.50
  15   5   2  185.18   20.70
  16  -5   2   -9.30   14.90
  16  -5   2   15.50   12.60
  16   5  -2   18.60   11.80
  16   5  -2   38.60   13.20
  16  -5  -2   23.20   12.60
  16  -5  -2   28.70   15.10
  16   5   2    7.10   11.80
  16   5   2   -6.90   13.50
   0   6   2  200.68    7.50
   0  -6   2  213.88    6.80
   0   6  -2  207.98    9.40
   0  -6   2  212.28    9.20
   0   6   2  202.08    7.60
   0  -6  -2  205.68    9.50
   0  -6  -2  208.28    7.40
   0   6  -2  208.88   10.20
   0   6  -2  207.98    6.90
   0  -6  -2  209.38    7.70
   0  -6   2  210.58    6.60
   0   6   2  215.38    9.60
   1  -6   2  241.78    8.10
   1   6  -2  223.68    9.50
  -1   6   2  242.78    8.60
   1   6  -2  226.08    6.70
  -1  -6  -2  228.38    7.50
  -1   6   2  244.98    8.50
  -1  -6  -2  229.48    9.60
  -1   6   2  245.88   10.40
   1  -6   2  239.08    8.00
  -1  -6  -2  224.78    7.60
   1   6  -2  238.28    6.80
   1  -6   2  229.98    9.80
   1   6   2  227.18    7.80
  -1  -6   2  247.58    9.80
  -1   6  -2  231.78    8.20
   1  -6  -2  238.88    8.40
   1   6   2  238.48    9.80
   1   6   2  230.38    7.90
  -1  -6   2  231.58    6.00
  -1  -6   2  234.08    5.90
  -1   6  -2  225.58    8.00
   1  -6  -2  223.18    8.50
  -1   6  -2  228.98   10.00
   1  -6  -2  236.88   10.10
   2  -6   2  661.63   14.90
  -2   6   2  666.73   14.90
  -2  -6  -2  604.04   15.60
   2   6  -2  627.04   12.30
   2   6  -2  637.84   12.30
  -2   6   2  661.63   16.50
  -2  -6  -2  671.73   16.00
   2   6  -2  639.74   15.80
  -2  -6  -2  628.24   13.40
   2  -6   2  611.44   16.00
  -2   6   2  642.74   14.90
   2  -6   2  651.33   14.90
   2   6   2  629.24   14.10
   2  -6  -2  621.64   14.80
  -2  -6   2  637.24   15.80
  -2   6  -2  650.23   15.00
   2   6   2  656.73   14.10
   2  -6  -2  640.14   16.50
[truncated: 4,524,478 more chars]
