# Supplementary material for: A Mixed Valence CoIICoIII2 Field-Supported Single Molecule Magnet: Solvent-Dependent Structural Variation
Source: Molecules. 2021 Feb 18;26(4):1060. doi: 10.3390/molecules26041060 (PMC7922140; doi:10.3390/molecules26041060)
Supplement: Supplementary file 1 [file molecules-26-01060-s001.zip › molecules-1112883-supplementary/Compound1-RT.cif]

data_SH960RT
 
_audit_creation_method            'SHELXL-2014/7'
_shelx_SHELXL_version_number      '2014/7'
_chemical_name_systematic         ?
_chemical_name_common             ?
_chemical_melting_point           ?
_chemical_formula_moiety          ?
_chemical_formula_sum
 'C47 H46 Cl2 Co3 N4 O6' 
_chemical_formula_weight          1010.57

loop_
 _atom_type_symbol
 _atom_type_description
 _atom_type_scat_dispersion_real
 _atom_type_scat_dispersion_imag
 _atom_type_scat_source
 'C'  'C'   0.0033   0.0016
 'International Tables Vol C Tables 4.2.6.8 and 6.1.1.4'
 'H'  'H'   0.0000   0.0000
 'International Tables Vol C Tables 4.2.6.8 and 6.1.1.4'
 'Cl'  'Cl'   0.1484   0.1585
 'International Tables Vol C Tables 4.2.6.8 and 6.1.1.4'
 'Co'  'Co'   0.3494   0.9721
 'International Tables Vol C Tables 4.2.6.8 and 6.1.1.4'
 'N'  'N'   0.0061   0.0033
 'International Tables Vol C Tables 4.2.6.8 and 6.1.1.4'
 'O'  'O'   0.0106   0.0060
 'International Tables Vol C Tables 4.2.6.8 and 6.1.1.4'
 
_space_group_crystal_system       orthorhombic
_space_group_IT_number            61
_space_group_name_H-M_alt         'P b c a'
_space_group_name_Hall            '-P 2ac 2ab'
 
_shelx_space_group_comment
;
The symmetry employed for this shelxl refinement is uniquely defined
by the following loop, which should always be used as a source of
symmetry information in preference to the above space-group names.
They are only intended as comments.
;
 
loop_
 _space_group_symop_operation_xyz
 'x, y, z'
 '-x+1/2, -y, z+1/2'
 '-x, y+1/2, -z+1/2'
 'x+1/2, -y+1/2, -z'
 '-x, -y, -z'
 'x-1/2, y, -z-1/2'
 'x, -y-1/2, z-1/2'
 '-x-1/2, y-1/2, z'
 
_cell_length_a                    13.4805(11)
_cell_length_b                    23.6077(19)
_cell_length_c                    27.937(2)
_cell_angle_alpha                 90
_cell_angle_beta                  90
_cell_angle_gamma                 90
_cell_volume                      8890.9(13)
_cell_formula_units_Z             8
_cell_measurement_temperature     298(2)
_cell_measurement_reflns_used     9915
_cell_measurement_theta_min       2.26
_cell_measurement_theta_max       25.67
_exptl_crystal_description       'Hexagonal'
_exptl_crystal_colour            'red'
_exptl_crystal_density_meas       ?
_exptl_crystal_density_method     ?
_exptl_crystal_density_diffrn     1.510          
_exptl_crystal_F_000              4152
_exptl_transmission_factor_min    ?
_exptl_transmission_factor_max    ?
_exptl_crystal_size_max           0.220
_exptl_crystal_size_mid           0.180
_exptl_crystal_size_min           0.150
_exptl_absorpt_coefficient_mu     1.280
_shelx_estimated_absorpt_T_min    0.766
_shelx_estimated_absorpt_T_max    0.831
_exptl_absorpt_correction_type    Multi-scan
_exptl_absorpt_correction_T_min   0.749
_exptl_absorpt_correction_T_max   0.820
_exptl_absorpt_process_details    SADABS
_exptl_absorpt_special_details    ?
_diffrn_ambient_temperature       298(2)
_diffrn_radiation_wavelength      0.71073
_diffrn_radiation_type            MoK\a
_diffrn_source                    ?
_diffrn_measurement_device_type  'Bruker APEX-II CCD'
_diffrn_measurement_method       '\f and \w scans'
_diffrn_detector_area_resol_mean  ?
_diffrn_reflns_number             103125
_diffrn_reflns_av_unetI/netI      0.0410
_diffrn_reflns_av_R_equivalents   0.0948
_diffrn_reflns_limit_h_min        -16
_diffrn_reflns_limit_h_max        16
_diffrn_reflns_limit_k_min        -28
_diffrn_reflns_limit_k_max        25
_diffrn_reflns_limit_l_min        -34
_diffrn_reflns_limit_l_max        34
_diffrn_reflns_theta_min          2.259
_diffrn_reflns_theta_max          25.731
_diffrn_reflns_theta_full         25.242
_diffrn_measured_fraction_theta_max   0.994
_diffrn_measured_fraction_theta_full  0.997
_diffrn_reflns_Laue_measured_fraction_max    0.994
_diffrn_reflns_Laue_measured_fraction_full   0.997
_diffrn_reflns_point_group_measured_fraction_max   0.994
_diffrn_reflns_point_group_measured_fraction_full  0.997
_reflns_number_total              8440
_reflns_number_gt                 6608
_reflns_threshold_expression      'I > 2\s(I)'
_reflns_Friedel_coverage          0.000
_reflns_Friedel_fraction_max      .
_reflns_Friedel_fraction_full     .
 
_reflns_special_details
;
 Reflections were merged by SHELXL according to the crystal
 class for the calculation of statistics and refinement.
 
 _reflns_Friedel_fraction is defined as the number of unique
 Friedel pairs measured divided by the number that would be
 possible theoretically, ignoring centric projections and
 systematic absences.
;
 
_computing_data_collection       'Bruker APEX2'
_computing_cell_refinement       'Bruker SAINT'
_computing_data_reduction        'Bruker SAINT'
_computing_structure_solution    'SHELXS-97 (Sheldrick 2008)'
_computing_structure_refinement  'SHELXL-2014/7 (Sheldrick, 2014)'
_computing_molecular_graphics    'Bruker SHELXTL'
_computing_publication_material  'Bruker SHELXTL'
_refine_special_details           ?
_refine_ls_structure_factor_coef  Fsqd
_refine_ls_matrix_type            full
_refine_ls_weighting_scheme       calc
_refine_ls_weighting_details
'w=1/[\s^2^(Fo^2^)+(0.0268P)^2^+20.9116P] where P=(Fo^2^+2Fc^2^)/3'
_atom_sites_solution_primary      ?
_atom_sites_solution_secondary    ?
_atom_sites_solution_hydrogens    geom
_refine_ls_hydrogen_treatment     constr
_refine_ls_extinction_method      none
_refine_ls_extinction_coef        .
_refine_ls_number_reflns          8440
_refine_ls_number_parameters      514
_refine_ls_number_restraints      0
_refine_ls_R_factor_all           0.0781
_refine_ls_R_factor_gt            0.0559
_refine_ls_wR_factor_ref          0.1147
_refine_ls_wR_factor_gt           0.1076
_refine_ls_goodness_of_fit_ref    1.124
_refine_ls_restrained_S_all       1.124
_refine_ls_shift/su_max           0.001
_refine_ls_shift/su_mean          0.000
 
loop_
 _atom_site_label
 _atom_site_type_symbol
 _atom_site_fract_x
 _atom_site_fract_y
 _atom_site_fract_z
 _atom_site_U_iso_or_equiv
 _atom_site_adp_type
 _atom_site_occupancy
 _atom_site_site_symmetry_order  
 _atom_site_calc_flag
 _atom_site_refinement_flags_posn
 _atom_site_refinement_flags_adp
 _atom_site_refinement_flags_occupancy
 _atom_site_disorder_assembly
 _atom_site_disorder_group
C1 C 0.7959(3) 0.66474(16) 0.46486(14) 0.0322(9) Uani 1 1 d . . . . .
C2 C 0.7268(3) 0.62117(17) 0.45983(15) 0.0377(10) Uani 1 1 d . . . . .
H2 H 0.6790 0.6231 0.4359 0.045 Uiso 1 1 calc R U . . .
C3 C 0.7292(4) 0.57504(19) 0.49031(17) 0.0468(12) Uani 1 1 d . . . . .
H3 H 0.6842 0.5456 0.4860 0.056 Uiso 1 1 calc R U . . .
C4 C 0.7973(4) 0.5720(2) 0.5271(2) 0.0615(15) Uani 1 1 d . . . . .
H4 H 0.7980 0.5409 0.5474 0.074 Uiso 1 1 calc R U . . .
C5 C 0.8638(4) 0.6151(2) 0.53345(19) 0.0593(14) Uani 1 1 d . . . . .
H5 H 0.9091 0.6131 0.5585 0.071 Uiso 1 1 calc R U . . .
C6 C 0.8647(4) 0.6623(2) 0.50272(16) 0.0437(11) Uani 1 1 d . . . . .
C7 C 0.9366(4) 0.7064(2) 0.51217(17) 0.0484(12) Uani 1 1 d . . . . .
H7 H 0.9779 0.7019 0.5386 0.058 Uiso 1 1 calc R U . . .
C8 C 1.0186(4) 0.7953(2) 0.50180(18) 0.0572(14) Uani 1 1 d . . . . .
H8A H 1.0689 0.7795 0.5227 0.069 Uiso 1 1 calc R U . . .
H8B H 0.9846 0.8255 0.5187 0.069 Uiso 1 1 calc R U . . .
C9 C 1.0648(4) 0.8175(2) 0.45668(19) 0.0620(15) Uani 1 1 d . . . . .
H9A H 1.0929 0.8548 0.4622 0.074 Uiso 1 1 calc R U . . .
H9B H 1.1175 0.7924 0.4462 0.074 Uiso 1 1 calc R U . . .
C10 C 0.9991(3) 0.85188(19) 0.38374(17) 0.0430(11) Uani 1 1 d . . . . .
H10 H 1.0559 0.8742 0.3830 0.052 Uiso 1 1 calc R U . . .
C11 C 0.9333(3) 0.85597(17) 0.34337(16) 0.0384(10) Uani 1 1 d . . . . .
C12 C 0.9503(4) 0.89832(19) 0.30940(18) 0.0501(12) Uani 1 1 d . . . . .
H12 H 1.0054 0.9216 0.3128 0.060 Uiso 1 1 calc R U . . .
C13 C 0.8883(4) 0.9066(2) 0.27120(18) 0.0534(13) Uani 1 1 d . . . . .
H13 H 0.9010 0.9351 0.2491 0.064 Uiso 1 1 calc R U . . .
C14 C 0.8067(4) 0.87182(19) 0.26602(17) 0.0497(12) Uani 1 1 d . . . . .
H14 H 0.7641 0.8773 0.2402 0.060 Uiso 1 1 calc R U . . .
C15 C 0.7873(3) 0.82915(18) 0.29833(16) 0.0415(10) Uani 1 1 d . . . . .
H15 H 0.7320 0.8062 0.2940 0.050 Uiso 1 1 calc R U . . .
C16 C 0.8496(3) 0.82011(16) 0.33741(15) 0.0326(9) Uani 1 1 d . . . . .
C17 C 0.7957(3) 0.82077(18) 0.46018(16) 0.0384(10) Uani 1 1 d . . . . .
C18 C 0.7453(4) 0.8054(2) 0.50119(17) 0.0500(12) Uani 1 1 d . . . . .
H18 H 0.7580 0.7705 0.5155 0.060 Uiso 1 1 calc R U . . .
C19 C 0.6756(4) 0.8418(3) 0.5211(2) 0.0676(16) Uani 1 1 d . . . . .
H19 H 0.6413 0.8309 0.5484 0.081 Uiso 1 1 calc R U . . .
C20 C 0.6570(4) 0.8935(3) 0.5009(2) 0.0714(17) Uani 1 1 d . . . . .
H20 H 0.6111 0.9178 0.5149 0.086 Uiso 1 1 calc R U . . .
C21 C 0.7064(4) 0.9093(2) 0.4599(2) 0.0681(16) Uani 1 1 d . . . . .
H21 H 0.6931 0.9441 0.4457 0.082 Uiso 1 1 calc R U . . .
C22 C 0.7761(4) 0.87335(19) 0.43990(19) 0.0513(12) Uani 1 1 d . . . . .
H22 H 0.8102 0.8845 0.4125 0.062 Uiso 1 1 calc R U . . .
C23 C 0.6053(3) 0.72388(17) 0.33989(15) 0.0332(9) Uani 1 1 d . . . . .
C24 C 0.6013(3) 0.76928(18) 0.37246(15) 0.0376(10) Uani 1 1 d . . . . .
H24 H 0.6347 0.7667 0.4015 0.045 Uiso 1 1 calc R U . . .
C25 C 0.5487(4) 0.81714(19) 0.36174(18) 0.0475(12) Uani 1 1 d . . . . .
H25 H 0.5487 0.8473 0.3832 0.057 Uiso 1 1 calc R U . . .
C26 C 0.4954(4) 0.8215(2) 0.31940(19) 0.0528(13) Uani 1 1 d . . . . .
H26 H 0.4591 0.8541 0.3127 0.063 Uiso 1 1 calc R U . . .
C27 C 0.4969(3) 0.7774(2) 0.28758(18) 0.0495(12) Uani 1 1 d . . . . .
H27 H 0.4614 0.7804 0.2592 0.059 Uiso 1 1 calc R U . . .
C28 C 0.5507(3) 0.72771(18) 0.29682(16) 0.0385(10) Uani 1 1 d . . . . .
C29 C 0.5474(3) 0.68336(19) 0.26166(17) 0.0442(11) Uani 1 1 d . . . . .
H29 H 0.5108 0.6900 0.2340 0.053 Uiso 1 1 calc R U . . .
C30 C 0.5764(5) 0.5913(3) 0.2294(2) 0.0744(18) Uani 1 1 d . . . . .
H30A H 0.5216 0.5670 0.2387 0.089 Uiso 1 1 calc R U . . .
H30B H 0.5601 0.6086 0.1989 0.089 Uiso 1 1 calc R U . . .
C31 C 0.6655(5) 0.5582(2) 0.2247(2) 0.0736(18) Uani 1 1 d . . . . .
H31A H 0.7094 0.5756 0.2015 0.088 Uiso 1 1 calc R U . . .
H31B H 0.6492 0.5204 0.2136 0.088 Uiso 1 1 calc R U . . .
C32 C 0.7856(4) 0.51928(19) 0.27847(17) 0.0466(12) Uani 1 1 d . . . . .
H32 H 0.7953 0.4922 0.2548 0.056 Uiso 1 1 calc R U . . .
C33 C 0.8510(3) 0.51710(17) 0.31920(17) 0.0396(10) Uani 1 1 d . . . . .
C34 C 0.9221(4) 0.47331(19) 0.32068(19) 0.0500(12) Uani 1 1 d . . . . .
H34 H 0.9227 0.4461 0.2966 0.060 Uiso 1 1 calc R U . . .
C35 C 0.9895(4) 0.4701(2) 0.3564(2) 0.0529(13) Uani 1 1 d . . . . .
H35 H 1.0368 0.4415 0.3566 0.063 Uiso 1 1 calc R U . . .
C36 C 0.9870(4) 0.5102(2) 0.39277(19) 0.0515(12) Uani 1 1 d . . . . .
H36 H 1.0326 0.5076 0.4177 0.062 Uiso 1 1 calc R U . . .
C37 C 0.9196(3) 0.55337(18) 0.39289(17) 0.0421(11) Uani 1 1 d . . . . .
H37 H 0.9194 0.5795 0.4178 0.050 Uiso 1 1 calc R U . . .
C38 C 0.8502(3) 0.55829(16) 0.35529(15) 0.0330(9) Uani 1 1 d . . . . .
C39 C 0.5841(3) 0.57333(19) 0.34906(18) 0.0474(12) Uani 1 1 d . . . . .
C40 C 0.4904(4) 0.5956(3) 0.3564(3) 0.085(2) Uani 1 1 d . . . . .
H40 H 0.4706 0.6277 0.3395 0.102 Uiso 1 1 calc R U . . .
C41 C 0.4257(5) 0.5705(3) 0.3888(4) 0.130(4) Uani 1 1 d . . . . .
H41 H 0.3636 0.5864 0.3942 0.156 Uiso 1 1 calc R U . . .
C42 C 0.4531(5) 0.5224(3) 0.4130(3) 0.099(3) Uani 1 1 d . . . . .
H42 H 0.4092 0.5053 0.4342 0.118 Uiso 1 1 calc R U . . .
C43 C 0.5443(5) 0.4997(2) 0.4058(2) 0.0702(17) Uani 1 1 d . . . . .
H43 H 0.5632 0.4673 0.4223 0.084 Uiso 1 1 calc R U . . .
C44 C 0.6092(4) 0.52486(19) 0.37397(18) 0.0505(12) Uani 1 1 d . . . . .
H44 H 0.6713 0.5087 0.3692 0.061 Uiso 1 1 calc R U . . .
Cl1 Cl 0.98805(8) 0.69204(5) 0.37974(4) 0.0429(3) Uani 1 1 d . . . . .
Cl2 Cl 0.81324(8) 0.67862(5) 0.27335(4) 0.0410(3) Uani 1 1 d . . . . .
Co1 Co 0.88543(4) 0.76811(2) 0.42933(2) 0.03204(14) Uani 1 1 d . . . . .
Co2 Co 0.68148(4) 0.61463(2) 0.31231(2) 0.03331(14) Uani 1 1 d . . . . .
Co3 Co 0.81569(4) 0.68958(2) 0.35908(2) 0.02955(13) Uani 1 1 d . . . . .
N1 N 0.9476(3) 0.75116(15) 0.48699(13) 0.0394(9) Uani 1 1 d . . . . .
N2 N 0.9871(3) 0.82076(15) 0.42008(13) 0.0393(9) Uani 1 1 d . . . . .
N3 N 0.5913(3) 0.63520(15) 0.26550(14) 0.0435(9) Uani 1 1 d . . . . .
N4 N 0.7149(3) 0.55502(15) 0.27171(14) 0.0429(9) Uani 1 1 d . . . . .
O1 O 0.79406(19) 0.70697(11) 0.43283(9) 0.0319(6) Uani 1 1 d . . . . .
O2 O 0.8279(2) 0.77921(11) 0.36821(10) 0.0322(6) Uani 1 1 d . . . . .
O3 O 0.66240(19) 0.67963(11) 0.35102(10) 0.0324(6) Uani 1 1 d . . . . .
O4 O 0.7863(2) 0.60117(11) 0.35665(10) 0.0324(6) Uani 1 1 d . . . . .
 
loop_
 _atom_site_aniso_label
 _atom_site_aniso_U_11
 _atom_site_aniso_U_22
 _atom_site_aniso_U_33
 _atom_site_aniso_U_23
 _atom_site_aniso_U_13
 _atom_site_aniso_U_12
C1 0.038(2) 0.029(2) 0.030(2) -0.0042(17) 0.0036(18) 0.0059(17)
C2 0.044(2) 0.032(2) 0.037(2) 0.0013(19) 0.007(2) 0.0010(19)
C3 0.056(3) 0.037(2) 0.048(3) 0.003(2) 0.009(2) -0.002(2)
C4 0.082(4) 0.046(3) 0.057(3) 0.024(3) 0.003(3) -0.003(3)
C5 0.070(3) 0.057(3) 0.051(3) 0.019(3) -0.013(3) 0.003(3)
C6 0.050(3) 0.046(3) 0.036(2) 0.005(2) -0.002(2) -0.002(2)
C7 0.051(3) 0.052(3) 0.043(3) 0.002(2) -0.018(2) 0.002(2)
C8 0.067(3) 0.057(3) 0.047(3) -0.006(2) -0.022(3) -0.022(3)
C9 0.058(3) 0.069(4) 0.059(3) 0.009(3) -0.025(3) -0.023(3)
C10 0.035(2) 0.040(2) 0.054(3) -0.004(2) 0.004(2) -0.011(2)
C11 0.043(2) 0.029(2) 0.044(3) -0.0001(19) 0.009(2) -0.0011(19)
C12 0.058(3) 0.038(2) 0.054(3) 0.005(2) 0.012(3) -0.009(2)
C13 0.076(4) 0.039(3) 0.045(3) 0.011(2) 0.014(3) 0.007(3)
C14 0.061(3) 0.043(3) 0.045(3) 0.007(2) -0.002(2) 0.010(2)
C15 0.044(3) 0.037(2) 0.043(3) 0.003(2) 0.001(2) 0.003(2)
C16 0.042(2) 0.0230(19) 0.033(2) -0.0027(17) 0.0060(18) 0.0018(17)
C17 0.039(2) 0.034(2) 0.042(2) -0.008(2) -0.002(2) -0.0020(19)
C18 0.058(3) 0.045(3) 0.046(3) -0.002(2) 0.008(2) -0.003(2)
C19 0.065(4) 0.076(4) 0.062(4) -0.008(3) 0.028(3) 0.002(3)
C20 0.062(4) 0.070(4) 0.082(4) -0.027(3) 0.019(3) 0.015(3)
C21 0.074(4) 0.042(3) 0.088(4) -0.005(3) 0.013(3) 0.018(3)
C22 0.058(3) 0.038(3) 0.057(3) -0.006(2) 0.016(3) 0.004(2)
C23 0.025(2) 0.032(2) 0.043(2) 0.0002(19) 0.0025(18) -0.0038(17)
C24 0.037(2) 0.040(2) 0.036(2) 0.003(2) 0.0042(18) 0.001(2)
C25 0.050(3) 0.037(2) 0.055(3) -0.002(2) 0.003(2) 0.009(2)
C26 0.053(3) 0.039(3) 0.066(3) 0.005(2) -0.013(3) 0.014(2)
C27 0.046(3) 0.045(3) 0.058(3) 0.007(2) -0.014(2) 0.004(2)
C28 0.030(2) 0.040(2) 0.046(2) 0.000(2) -0.0089(19) 0.0008(19)
C29 0.034(2) 0.049(3) 0.050(3) -0.005(2) -0.012(2) -0.001(2)
C30 0.077(4) 0.070(4) 0.076(4) -0.033(3) -0.036(3) 0.012(3)
C31 0.105(5) 0.059(3) 0.057(3) -0.019(3) -0.035(3) 0.021(3)
C32 0.061(3) 0.034(2) 0.045(3) -0.012(2) 0.001(2) 0.000(2)
C33 0.034(2) 0.027(2) 0.058(3) -0.004(2) 0.000(2) -0.0026(18)
C34 0.051(3) 0.033(2) 0.065(3) -0.011(2) 0.005(3) 0.005(2)
C35 0.047(3) 0.035(2) 0.076(4) -0.004(3) -0.003(3) 0.012(2)
C36 0.050(3) 0.045(3) 0.060(3) 0.003(2) -0.011(2) 0.008(2)
C37 0.046(3) 0.032(2) 0.049(3) 0.001(2) -0.004(2) 0.004(2)
C38 0.033(2) 0.027(2) 0.039(2) 0.0040(19) 0.0060(18) 0.0011(17)
C39 0.041(3) 0.038(2) 0.063(3) -0.002(2) -0.003(2) -0.009(2)
C40 0.044(3) 0.078(4) 0.132(6) 0.038(4) 0.024(4) 0.005(3)
C41 0.061(4) 0.106(6) 0.223(11) 0.066(7) 0.062(6) 0.005(4)
C42 0.077(5) 0.077(5) 0.142(7) 0.026(5) 0.045(5) -0.020(4)
C43 0.078(4) 0.048(3) 0.085(4) 0.010(3) 0.011(3) -0.014(3)
C44 0.053(3) 0.039(3) 0.059(3) -0.001(2) 0.008(3) -0.007(2)
Cl1 0.0331(5) 0.0437(6) 0.0518(7) -0.0030(5) -0.0051(5) 0.0010(5)
Cl2 0.0380(6) 0.0500(6) 0.0351(5) -0.0013(5) -0.0002(5) -0.0063(5)
Co1 0.0330(3) 0.0298(3) 0.0334(3) -0.0016(2) -0.0027(2) -0.0033(2)
Co2 0.0314(3) 0.0277(3) 0.0408(3) -0.0023(2) -0.0054(3) -0.0026(2)
Co3 0.0292(3) 0.0270(3) 0.0324(3) -0.0014(2) -0.0026(2) -0.0005(2)
N1 0.042(2) 0.040(2) 0.036(2) -0.0070(17) -0.0106(17) -0.0027(17)
N2 0.0351(19) 0.0345(19) 0.048(2) -0.0041(17) -0.0040(17) -0.0063(16)
N3 0.040(2) 0.040(2) 0.050(2) -0.0055(18) -0.0151(18) -0.0060(17)
N4 0.049(2) 0.0334(19) 0.047(2) -0.0090(17) -0.0100(18) -0.0011(17)
O1 0.0351(15) 0.0291(14) 0.0315(15) 0.0007(12) -0.0011(12) -0.0040(12)
O2 0.0333(15) 0.0280(14) 0.0354(15) 0.0021(12) -0.0008(12) -0.0024(12)
O3 0.0262(14) 0.0274(14) 0.0435(17) 0.0006(12) -0.0047(12) 0.0003(11)
O4 0.0342(15) 0.0251(14) 0.0378(15) 0.0005(12) -0.0030(12) 0.0030(12)
 
_geom_special_details
;
 All esds (except the esd in the dihedral angle between two l.s. planes)
 are estimated using the full covariance matrix.  The cell esds are taken
 into account individually in the estimation of esds in distances, angles
 and torsion angles; correlations between esds in cell parameters are only
 used when they are defined by crystal symmetry.  An approximate (isotropic)
 treatment of cell esds is used for estimating esds involving l.s. planes.
;
 
loop_
 _geom_bond_atom_site_label_1
 _geom_bond_atom_site_label_2
 _geom_bond_distance
 _geom_bond_site_symmetry_2
 _geom_bond_publ_flag
C1 O1 1.340(5) . ?
C1 C2 1.394(6) . ?
C1 C6 1.409(6) . ?
C2 C3 1.383(6) . ?
C2 H2 0.9300 . ?
C3 C4 1.380(7) . ?
C3 H3 0.9300 . ?
C4 C5 1.367(7) . ?
C4 H4 0.9300 . ?
C5 C6 1.407(6) . ?
C5 H5 0.9300 . ?
C6 C7 1.447(7) . ?
C7 N1 1.278(6) . ?
C7 H7 0.9300 . ?
C8 N1 1.475(6) . ?
C8 C9 1.501(7) . ?
C8 H8A 0.9700 . ?
C8 H8B 0.9700 . ?
C9 N2 1.466(6) . ?
C9 H9A 0.9700 . ?
C9 H9B 0.9700 . ?
C10 N2 1.264(6) . ?
C10 C11 1.439(6) . ?
C10 H10 0.9300 . ?
C11 C12 1.397(6) . ?
C11 C16 1.420(6) . ?
C12 C13 1.369(7) . ?
C12 H12 0.9300 . ?
C13 C14 1.379(7) . ?
C13 H13 0.9300 . ?
C14 C15 1.378(6) . ?
C14 H14 0.9300 . ?
C15 C16 1.394(6) . ?
C15 H15 0.9300 . ?
C16 O2 1.326(5) . ?
C17 C18 1.381(6) . ?
C17 C22 1.390(6) . ?
C17 Co1 1.937(4) . ?
C18 C19 1.389(7) . ?
C18 H18 0.9300 . ?
C19 C20 1.367(8) . ?
C19 H19 0.9300 . ?
C20 C21 1.377(8) . ?
C20 H20 0.9300 . ?
C21 C22 1.384(7) . ?
C21 H21 0.9300 . ?
C22 H22 0.9300 . ?
C23 O3 1.335(5) . ?
C23 C24 1.407(6) . ?
C23 C28 1.413(6) . ?
C24 C25 1.367(6) . ?
C24 H24 0.9300 . ?
C25 C26 1.388(7) . ?
C25 H25 0.9300 . ?
C26 C27 1.370(7) . ?
C26 H26 0.9300 . ?
C27 C28 1.402(6) . ?
C27 H27 0.9300 . ?
C28 C29 1.436(6) . ?
C29 N3 1.286(6) . ?
C29 H29 0.9300 . ?
C30 C31 1.439(8) . ?
C30 N3 1.461(6) . ?
C30 H30A 0.9700 . ?
C30 H30B 0.9700 . ?
C31 N4 1.474(6) . ?
C31 H31A 0.9700 . ?
C31 H31B 0.9700 . ?
C32 N4 1.286(6) . ?
C32 C33 1.440(6) . ?
C32 H32 0.9300 . ?
C33 C38 1.401(6) . ?
C33 C34 1.411(6) . ?
C34 C35 1.351(7) . ?
C34 H34 0.9300 . ?
C35 C36 1.389(7) . ?
C35 H35 0.9300 . ?
C36 C37 1.365(6) . ?
C36 H36 0.9300 . ?
C37 C38 1.411(6) . ?
C37 H37 0.9300 . ?
C38 O4 1.330(5) . ?
C39 C44 1.381(7) . ?
C39 C40 1.384(7) . ?
C39 Co2 1.930(5) . ?
C40 C41 1.390(9) . ?
C40 H40 0.9300 . ?
C41 C42 1.372(10) . ?
C41 H41 0.9300 . ?
C42 C43 1.357(9) . ?
C42 H42 0.9300 . ?
C43 C44 1.381(7) . ?
C43 H43 0.9300 . ?
C44 H44 0.9300 . ?
Cl1 Co3 2.3948(12) . ?
Cl1 Co1 2.6567(12) . ?
Cl2 Co3 2.4094(12) . ?
Cl2 Co2 2.5733(12) . ?
Co1 N1 1.859(4) . ?
Co1 N2 1.868(3) . ?
Co1 O2 1.894(3) . ?
Co1 O1 1.900(3) . ?
Co1 Co3 2.8588(8) . ?
Co2 N3 1.850(4) . ?
Co2 N4 1.863(4) . ?
Co2 O3 1.895(3) . ?
Co2 O4 1.906(3) . ?
Co2 Co3 2.8480(8) . ?
Co3 O3 2.092(3) . ?
Co3 O1 2.121(3) . ?
Co3 O4 2.125(3) . ?
Co3 O2 2.138(3) . ?
 
loop_
 _geom_angle_atom_site_label_1
 _geom_angle_atom_site_label_2
 _geom_angle_atom_site_label_3
 _geom_angle
 _geom_angle_site_symmetry_1
 _geom_angle_site_symmetry_3
 _geom_angle_publ_flag
O1 C1 C2 118.0(4) . . ?
O1 C1 C6 123.0(4) . . ?
C2 C1 C6 119.0(4) . . ?
C3 C2 C1 120.2(4) . . ?
C3 C2 H2 119.9 . . ?
C1 C2 H2 119.9 . . ?
C4 C3 C2 121.0(5) . . ?
C4 C3 H3 119.5 . . ?
C2 C3 H3 119.5 . . ?
C5 C4 C3 119.7(5) . . ?
C5 C4 H4 120.2 . . ?
C3 C4 H4 120.2 . . ?
C4 C5 C6 121.0(5) . . ?
C4 C5 H5 119.5 . . ?
C6 C5 H5 119.5 . . ?
C5 C6 C1 119.0(4) . . ?
C5 C6 C7 117.7(4) . . ?
C1 C6 C7 123.3(4) . . ?
N1 C7 C6 124.9(4) . . ?
N1 C7 H7 117.5 . . ?
C6 C7 H7 117.5 . . ?
N1 C8 C9 106.3(4) . . ?
N1 C8 H8A 110.5 . . ?
C9 C8 H8A 110.5 . . ?
N1 C8 H8B 110.5 . . ?
C9 C8 H8B 110.5 . . ?
H8A C8 H8B 108.7 . . ?
N2 C9 C8 107.9(4) . . ?
N2 C9 H9A 110.1 . . ?
C8 C9 H9A 110.1 . . ?
N2 C9 H9B 110.1 . . ?
C8 C9 H9B 110.1 . . ?
H9A C9 H9B 108.4 . . ?
N2 C10 C11 126.1(4) . . ?
N2 C10 H10 116.9 . . ?
C11 C10 H10 116.9 . . ?
C12 C11 C16 118.5(4) . . ?
C12 C11 C10 118.6(4) . . ?
C16 C11 C10 122.8(4) . . ?
C13 C12 C11 122.1(5) . . ?
C13 C12 H12 119.0 . . ?
C11 C12 H12 119.0 . . ?
C12 C13 C14 118.9(4) . . ?
C12 C13 H13 120.5 . . ?
C14 C13 H13 120.5 . . ?
C15 C14 C13 121.2(5) . . ?
C15 C14 H14 119.4 . . ?
C13 C14 H14 119.4 . . ?
C14 C15 C16 120.7(4) . . ?
C14 C15 H15 119.7 . . ?
C16 C15 H15 119.7 . . ?
O2 C16 C15 119.1(4) . . ?
O2 C16 C11 122.2(4) . . ?
C15 C16 C11 118.6(4) . . ?
C18 C17 C22 118.7(4) . . ?
C18 C17 Co1 120.5(3) . . ?
C22 C17 Co1 120.7(3) . . ?
C17 C18 C19 120.1(5) . . ?
C17 C18 H18 120.0 . . ?
C19 C18 H18 120.0 . . ?
C20 C19 C18 120.8(5) . . ?
C20 C19 H19 119.6 . . ?
C18 C19 H19 119.6 . . ?
C19 C20 C21 119.8(5) . . ?
C19 C20 H20 120.1 . . ?
C21 C20 H20 120.1 . . ?
C20 C21 C22 119.8(5) . . ?
C20 C21 H21 120.1 . . ?
C22 C21 H21 120.1 . . ?
C21 C22 C17 120.8(5) . . ?
C21 C22 H22 119.6 . . ?
C17 C22 H22 119.6 . . ?
O3 C23 C24 117.9(4) . . ?
O3 C23 C28 123.3(4) . . ?
C24 C23 C28 118.8(4) . . ?
C25 C24 C23 120.5(4) . . ?
C25 C24 H24 119.7 . . ?
C23 C24 H24 119.7 . . ?
C24 C25 C26 121.1(4) . . ?
C24 C25 H25 119.4 . . ?
C26 C25 H25 119.4 . . ?
C27 C26 C25 119.2(4) . . ?
C27 C26 H26 120.4 . . ?
C25 C26 H26 120.4 . . ?
C26 C27 C28 121.6(4) . . ?
C26 C27 H27 119.2 . . ?
C28 C27 H27 119.2 . . ?
C27 C28 C23 118.6(4) . . ?
C27 C28 C29 117.9(4) . . ?
C23 C28 C29 123.5(4) . . ?
N3 C29 C28 125.0(4) . . ?
N3 C29 H29 117.5 . . ?
C28 C29 H29 117.5 . . ?
C31 C30 N3 109.4(4) . . ?
C31 C30 H30A 109.8 . . ?
N3 C30 H30A 109.8 . . ?
C31 C30 H30B 109.8 . . ?
N3 C30 H30B 109.8 . . ?
H30A C30 H30B 108.2 . . ?
C30 C31 N4 109.0(5) . . ?
C30 C31 H31A 109.9 . . ?
N4 C31 H31A 109.9 . . ?
C30 C31 H31B 109.9 . . ?
N4 C31 H31B 109.9 . . ?
H31A C31 H31B 108.3 . . ?
N4 C32 C33 126.3(4) . . ?
N4 C32 H32 116.8 . . ?
C33 C32 H32 116.8 . . ?
C38 C33 C34 119.5(4) . . ?
C38 C33 C32 122.6(4) . . ?
C34 C33 C32 117.7(4) . . ?
C35 C34 C33 121.3(5) . . ?
C35 C34 H34 119.4 . . ?
C33 C34 H34 119.4 . . ?
C34 C35 C36 119.1(4) . . ?
C34 C35 H35 120.4 . . ?
C36 C35 H35 120.4 . . ?
C37 C36 C35 121.7(5) . . ?
C37 C36 H36 119.1 . . ?
C35 C36 H36 119.1 . . ?
C36 C37 C38 120.1(4) . . ?
C36 C37 H37 120.0 . . ?
C38 C37 H37 120.0 . . ?
O4 C38 C33 123.6(4) . . ?
O4 C38 C37 118.1(4) . . ?
C33 C38 C37 118.3(4) . . ?
C44 C39 C40 117.6(5) . . ?
C44 C39 Co2 121.4(4) . . ?
C40 C39 Co2 120.5(4) . . ?
C39 C40 C41 120.5(6) . . ?
C39 C40 H40 119.8 . . ?
C41 C40 H40 119.8 . . ?
C42 C41 C40 120.3(7) . . ?
C42 C41 H41 119.8 . . ?
C40 C41 H41 119.8 . . ?
C43 C42 C41 119.8(6) . . ?
C43 C42 H42 120.1 . . ?
C41 C42 H42 120.1 . . ?
C42 C43 C44 120.0(6) . . ?
C42 C43 H43 120.0 . . ?
C44 C43 H43 120.0 . . ?
C43 C44 C39 121.7(5) . . ?
C43 C44 H44 119.1 . . ?
C39 C44 H44 119.1 . . ?
Co3 Cl1 Co1 68.71(3) . . ?
Co3 Cl2 Co2 69.63(3) . . ?
N1 Co1 N2 86.13(16) . . ?
N1 Co1 O2 174.62(14) . . ?
N2 Co1 O2 94.80(14) . . ?
N1 Co1 O1 94.83(14) . . ?
N2 Co1 O1 171.16(14) . . ?
O2 Co1 O1 83.45(11) . . ?
N1 Co1 C17 91.96(17) . . ?
N2 Co1 C17 95.33(17) . . ?
O2 Co1 C17 93.23(15) . . ?
O1 Co1 C17 93.42(15) . . ?
N1 Co1 Cl1 94.11(12) . . ?
N2 Co1 Cl1 89.75(11) . . ?
O2 Co1 Cl1 80.60(8) . . ?
O1 Co1 Cl1 81.42(9) . . ?
C17 Co1 Cl1 172.33(13) . . ?
N1 Co1 Co3 127.12(11) . . ?
N2 Co1 Co3 125.29(12) . . ?
O2 Co1 Co3 48.40(8) . . ?
O1 Co1 Co3 47.89(8) . . ?
C17 Co1 Co3 121.07(13) . . ?
Cl1 Co1 Co3 51.31(3) . . ?
N3 Co2 N4 85.81(16) . . ?
N3 Co2 O3 95.84(14) . . ?
N4 Co2 O3 172.80(15) . . ?
N3 Co2 O4 171.99(14) . . ?
N4 Co2 O4 95.18(14) . . ?
O3 Co2 O4 82.22(11) . . ?
N3 Co2 C39 93.55(19) . . ?
N4 Co2 C39 96.13(19) . . ?
O3 Co2 C39 90.76(17) . . ?
O4 Co2 C39 94.25(17) . . ?
N3 Co2 Cl2 90.02(12) . . ?
N4 Co2 Cl2 91.07(12) . . ?
O3 Co2 Cl2 81.93(9) . . ?
O4 Co2 Cl2 82.02(9) . . ?
C39 Co2 Cl2 172.17(15) . . ?
N3 Co2 Co3 125.35(11) . . ?
N4 Co2 Co3 126.50(12) . . ?
O3 Co2 Co3 47.26(8) . . ?
O4 Co2 Co3 48.27(8) . . ?
C39 Co2 Co3 120.11(15) . . ?
Cl2 Co2 Co3 52.48(3) . . ?
O3 Co3 O1 89.46(11) . . ?
O3 Co3 O4 72.66(10) . . ?
O1 Co3 O4 101.27(10) . . ?
O3 Co3 O2 101.53(10) . . ?
O1 Co3 O2 72.73(10) . . ?
O4 Co3 O2 171.95(11) . . ?
O3 Co3 Cl1 170.79(9) . . ?
O1 Co3 Cl1 83.95(8) . . ?
O4 Co3 Cl1 102.27(8) . . ?
O2 Co3 Cl1 82.68(8) . . ?
O3 Co3 Cl2 82.37(8) . . ?
O1 Co3 Cl2 169.93(8) . . ?
O4 Co3 Cl2 81.97(8) . . ?
O2 Co3 Cl2 103.06(8) . . ?
Cl1 Co3 Cl2 104.80(4) . . ?
O3 Co3 Co2 41.69(7) . . ?
O1 Co3 Co2 118.59(7) . . ?
O4 Co3 Co2 41.99(7) . . ?
O2 Co3 Co2 135.93(8) . . ?
Cl1 Co3 Co2 137.90(4) . . ?
Cl2 Co3 Co2 57.89(3) . . ?
O3 Co3 Co1 118.14(8) . . ?
O1 Co3 Co1 41.65(7) . . ?
O4 Co3 Co1 136.06(8) . . ?
O2 Co3 Co1 41.49(7) . . ?
Cl1 Co3 Co1 59.98(3) . . ?
Cl2 Co3 Co1 139.17(4) . . ?
Co2 Co3 Co1 157.94(3) . . ?
C7 N1 C8 120.4(4) . . ?
C7 N1 Co1 127.1(3) . . ?
C8 N1 Co1 112.5(3) . . ?
C10 N2 C9 119.9(4) . . ?
C10 N2 Co1 126.3(3) . . ?
C9 N2 Co1 113.2(3) . . ?
C29 N3 C30 120.4(4) . . ?
C29 N3 Co2 126.4(3) . . ?
C30 N3 Co2 113.2(3) . . ?
C32 N4 C31 119.9(4) . . ?
C32 N4 Co2 125.9(3) . . ?
C31 N4 Co2 113.2(3) . . ?
C1 O1 Co1 126.0(2) . . ?
C1 O1 Co3 120.1(2) . . ?
Co1 O1 Co3 90.46(11) . . ?
C16 O2 Co1 126.5(3) . . ?
C16 O2 Co3 131.3(2) . . ?
Co1 O2 Co3 90.12(11) . . ?
C23 O3 Co2 125.4(3) . . ?
C23 O3 Co3 120.5(2) . . ?
Co2 O3 Co3 91.05(11) . . ?
C38 O4 Co2 126.1(3) . . ?
C38 O4 Co3 128.9(2) . . ?
Co2 O4 Co3 89.74(10) . . ?
 
_refine_diff_density_max    0.444
_refine_diff_density_min   -0.422
_refine_diff_density_rms    0.070

_shelx_res_file
;

    shelx.res created by SHELXL-2014/7

TITL SH960 in Pbca
CELL  0.71073  13.4805  23.6077  27.9373   90.000   90.000   90.000
ZERR     8.00   0.0011   0.0019   0.0024    0.000    0.000    0.000
LATT   1
SYMM  1/2 - X, - Y, 1/2 + Z
SYMM  - X, 1/2 + Y, 1/2 - Z
SYMM  1/2 + X, 1/2 - Y, - Z
SFAC  C    H    CL   CO   N    O
UNIT  376 368 16 24 32 48
MERG   2
FMAP   2
PLAN   20
OMIT 1  2  22
SIZE     0.150   0.180   0.220
ACTA
BOND   $H
L.S.  10
TEMP    25.00
WGHT    0.026800   20.911600
FVAR       2.13913
C1    1    0.795863    0.664742    0.464860    11.00000    0.03768    0.02855 =
         0.03033   -0.00425    0.00362    0.00589
C2    1    0.726812    0.621173    0.459831    11.00000    0.04426    0.03233 =
         0.03654    0.00126    0.00715    0.00103
AFIX  43
H2    2    0.678993    0.623147    0.435895    11.00000   -1.20000
AFIX   0
C3    1    0.729182    0.575038    0.490307    11.00000    0.05613    0.03670 =
         0.04763    0.00269    0.00854   -0.00162
AFIX  43
H3    2    0.684212    0.545612    0.485951    11.00000   -1.20000
AFIX   0
C4    1    0.797302    0.572025    0.527091    11.00000    0.08182    0.04563 =
         0.05697    0.02366    0.00309   -0.00302
AFIX  43
H4    2    0.797961    0.540858    0.547448    11.00000   -1.20000
AFIX   0
C5    1    0.863787    0.615070    0.533452    11.00000    0.06962    0.05723 =
         0.05118    0.01895   -0.01312    0.00273
AFIX  43
H5    2    0.909119    0.613124    0.558491    11.00000   -1.20000
AFIX   0
C6    1    0.864747    0.662282    0.502723    11.00000    0.04956    0.04559 =
         0.03601    0.00456   -0.00216   -0.00210
C7    1    0.936585    0.706416    0.512172    11.00000    0.05071    0.05203 =
         0.04250    0.00208   -0.01751    0.00187
AFIX  43
H7    2    0.977873    0.701877    0.538564    11.00000   -1.20000
AFIX   0
C8    1    1.018558    0.795343    0.501805    11.00000    0.06676    0.05744 =
         0.04727   -0.00635   -0.02185   -0.02156
AFIX  23
H8A   2    1.068869    0.779489    0.522702    11.00000   -1.20000
H8B   2    0.984571    0.825506    0.518744    11.00000   -1.20000
AFIX   0
C9    1    1.064832    0.817548    0.456677    11.00000    0.05795    0.06896 =
         0.05921    0.00943   -0.02508   -0.02285
AFIX  23
H9A   2    1.092943    0.854792    0.462245    11.00000   -1.20000
H9B   2    1.117487    0.792439    0.446198    11.00000   -1.20000
AFIX   0
C10   1    0.999132    0.851881    0.383741    11.00000    0.03539    0.03973 =
         0.05400   -0.00446    0.00363   -0.01086
AFIX  43
H10   2    1.055908    0.874243    0.383028    11.00000   -1.20000
AFIX   0
C11   1    0.933269    0.855972    0.343371    11.00000    0.04277    0.02882 =
         0.04367   -0.00006    0.00938   -0.00107
C12   1    0.950253    0.898321    0.309399    11.00000    0.05824    0.03759 =
         0.05434    0.00476    0.01169   -0.00902
AFIX  43
H12   2    1.005393    0.921642    0.312845    11.00000   -1.20000
AFIX   0
C13   1    0.888271    0.906565    0.271196    11.00000    0.07611    0.03930 =
         0.04476    0.01138    0.01448    0.00666
AFIX  43
H13   2    0.900954    0.935128    0.249102    11.00000   -1.20000
AFIX   0
C14   1    0.806734    0.871819    0.266018    11.00000    0.06117    0.04323 =
         0.04464    0.00706   -0.00182    0.01014
AFIX  43
H14   2    0.764123    0.877287    0.240249    11.00000   -1.20000
AFIX   0
C15   1    0.787253    0.829152    0.298328    11.00000    0.04400    0.03696 =
         0.04340    0.00301    0.00086    0.00294
AFIX  43
H15   2    0.731957    0.806152    0.294028    11.00000   -1.20000
AFIX   0
C16   1    0.849604    0.820109    0.337406    11.00000    0.04200    0.02302 =
         0.03291   -0.00269    0.00604    0.00182
C17   1    0.795651    0.820769    0.460176    11.00000    0.03863    0.03427 =
         0.04231   -0.00782   -0.00209   -0.00195
C18   1    0.745253    0.805353    0.501189    11.00000    0.05817    0.04545 =
         0.04636   -0.00185    0.00765   -0.00337
AFIX  43
H18   2    0.757956    0.770539    0.515511    11.00000   -1.20000
AFIX   0
C19   1    0.675636    0.841758    0.521076    11.00000    0.06517    0.07583 =
         0.06179   -0.00779    0.02773    0.00163
AFIX  43
H19   2    0.641268    0.830850    0.548428    11.00000   -1.20000
AFIX   0
C20   1    0.657015    0.893452    0.500920    11.00000    0.06184    0.07044 =
         0.08201   -0.02692    0.01939    0.01502
AFIX  43
H20   2    0.611129    0.917814    0.514854    11.00000   -1.20000
AFIX   0
C21   1    0.706447    0.909325    0.459911    11.00000    0.07386    0.04209 =
         0.08821   -0.00485    0.01286    0.01845
AFIX  43
H21   2    0.693058    0.944124    0.445708    11.00000   -1.20000
AFIX   0
C22   1    0.776088    0.873355    0.439899    11.00000    0.05841    0.03847 =
         0.05714   -0.00590    0.01554    0.00446
AFIX  43
H22   2    0.810217    0.884506    0.412546    11.00000   -1.20000
AFIX   0
C23   1    0.605253    0.723883    0.339893    11.00000    0.02515    0.03180 =
         0.04253    0.00019    0.00247   -0.00383
C24   1    0.601307    0.769280    0.372463    11.00000    0.03695    0.04026 =
         0.03574    0.00263    0.00419    0.00130
AFIX  43
H24   2    0.634716    0.766706    0.401507    11.00000   -1.20000
AFIX   0
C25   1    0.548747    0.817139    0.361745    11.00000    0.05041    0.03715 =
         0.05498   -0.00159    0.00256    0.00895
AFIX  43
H25   2    0.548714    0.847270    0.383189    11.00000   -1.20000
AFIX   0
C26   1    0.495411    0.821545    0.319400    11.00000    0.05326    0.03925 =
         0.06592    0.00450   -0.01277    0.01419
AFIX  43
H26   2    0.459087    0.854086    0.312705    11.00000   -1.20000
AFIX   0
C27   1    0.496927    0.777371    0.287583    11.00000    0.04568    0.04474 =
         0.05816    0.00685   -0.01357    0.00361
AFIX  43
H27   2    0.461432    0.780411    0.259154    11.00000   -1.20000
AFIX   0
C28   1    0.550657    0.727705    0.296821    11.00000    0.02965    0.04013 =
         0.04584    0.00037   -0.00893    0.00084
C29   1    0.547420    0.683360    0.261657    11.00000    0.03400    0.04863 =
         0.04988   -0.00450   -0.01227   -0.00121
AFIX  43
H29   2    0.510790    0.689971    0.234007    11.00000   -1.20000
AFIX   0
C30   1    0.576361    0.591300    0.229350    11.00000    0.07724    0.07006 =
         0.07576   -0.03255   -0.03608    0.01188
AFIX  23
H30A  2    0.521593    0.567034    0.238658    11.00000   -1.20000
H30B  2    0.560144    0.608641    0.198861    11.00000   -1.20000
AFIX   0
C31   1    0.665465    0.558206    0.224741    11.00000    0.10474    0.05864 =
         0.05743   -0.01904   -0.03487    0.02117
AFIX  23
H31A  2    0.709450    0.575618    0.201533    11.00000   -1.20000
H31B  2    0.649237    0.520397    0.213631    11.00000   -1.20000
AFIX   0
C32   1    0.785560    0.519277    0.278466    11.00000    0.06073    0.03372 =
         0.04534   -0.01168    0.00119   -0.00049
AFIX  43
H32   2    0.795343    0.492202    0.254751    11.00000   -1.20000
AFIX   0
C33   1    0.850965    0.517105    0.319195    11.00000    0.03362    0.02739 =
         0.05792   -0.00436    0.00027   -0.00256
C34   1    0.922113    0.473313    0.320678    11.00000    0.05142    0.03317 =
         0.06541   -0.01136    0.00528    0.00514
AFIX  43
H34   2    0.922669    0.446111    0.296602    11.00000   -1.20000
AFIX   0
C35   1    0.989462    0.470124    0.356396    11.00000    0.04736    0.03530 =
         0.07605   -0.00398   -0.00295    0.01182
AFIX  43
H35   2    1.036796    0.441467    0.356630    11.00000   -1.20000
AFIX   0
C36   1    0.987045    0.510235    0.392770    11.00000    0.04961    0.04545 =
         0.05957    0.00269   -0.01077    0.00834
AFIX  43
H36   2    1.032563    0.507630    0.417688    11.00000   -1.20000
AFIX   0
C37   1    0.919599    0.553369    0.392889    11.00000    0.04591    0.03156 =
         0.04873    0.00060   -0.00393    0.00445
AFIX  43
H37   2    0.919372    0.579536    0.417773    11.00000   -1.20000
AFIX   0
C38   1    0.850213    0.558294    0.355287    11.00000    0.03299    0.02728 =
         0.03875    0.00403    0.00600    0.00112
C39   1    0.584138    0.573330    0.349056    11.00000    0.04099    0.03842 =
         0.06276   -0.00176   -0.00285   -0.00934
C40   1    0.490399    0.595636    0.356415    11.00000    0.04434    0.07767 =
         0.13184    0.03814    0.02395    0.00522
AFIX  43
H40   2    0.470552    0.627650    0.339546    11.00000   -1.20000
AFIX   0
C41   1    0.425732    0.570518    0.388840    11.00000    0.06079    0.10618 =
         0.22318    0.06627    0.06196    0.00464
AFIX  43
H41   2    0.363601    0.586425    0.394194    11.00000   -1.20000
AFIX   0
C42   1    0.453079    0.522394    0.412982    11.00000    0.07732    0.07716 =
         0.14155    0.02646    0.04503   -0.02024
AFIX  43
H42   2    0.409154    0.505346    0.434228    11.00000   -1.20000
AFIX   0
C43   1    0.544348    0.499721    0.405796    11.00000    0.07770    0.04807 =
         0.08486    0.00966    0.01125   -0.01407
AFIX  43
H43   2    0.563246    0.467257    0.422301    11.00000   -1.20000
AFIX   0
C44   1    0.609163    0.524861    0.373972    11.00000    0.05323    0.03878 =
         0.05946   -0.00090    0.00773   -0.00686
AFIX  43
H44   2    0.671318    0.508731    0.369184    11.00000   -1.20000
AFIX   0
CL1   3    0.988048    0.692040    0.379741    11.00000    0.03307    0.04368 =
         0.05185   -0.00297   -0.00506    0.00099
CL2   3    0.813236    0.678620    0.273350    11.00000    0.03798    0.05002 =
         0.03508   -0.00129   -0.00015   -0.00627
CO1   4    0.885430    0.768109    0.429332    11.00000    0.03298    0.02978 =
         0.03337   -0.00156   -0.00267   -0.00334
CO2   4    0.681477    0.614633    0.312314    11.00000    0.03140    0.02773 =
         0.04081   -0.00228   -0.00540   -0.00258
CO3   4    0.815689    0.689578    0.359085    11.00000    0.02923    0.02699 =
         0.03242   -0.00145   -0.00262   -0.00045
N1    5    0.947584    0.751164    0.486990    11.00000    0.04169    0.04021 =
         0.03634   -0.00703   -0.01061   -0.00270
N2    5    0.987090    0.820761    0.420076    11.00000    0.03510    0.03449 =
         0.04821   -0.00406   -0.00403   -0.00625
N3    5    0.591328    0.635197    0.265497    11.00000    0.03977    0.04033 =
         0.05030   -0.00550   -0.01508   -0.00599
N4    5    0.714947    0.555025    0.271714    11.00000    0.04867    0.03336 =
         0.04661   -0.00900   -0.00996   -0.00114
O1    6    0.794061    0.706970    0.432832    11.00000    0.03514    0.02912 =
         0.03154    0.00069   -0.00105   -0.00404
O2    6    0.827879    0.779210    0.368213    11.00000    0.03325    0.02800 =
         0.03544    0.00206   -0.00075   -0.00235
O3    6    0.662401    0.679629    0.351017    11.00000    0.02621    0.02740 =
         0.04347    0.00058   -0.00475    0.00025
O4    6    0.786271    0.601175    0.356653    11.00000    0.03424    0.02512 =
         0.03782    0.00053   -0.00302    0.00299
HKLF    4

REM  SH960 in Pbca
REM R1 =  0.0559 for    6608 Fo > 4sig(Fo)  and  0.0781 for all    8440 data
REM    514 parameters refined using      0 restraints

END

WGHT      0.0272     20.7544

REM Highest difference peak  0.444,  deepest hole -0.422,  1-sigma level  0.070
Q1    1   0.6407  0.6876  0.3810  11.00000  0.05    0.44
Q2    1   0.6141  0.5332  0.2461  11.00000  0.05    0.42
Q3    1   0.6596  0.6118  0.3530  11.00000  0.05    0.39
Q4    1   0.7903  0.6871  0.3085  11.00000  0.05    0.39
Q5    1   0.6480  0.6053  0.3434  11.00000  0.05    0.36
Q6    1   0.8037  0.6911  0.4032  11.00000  0.05    0.35
Q7    1   1.0208  0.8442  0.4727  11.00000  0.05    0.35
Q8    1   0.8699  0.6153  0.2915  11.00000  0.05    0.32
Q9    1   0.9580  0.8526  0.3629  11.00000  0.05    0.30
Q10   1   0.9040  0.6511  0.3575  11.00000  0.05    0.30
Q11   1   0.6796  0.6263  0.3978  11.00000  0.05    0.30
Q12   1   0.4453  0.6141  0.1894  11.00000  0.05    0.29
Q13   1   0.9793  0.7309  0.4263  11.00000  0.05    0.28
Q14   1   0.9250  0.8790  0.3333  11.00000  0.05    0.28
Q15   1   0.5346  0.5376  0.2628  11.00000  0.05    0.28
Q16   1   0.5569  0.6030  0.1871  11.00000  0.05    0.28
Q17   1   0.8678  0.7712  0.3788  11.00000  0.05    0.27
Q18   1   0.9450  0.6925  0.3577  11.00000  0.05    0.27
Q19   1   0.6711  0.5423  0.3074  11.00000  0.05    0.27
Q20   1   0.7945  0.7293  0.4282  11.00000  0.05    0.26
;
_shelx_res_checksum   95322

_shelx_hkl_file
;
   2   0   0    1960   13799                                                      291141 -229.54    0.00  1.0000
   2   0   0    3117   13699                                                      304500 -229.54    0.00  1.0000
  -2   0   0    2944   13699                                                      302690 -229.54    0.00  1.0000
  -2   0   0    1223   13789                                                      280202 -229.54    0.00  1.0000
  -4   0   0   23625    5469                                                      103890   77.82    0.00  1.0000
  -4   0   0   26207    5189                                                      109239   77.82    0.00  1.0000
   4   0   0   25928    5469                                                      108669   77.82    0.00  1.0000
   4   0   0   26663    5189                                                      110169   77.82    0.00  1.0000
  -6   0   0  509379   22308                                                      457924  -17.04    0.00  1.0000
  -6   0   0  525297   21998                                                      473023  -17.04    0.00  1.0000
   6   0   0  518573   21988                                                      466643  -17.04    0.00  1.0000
   6   0   0  540770   22368                                                      487711  -17.04    0.00  1.0000
  -8   0   0  251838   11359                                                      236516    7.14    0.00  1.0000
  -8   0   0  252323   11909                                                      236986    7.14    0.00  1.0000
   8   0   0  260493   11919                                                      244905    7.14    0.00  1.0000
   8   0   0  252148   11349                                                      236816    7.14    0.00  1.0000
  10   0   0  308255   14079                                                      290581   -7.44    0.00  1.0000
  10   0   0  316245   14809                                                      298340   -7.44    0.00  1.0000
 -10   0   0  318335   14889                                                      300370   -7.44    0.00  1.0000
 -10   0   0  313609   14099                                                      295780   -7.44    0.00  1.0000
 -12   0   0    9146    2050                                                       10939    4.12    0.00  1.0000
  12   0   0    5626    2140                                                        7049    4.12    0.00  1.0000
  12   0   0    4410    1240                                                        5679    4.12    0.00  1.0000
 -12   0   0    5554    1420                                                        6969    4.12    0.00  1.0000
  14   0   0   24898    5049                                                       27067   -3.13    0.00  1.0000
 -14   0   0   28124    3910                                                       30427   -3.13    0.00  1.0000
 -14   0   0   23604    2850                                                       25717   -3.13    0.00  1.0000
  14   0   0   24083    2680                                                       26217   -3.13    0.00  1.0000
  14   0   0   21681    2780                                                       23708   -3.13    0.00  1.0000
  16   0   0   55570    3870                                                       57944    2.30    0.00  1.0000
  16   0   0   35523    5069                                                       37426    2.30    0.00  1.0000
 -16   0   0   43970    5199                                                       46085    2.30    0.00  1.0000
  16   0   0   43756    6399                                                       45865    2.30    0.00  1.0000
 -16   0   0   42409    4030                                                       44486    2.30    0.00  1.0000
  -2   1   0  651725   26887                                                      592631  -17.25    0.00  1.0000
   2   1   0  650494   27027                                                      591511   17.24    0.00  1.0000
  -2  -1   0  640573   26867                                                      582052   17.24    0.00  1.0000
   2  -1   0  622957   26937                                                      565213  -17.25    0.00  1.0000
   2   1   0  638664   26867                                                      580232   17.24    0.00  1.0000
  -2   1   0  624983   26947                                                      567143  -17.25    0.00  1.0000
   2  -1   0  644562   26887                                                      585801  -17.25    0.00  1.0000
  -2  -1   0  634383   27017                                                      576152   17.24    0.00  1.0000
   4  -1   0  323123   14089                                                      307029    6.60    0.00  1.0000
   4  -1   0  313345   14269                                                      297500    6.60    0.00  1.0000
  -4   1   0  308420   14269                                                      292701    6.60    0.00  1.0000
  -4  -1   0  293227   14309                                                      277942   -6.58    0.00  1.0000
   4   1   0  325802   14439                                                      309679   -6.58    0.00  1.0000
   4   1   0  324078   14069                                                      307999   -6.58    0.00  1.0000
  -4   1   0  325010   14239                                                      308869    6.60    0.00  1.0000
  -4  -1   0  326253   14069                                                      310119   -6.58    0.00  1.0000
  -6  -1   0   50332    3810                                                       63154  -12.41    0.00  1.0000
   6  -1   0   46597    3180                                                       58954   12.41    0.00  1.0000
   6  -1   0   49492    3650                                                       62204   12.41    0.00  1.0000
   6   1   0   50850    3760                                                       63734  -12.41    0.00  1.0000
  -6   1   0   46446    3690                                                       58784   12.41    0.00  1.0000
  -6  -1   0   48620    3150                                                       61234  -12.41    0.00  1.0000
   6   1   0   48931    3140                                                       61584  -12.41    0.00  1.0000
  -6   1   0   46748    3180                                                       59124   12.41    0.00  1.0000
   8  -1   0    7438    2240                                                       13239  -13.30    0.00  1.0000
  -8  -1   0    6542    1450                                                       12029   13.29    0.00  1.0000
  -8   1   0    4418    1130                                                        9079  -13.30    0.00  1.0000
   8  -1   0    6179    1390                                                       11539  -13.30    0.00  1.0000
  -8  -1   0    7659    2570                                                       13529   13.29    0.00  1.0000
   8   1   0    8698    2440                                                       14899   13.29    0.00  1.0000
   8   1   0    7217    1320                                                       12939   13.29    0.00  1.0000
  -8   1   0   10602    2610                                                       17368  -13.30    0.00  1.0000
  10   1   0   41106    2730                                                       47395   -6.89    0.00  1.0000
 -10   1   0   38382    4160                                                       44486    6.91    0.00  1.0000
  10   1   0   36812    3900                                                       42776   -6.89    0.00  1.0000
 -10  -1   0   40603    2830                                                       46855   -6.89    0.00  1.0000
  10  -1   0   36174    3810                                                       42106    6.91    0.00  1.0000
 -10   1   0   40306    2910                                                       46555    6.91    0.00  1.0000
 -10   1   0   37537    3330                                                       43576    6.91    0.00  1.0000
  10  -1   0   42653    2800                                                       49075    6.91    0.00  1.0000
 -10  -1   0   37778    4150                                                       43816   -6.89    0.00  1.0000
 -12  -1   0   80587    4880                                                       77612    2.44    0.00  1.0000
  12  -1   0   68455    4080                                                       65703   -2.45    0.00  1.0000
 -12   1   0   82129    4850                                                       79112   -2.45    0.00  1.0000
 -12  -1   0   66933    4140                                                       64224    2.44    0.00  1.0000
  12  -1   0   75872    5429                                                       72973   -2.45    0.00  1.0000
 -12   1   0   68619    4190                                                       65863   -2.45    0.00  1.0000
  12   1   0   66055    4010                                                       63364    2.44    0.00  1.0000
  12   1   0   76695    5549                                                       73793    2.44    0.00  1.0000
  12   1   0   70647    4500                                                       67863    2.44    0.00  1.0000
 -12  -1   0   86648    6359                                                       83562    2.44    0.00  1.0000
 -12   1   0   87732    6399                                                       84612   -2.45    0.00  1.0000
  14   1   0   15469    2800                                                       16168    1.28    0.00  1.0000
 -14  -1   0   26741    6539                                                       27657    1.28    0.00  1.0000
  14  -1   0   22525    2560                                                       23368   -1.28    0.00  1.0000
  14  -1   0   20592    4470                                                       21398   -1.28    0.00  1.0000
  14   1   0   21613    4680                                                       22438    1.28    0.00  1.0000
 -14  -1   0   20691    3060                                                       21498    1.28    0.00  1.0000
 -14   1   0   23831    3680                                                       24698   -1.28    0.00  1.0000
 -14   1   0   14833    2080                                                       15518   -1.28    0.00  1.0000
  14   1   0   17270    2580                                                       18008    1.28    0.00  1.0000
 -14  -1   0   18073    2190                                                       18828    1.28    0.00  1.0000
  16  -1   0    5307    2950                                                        5819    1.58    0.00  1.0000
 -16   1   0    7801    2150                                                        8419    1.58    0.00  1.0000
  16   1   0    7245    3390                                                        7849   -1.60    0.00  1.0000
  16   1   0    1471    2580                                                        1750   -1.60    0.00  1.0000
  16   1   0    7822    1850                                                        8449   -1.60    0.00  1.0000
  16  -1   0   10920    2070                                                       11649    1.58    0.00  1.0000
 -16  -1   0   12384    3130                                                       13169   -1.60    0.00  1.0000
  16  -1   0    5680    3270                                                        6209    1.58    0.00  1.0000
 -16   1   0    6792    3080                                                        7369    1.58    0.00  1.0000
 -16  -1   0    6756    2050                                                        7339   -1.60    0.00  1.0000
   2   2   0    8718    1530                                                       21698  110.70    0.00  1.0000
   2  -2   0    9204    1210                                                       20948  110.70    0.00  1.0000
   2  -2   0    8852    1180                                                       21488  110.70    0.00  1.0000
   2   2   0    9662    1160                                                       20268  110.70    0.00  1.0000
  -2  -2   0    8897    1510                                                       21418  110.70    0.00  1.0000
  -2  -2   0   10423    1080                                                       19198  110.70    0.00  1.0000
  -2   2   0    9410    1240                                                       20638  110.70    0.00  1.0000
  -2   2   0    8662    1290                                                       21788  110.70    0.00  1.0000
   2   2   0    9703    1080                                                       20208  110.70    0.00  1.0000
  -2   2   0    9417    1180                                                       20628  110.70    0.00  1.0000
   4  -2   0    5322     510                                                         100  -30.09    0.00  1.0000
  -4   2   0    4994     750                                                          50  -30.09    0.00  1.0000
  -4   2   0    6865     540                                                         490  -30.09    0.00  1.0000
  -4  -2   0    5535     460                                                         140  -30.08    0.00  1.0000
   4  -2   0    8522     680                                                        1100  -30.09    0.00  1.0000
  -4   2   0    8546     660                                                        1110  -30.09    0.00  1.0000
   4   2   0    6671     440                                                         430  -30.08    0.00  1.0000
   4   2   0    7677     810                                                         770  -30.08    0.00  1.0000
  -4  -2   0    7540     760                                                         720  -30.08    0.00  1.0000
  -6   2   0  123111    5729                                                      116528    4.38    0.00  1.0000
   6   2   0  123005    5669                                                      116448    4.36    0.00  1.0000
  -6  -2   0  122543    6179                                                      115998    4.36    0.00  1.0000
   6  -2   0  124570    6039                                                      117948    4.38    0.00  1.0000
   6  -2   0  126276    5729                                                      119608    4.38    0.00  1.0000
  -6   2   0  123696    5889                                                      117098    4.38    0.00  1.0000
  -6   2   0  119904    6099                                                      113409    4.38    0.00  1.0000
  -6  -2   0  124454    5669                                                      117858    4.36    0.00  1.0000
   6   2   0  128266    6259                                                      121568    4.36    0.00  1.0000
  -8   2   0     788    1160                                                        1120   -2.53    0.00  1.0000
  -8  -2   0     252     780                                                         450   -2.52    0.00  1.0000
  -8   2   0    1918    1480                                                        2420   -2.53    0.00  1.0000
  -8  -2   0    1010    1300                                                        1380   -2.52    0.00  1.0000
   8   2   0      30     670                                                        -110   -2.52    0.00  1.0000
   8   2   0     493    1210                                                         760   -2.52    0.00  1.0000
   8  -2   0    1215    1150                                                        1620   -2.53    0.00  1.0000
   8  -2   0     697     760                                                        1010   -2.53    0.00  1.0000
  -8   2   0    1000     850                                                        1370   -2.53    0.00  1.0000
  10   2   0   65908    4450                                                       59484    5.91    0.00  1.0000
 -10  -2   0   59459    4560                                                       53365    5.91    0.00  1.0000
  10   2   0   61052    3200                                                       54875    5.91    0.00  1.0000
  10  -2   0   68627    4290                                                       62064    5.92    0.00  1.0000
 -10  -2   0   59659    3280                                                       53555    5.91    0.00  1.0000
  10  -2   0   63311    3270                                                       57014    5.92    0.00  1.0000
 -10   2   0   68059    4490                                                       61524    5.92    0.00  1.0000
 -10   2   0   66439    3810                                                       59984    5.92    0.00  1.0000
 -10   2   0   63259    3420                                                       56964    5.92    0.00  1.0000
  10   2   0   61884    3580                                                       55664    5.91    0.00  1.0000
 -12  -2   0   10704    2710                                                        9119   -3.69    0.00  1.0000
 -12   2   0    3127    1370                                                        2300   -3.68    0.00  1.0000
 -12  -2   0    4586    1340                                                        3570   -3.69    0.00  1.0000
  12   2   0    6024    1620                                                        4850   -3.69    0.00  1.0000
  12  -2   0    7008    1230                                                        5739   -3.68    0.00  1.0000
  12   2   0    7748    2180                                                        6409   -3.69    0.00  1.0000
  12  -2   0    5182    1950                                                        4100   -3.68    0.00  1.0000
  12   2   0    4382    1220                                                        3390   -3.69    0.00  1.0000
 -12   2   0   11643    2030                                                        9989   -3.68    0.00  1.0000
  14   2   0   48779    5509                                                       51075    2.37    0.00  1.0000
 -14  -2   0   33305    3960                                                       35206    2.37    0.00  1.0000
 -14   2   0   41341    3520                                                       43456    2.37    0.00  1.0000
  14  -2   0   41858    3390                                                       43986    2.37    0.00  1.0000
 -14  -2   0   42365    4410                                                       44506    2.37    0.00  1.0000
  14   2   0   44140    3410                                                       46325    2.37    0.00  1.0000
  14   2   0   39225    4070                                                       41286    2.37    0.00  1.0000
 -14  -2   0   57386    6519                                                       59874    2.37    0.00  1.0000
  14  -2   0   49083    5219                                                       51385    2.37    0.00  1.0000
 -14   2   0   41878    4260                                                       44006    2.37    0.00  1.0000
  16   2   0   27095    2970                                                       27917   -1.14    0.00  1.0000
 -16  -2   0   19932    2560                                                       20638   -1.14    0.00  1.0000
 -16  -2   0   25017    3760                                                       25807   -1.14    0.00  1.0000
  16   2   0   20080    2910                                                       20788   -1.14    0.00  1.0000
  16  -2   0   25617    5539                                                       26427   -1.16    0.00  1.0000
  16  -2   0   17870    3450                                                       18548   -1.16    0.00  1.0000
  16   2   0   20355    3940                                                       21068   -1.14    0.00  1.0000
  16  -2   0   23856    3030                                                       24638   -1.16    0.00  1.0000
 -16   2   0   22115    2700                                                       22868   -1.16    0.00  1.0000
 -16   2   0   19255    3390                                                       19958   -1.16    0.00  1.0000
  -2  -3   0  453207   22268                                                      461924    2.97    0.00  1.0000
  -2  -3   0  472810   22498                                                      481712    2.97    0.00  1.0000
   2  -3   0  482487   22308                                                      491521   -2.98    0.00  1.0000
  -2   3   0  484182   22298                                                      493231   -2.98    0.00  1.0000
  -2   3   0  485133   22308                                                      494191   -2.98    0.00  1.0000
   2   3   0  454109   22278                                                      462834    2.97    0.00  1.0000
   2   3   0  471492   22498                                                      480382    2.97    0.00  1.0000
   2  -3   0  470570   22308                                                      479492   -2.98    0.00  1.0000
  -2  -3   0  463885   22238                                                      472703    2.97    0.00  1.0000
   2  -3   0  470352   22298                                                      479272   -2.98    0.00  1.0000
   4   3   0  415326   20318                                                      442876   -9.68    0.00  1.0000
  -4   3   0  388939   20458                                                      415648    9.70    0.00  1.0000
   4  -3   0  423532   20388                                                      451385    9.70    0.00  1.0000
   4  -3   0  402862   20478                                                      430037    9.70    0.00  1.0000
  -4  -3   0  407764   20688                                                      435066   -9.68    0.00  1.0000
   4   3   0  408819   20698                                                      436156   -9.68    0.00  1.0000
   4   3   0  407851   20378                                                      435156   -9.68    0.00  1.0000
  -4   3   0  425121   20388                                                      453025    9.70    0.00  1.0000
  -4  -3   0  428798   20318                                                      456784   -9.68    0.00  1.0000
  -4   3   0  389248   20418                                                      415968    9.70    0.00  1.0000
  -6   3   0    8967    1840                                                       17988  -18.15    0.00  1.0000
  -6  -3   0   13025    1520                                                       23598   18.18    0.00  1.0000
  -6   3   0   11967    1640                                                       22148  -18.15    0.00  1.0000
   6   3   0   13114    2420                                                       23718   18.18    0.00  1.0000
  -6  -3   0   14122    2400                                                       25067   18.18    0.00  1.0000
   6   3   0   13018    1470                                                       23588   18.18    0.00  1.0000
   6  -3   0   12299    2050                                                       22598  -18.15    0.00  1.0000
   6  -3   0   13793    1620                                                       24608  -18.15    0.00  1.0000
  -8   3   0    2618    1550                                                        7529   16.39    0.00  1.0000
   8   3   0    1245    1010                                                        5029  -16.41    0.00  1.0000
   8  -3   0    1348    1220                                                        5229   16.39    0.00  1.0000
   8  -3   0     751     870                                                        3970   16.39    0.00  1.0000
  -8  -3   0    1361    1490                                                        5259  -16.41    0.00  1.0000
  -8   3   0     674     950                                                        3790   16.39    0.00  1.0000
  -8  -3   0     785     840                                                        4050  -16.41    0.00  1.0000
  -8   3   0    2460    1360                                                        7259   16.39    0.00  1.0000
   8   3   0     776     790                                                        4030  -16.41    0.00  1.0000
   8   3   0    1428    1370                                                        5389  -16.41    0.00  1.0000
  10   3   0   20267    2120                                                       15738    7.79    0.00  1.0000
 -10  -3   0   14634    2150                                                       10829    7.79    0.00  1.0000
  10   3   0   16186    1250                                                       12169    7.79    0.00  1.0000
  10  -3   0   18539    1690                                                       14219   -7.79    0.00  1.0000
 -10  -3   0   15006    1290                                                       11149    7.79    0.00  1.0000
  10  -3   0   19643    2790                                                       15188   -7.79    0.00  1.0000
 -10   3   0   17944    1450                                                       13699   -7.79    0.00  1.0000
 -10   3   0   23013    3060                                                       18168   -7.79    0.00  1.0000
  10   3   0   13854    1910                                                       10159    7.79    0.00  1.0000
 -10   3   0   18847    1860                                                       14489   -7.79    0.00  1.0000
 -12   3   0   92635    5779                                                       91051    1.21    0.00  1.0000
 -12   3   0  115358    7019                                                      113589    1.21    0.00  1.0000
 -12   3   0   99089    5379                                                       97450    1.21    0.00  1.0000
  12   3   0  100012    5599                                                       98350   -1.22    0.00  1.0000
  12  -3   0   98958    5279                                                       97320    1.21    0.00  1.0000
  12   3   0   99427    5189                                                       97770   -1.22    0.00  1.0000
 -12  -3   0   96160    5209                                                       94531   -1.22    0.00  1.0000
  12  -3   0   96488    6289                                                       94871    1.21    0.00  1.0000
  12   3   0   96684    6649                                                       95050   -1.22    0.00  1.0000
 -12  -3   0  104317    7039                                                      102620   -1.22    0.00  1.0000
 -14  -3   0    5075    2330                                                        5639   -1.79    0.00  1.0000
  14  -3   0    6000    1580                                                        6619    1.81    0.00  1.0000
  14   3   0    7047    1560                                                        7709   -1.79    0.00  1.0000
 -14  -3   0    3753    1860                                                        4240   -1.79    0.00  1.0000
 -14   3   0     408    1750                                                         580    1.81    0.00  1.0000
 -14   3   0    3579    2220                                                        4060    1.81    0.00  1.0000
 -14  -3   0    6837    3560                                                        7489   -1.79    0.00  1.0000
  14   3   0    4205    2700                                                        4720   -1.79    0.00  1.0000
  14   3   0    1964    1830                                                        2320   -1.79    0.00  1.0000
  14  -3   0    1923    2380                                                        2280    1.81    0.00  1.0000
 -16   3   0    7259    2930                                                        7029   -0.63    0.00  1.0000
 -16  -3   0    8252    3430                                                        8009    0.62    0.00  1.0000
  16   3   0    2174    2220                                                        2050    0.62    0.00  1.0000
  16   3   0    7856    1910                                                        7619    0.62    0.00  1.0000
  16  -3   0    4685    1940                                                        4500   -0.63    0.00  1.0000
 -16  -3   0    8739    4910                                                        8489    0.62    0.00  1.0000
 -16  -3   0   10898    2110                                                       10619    0.62    0.00  1.0000
  16  -3   0       2    2870                                                       -2950   -0.63    0.00  1.0000
 -16   3   0    8011    2310                                                        7769   -0.63    0.00  1.0000
  16  -3   0    5927    3170                                                        5719   -0.63    0.00  1.0000
  16   3   0    5945    3360                                                        5739    0.62    0.00  1.0000
   0  -4   0   82312     790                                                        3430  105.10    0.00  1.0000
   2   4   0  738236   25267                                                      531557  -59.90    0.00  1.0000
  -2  -4   0  747928   25267                                                      539786  -59.90    0.00  1.0000
   2   4   0  744702   25007                                                      537046  -59.90    0.00  1.0000
  -2   4   0  722340   25037                                                      518098  -59.90    0.00  1.0000
  -2   4   0  778409   25047                                                      565743  -59.90    0.00  1.0000
  -2  -4   0  742170   25007                                                      534896  -59.90    0.00  1.0000
   2  -4   0  738205   25037                                                      531547  -59.90    0.00  1.0000
  -2  -4   0  747787   24968                                                      539666  -59.90    0.00  1.0000
   2  -4   0  760752   25037                                                      550705  -59.90    0.00  1.0000
  -4  -4   0   70862    3780                                                       65423    4.80    0.00  1.0000
   4  -4   0   71833    3320                                                       66353    4.80    0.00  1.0000
  -4   4   0   70719    3400                                                       65283    4.80    0.00  1.0000
  -4   4   0   71853    3400                                                       66373    4.80    0.00  1.0000
   4   4   0   70445    3280                                                       65023    4.80    0.00  1.0000
  -4   4   0   76584    3350                                                       70923    4.80    0.00  1.0000
   4   4   0   72360    3820                                                       66863    4.80    0.00  1.0000
  -4  -4   0   70581    3190                                                       65153    4.80    0.00  1.0000
   4  -4   0   66617    3460                                                       61344    4.80    0.00  1.0000
   4   4   0   70674    3190                                                       65243    4.80    0.00  1.0000
  -6   4   0   96720    4340                                                       81572   11.70    0.00  1.0000
   6  -4   0   99517    4320                                                       84142   11.70    0.00  1.0000
   6   4   0   98219    4190                                                       82972   11.69    0.00  1.0000
  -6   4   0  104144    4480                                                       88401   11.70    0.00  1.0000
   6  -4   0  110572    4920                                                       94331   11.70    0.00  1.0000
   6   4   0  103988    4970                                                       88281   11.69    0.00  1.0000
  -6  -4   0   95607    4190                                                       80572   11.69    0.00  1.0000
  -6  -4   0  100785    4890                                                       85331   11.69    0.00  1.0000
  -8   4   0  186775    8659                                                      173883   -7.00    0.00  1.0000
   8  -4   0  191944    8649                                                      178872   -7.00    0.00  1.0000
  -8  -4   0  176228    8909                                                      163764   -6.97    0.00  1.0000
   8   4   0  179173    8149                                                      166603   -6.97    0.00  1.0000
   8   4   0  185497    8979                                                      172703   -6.97    0.00  1.0000
  -8   4   0  179227    8439                                                      166603   -7.00    0.00  1.0000
   8   4   0  178675    8309                                                      166123   -6.97    0.00  1.0000
  -8   4   0  188618    8309                                                      175662   -7.00    0.00  1.0000
  -8  -4   0  179847    8159                                                      167253   -6.97    0.00  1.0000
   8  -4   0  186837    8269                                                      173943   -7.00    0.00  1.0000
  10  -4   0    2239    1440                                                        2700   -2.15    0.00  1.0000
 -10   4   0     702    1150                                                         970   -2.15    0.00  1.0000
 -10   4   0    3184    1870                                                        3730   -2.15    0.00  1.0000
 -10  -4   0     190    1630                                                         340   -2.16    0.00  1.0000
  10   4   0      22    1090                                                        -150   -2.16    0.00  1.0000
  10   4   0    3236    1690                                                        3790   -2.16    0.00  1.0000
  10  -4   0      77     920                                                         180   -2.15    0.00  1.0000
  12  -4   0   22953    2220                                                       21808    1.77    0.00  1.0000
 -12  -4   0   18392    2950                                                       17358    1.78    0.00  1.0000
 -12   4   0   16734    1960                                                       15758    1.77    0.00  1.0000
  12  -4   0   19307    3480                                                       18258    1.77    0.00  1.0000
 -12   4   0   19914    2970                                                       18848    1.77    0.00  1.0000
  12   4   0   16517    2800                                                       15538    1.78    0.00  1.0000
  12   4   0   23601    2700                                                       22428    1.78    0.00  1.0000
  12   4   0   19822    1980                                                       18748    1.78    0.00  1.0000
 -12  -4   0   22062    2170                                                       20928    1.78    0.00  1.0000
 -14  -4   0    1621    1530                                                        1480    0.82    0.00  1.0000
  14  -4   0    2028    1560                                                        1870    0.83    0.00  1.0000
  14   4   0    4958    1420                                                        4710    0.82    0.00  1.0000
  14  -4   0    5891    2430                                                        5619    0.83    0.00  1.0000
 -14  -4   0    1063    3400                                                         950    0.82    0.00  1.0000
  14   4   0    2339    1740                                                        2170    0.82    0.00  1.0000
  14   4   0    5143    2650                                                        4890    0.82    0.00  1.0000
 -14   4   0    2745    1750                                                        2560    0.83    0.00  1.0000
 -14   4   0   10249    2410                                                        9889    0.83    0.00  1.0000
 -16   4   0     361    2270                                                         660   -3.09    0.00  1.0000
 -16   4   0    7521    3870                                                        8729   -3.09    0.00  1.0000
  16  -4   0     878    3020                                                        1320   -3.09    0.00  1.0000
  16  -4   0    2965    1970                                                        3740   -3.09    0.00  1.0000
 -16  -4   0    2820    3380                                                        3580   -3.10    0.00  1.0000
 -16   4   0    1927    2890                                                        2560   -3.09    0.00  1.0000
 -16  -4   0    5460    4720                                                        6499   -3.10    0.00  1.0000
  16   4   0      45    3280                                                        -400   -3.10    0.00  1.0000
 -16  -4   0      45    1860                                                        -640   -3.10    0.00  1.0000
  16   4   0    1873    2110                                                        2500   -3.10    0.00  1.0000
  16   4   0    1367    1730                                                        1910   -3.10    0.00  1.0000
   2   5   0   34510    1930                                                       22048   17.21    0.00  1.0000
   2  -5   0   35572    1410                                                       22898  -17.21    0.00  1.0000
  -2  -5   0   35608    1880                                                       22928   17.21    0.00  1.0000
  -2   5   0   41961    1520                                                       28077  -17.21    0.00  1.0000
  -2  -5   0   34259    1290                                                       21848   17.21    0.00  1.0000
  -2   5   0   35709    1430                                                       23008  -17.21    0.00  1.0000
  -4   5   0   84451    5089                                                      107289   17.01    0.00  1.0000
  -4   5   0   82429    5039                                                      105009   17.01    0.00  1.0000
   4   5   0   79154    4890                                                      101320  -17.01    0.00  1.0000
   4  -5   0   81235    5029                                                      103660   17.01    0.00  1.0000
  -4  -5   0   77740    4890                                                       99720  -17.01    0.00  1.0000
   4   5   0   77846    4990                                                       99840  -17.01    0.00  1.0000
   4  -5   0   78113    5109                                                      100130   17.01    0.00  1.0000
   4  -5   0   81058    5059                                                      103460   17.01    0.00  1.0000
   4   5   0   83153    5519                                                      105839  -17.01    0.00  1.0000
  -4  -5   0   82011    5489                                                      104550  -17.01    0.00  1.0000
   6   5   0   96937    6059                                                      105709    6.35    0.00  1.0000
   6   5   0   99226    5409                                                      108099    6.35    0.00  1.0000
  -6   5   0  101119    5569                                                      110069   -6.34    0.00  1.0000
  -6  -5   0  103281    6029                                                      112329    6.35    0.00  1.0000
  -6  -5   0   99907    5289                                                      108809    6.35    0.00  1.0000
   6  -5   0  103094    5439                                                      112129   -6.34    0.00  1.0000
   6   5   0  100309    5289                                                      109229    6.35    0.00  1.0000
  -6   5   0  103785    5469                                                      112849   -6.34    0.00  1.0000
  -8  -5   0    8365     960                                                        8869   -1.25    0.00  1.0000
   8  -5   0   11928    1440                                                       12509    1.21    0.00  1.0000
  -8   5   0    9188    1560                                                        9699    1.21    0.00  1.0000
   8   5   0    8327    1140                                                        8829   -1.25    0.00  1.0000
   8   5   0    9318    1730                                                        9849   -1.25    0.00  1.0000
  -8   5   0   11928    1470                                                       12509    1.21    0.00  1.0000
  -8  -5   0    6736    1540                                                        7189   -1.25    0.00  1.0000
   8   5   0    8395     920                                                        8899   -1.25    0.00  1.0000
  -8   5   0    9032    1190                                                        9539    1.21    0.00  1.0000
   8  -5   0   10757    2000                                                       11309    1.21    0.00  1.0000
  10  -5   0       8    1380                                                           0    1.27    0.00  1.0000
 -10   5   0    5174    1790                                                        4800    1.27    0.00  1.0000
  10   5   0    1306    1710                                                        1120   -1.28    0.00  1.0000
 -10  -5   0       8     920                                                       -1190   -1.28    0.00  1.0000
  10   5   0    1650    1080                                                        1440   -1.28    0.00  1.0000
 -10   5   0    2762    1480                                                        2490    1.27    0.00  1.0000
  10  -5   0    2487     980                                                        2230    1.27    0.00  1.0000
  10   5   0    1981     850                                                        1750   -1.28    0.00  1.0000
 -10  -5   0     469    1780                                                         360   -1.28    0.00  1.0000
 -10   5   0       8    1080                                                         -20    1.27    0.00  1.0000
  12  -5   0     920    1730                                                        1360   -3.09    0.00  1.0000
  12   5   0    1517    2220                                                        2080    3.13    0.00  1.0000
 -12   5   0     928    1760                                                        1370   -3.09    0.00  1.0000
 -12   5   0    3546    1930                                                        4370   -3.09    0.00  1.0000
  12  -5   0    1757    1250                                                        2350   -3.09    0.00  1.0000
 -12  -5   0      85    1180                                                         250    3.13    0.00  1.0000
  12   5   0    2079    1090                                                        2730    3.13    0.00  1.0000
 -12  -5   0     873    2350                                                        1310    3.13    0.00  1.0000
  12   5   0    4401    1460                                                        5329    3.13    0.00  1.0000
  14  -5   0       0    1400                                                       -1030    0.32    0.00  1.0000
  14   5   0    1229    1680                                                        1180   -0.33    0.00  1.0000
  14   5   0       1    2590                                                       -2370   -0.33    0.00  1.0000
 -14  -5   0       1    3090                                                       -1470   -0.33    0.00  1.0000
 -14   5   0    2476    2370                                                        2410    0.32    0.00  1.0000
 -14   5   0       0    1760                                                       -1130    0.32    0.00  1.0000
  14   5   0       1    1370                                                        -370   -0.33    0.00  1.0000
  14  -5   0      60    2170                                                          50    0.32    0.00  1.0000
 -14  -5   0       1    1440                                                       -2440   -0.33    0.00  1.0000
 -16  -5   0   22997    5269                                                       22918   -0.12    0.00  1.0000
 -16   5   0    8023    2420                                                        7959    0.17    0.00  1.0000
  16   5   0   11806    3990                                                       11749   -0.12    0.00  1.0000
 -16   5   0   13432    3220                                                       13349    0.17    0.00  1.0000
  16  -5   0   10854    2140                                                       10779    0.17    0.00  1.0000
 -16  -5   0   10132    2130                                                       10079   -0.12    0.00  1.0000
  16   5   0   12337    1980                                                       12279   -0.12    0.00  1.0000
 -16  -5   0    9821    3430                                                        9769   -0.12    0.00  1.0000
  16  -5   0   11045    3550                                                       10969    0.17    0.00  1.0000
  16   5   0    9971    2460                                                        9919   -0.12    0.00  1.0000
   0  -6   0  158090    4650                                                      101800  -36.15    0.00  1.0000
   0  -6   0  134288    4390                                                       82892  -36.15    0.00  1.0000
   2  -6   0    4883    1000                                                       11269   16.73    0.00  1.0000
  -2  -6   0    3127     760                                                        8499   16.73    0.00  1.0000
   2   6   0    4034    1550                                                        9959   16.73    0.00  1.0000
  -2  -6   0    4896    1490                                                       11289   16.73    0.00  1.0000
   2   6   0    4673     860                                                       10949   16.73    0.00  1.0000
   2  -6   0    3377     950                                                        8909   16.73    0.00  1.0000
  -2   6   0    4035    1140                                                        9959   16.73    0.00  1.0000
  -2   6   0    3984    1140                                                        9879   16.73    0.00  1.0000
  -4  -6   0  291912   14479                                                      304380    5.26    0.00  1.0000
   4  -6   0  302101   14609                                                      314798    5.26    0.00  1.0000
   4  -6   0  293267   14639                                                      305779    5.26    0.00  1.0000
   4   6   0  298425   15048                                                      311029    5.26    0.00  1.0000
  -4  -6   0  287623   14549                                                      300000    5.26    0.00  1.0000
  -4   6   0  303551   14619                                                      316278    5.26    0.00  1.0000
   4  -6   0  306784   14619                                                      319578    5.26    0.00  1.0000
   4   6   0  284246   14589                                                      296550    5.26    0.00  1.0000
  -4  -6   0  297328   15028                                                      309909    5.26    0.00  1.0000
  -4   6   0  320885   14649                                                      333967    5.26    0.00  1.0000
  -6   6   0  410097   17688                                                      384262   -9.44    0.00  1.0000
  -6   6   0  413970   17748                                                      388011   -9.44    0.00  1.0000
  -6  -6   0  375440   17548                                                      350755   -9.43    0.00  1.0000
   6   6   0  387386   17528                                                      362304   -9.43    0.00  1.0000
   6  -6   0  389781   17658                                                      364604   -9.44    0.00  1.0000
   6   6   0  389247   17628                                                      364104   -9.43    0.00  1.0000
  -6  -6   0  432205   18238                                                      405689   -9.43    0.00  1.0000
   6   6   0  413901   18238                                                      387961   -9.43    0.00  1.0000
  -8   6   0   33416    2590                                                       29047    5.70    0.00  1.0000
  -8  -6   0   37070    3250                                                       32467    5.70    0.00  1.0000
   8   6   0   39717    2040                                                       34947    5.70    0.00  1.0000
   8   6   0   38330    2320                                                       33647    5.70    0.00  1.0000
   8  -6   0   43279    2310                                                       38286    5.70    0.00  1.0000
   8   6   0   41175    3410                                                       36316    5.70    0.00  1.0000
  -8   6   0   41577    2600                                                       36686    5.70    0.00  1.0000
  -8  -6   0   41101    2100                                                       36246    5.70    0.00  1.0000
   8  -6   0   41556    2740                                                       36666    5.70    0.00  1.0000
  -8   6   0   43024    2430                                                       38046    5.70    0.00  1.0000
 -10  -6   0      11     910                                                        -190    1.55    0.00  1.0000
  10   6   0    4435    1830                                                        4890    1.55    0.00  1.0000
  10   6   0    1973    1080                                                        2280    1.55    0.00  1.0000
 -10   6   0    3236    1200                                                        3620    1.52    0.00  1.0000
 -10   6   0    2174    1640                                                        2490    1.52    0.00  1.0000
  10  -6   0    1468    1030                                                        1730    1.52    0.00  1.0000
 -10  -6   0    1528    1790                                                        1800    1.55    0.00  1.0000
  10   6   0     396     800                                                         540    1.55    0.00  1.0000
  10  -6   0    3142    1440                                                        3520    1.52    0.00  1.0000
  12   6   0   22399    2530                                                       21518   -1.37    0.00  1.0000
  12   6   0   11004    4220                                                       10389   -1.37    0.00  1.0000
 -12   6   0   16928    2220                                                       16158   -1.38    0.00  1.0000
 -12  -6   0   14004    2770                                                       13309   -1.37    0.00  1.0000
  12  -6   0   13372    2180                                                       12689   -1.38    0.00  1.0000
 -12   6   0   10019    1750                                                        9429   -1.38    0.00  1.0000
  12  -6   0   13906    2260                                                       13209   -1.38    0.00  1.0000
 -12  -6   0   13306    1520                                                       12629   -1.37    0.00  1.0000
  12   6   0   14712    1760                                                       13999   -1.37    0.00  1.0000
  14  -6   0    4672    1650                                                        4390   -0.96    0.00  1.0000
 -14   6   0    2911    2160                                                        2690   -0.96    0.00  1.0000
  14   6   0    3474    2840                                                        3230   -0.97    0.00  1.0000
  14   6   0    4364    1800                                                        4090   -0.97    0.00  1.0000
  14  -6   0    2390    2310                                                        2190   -0.96    0.00  1.0000
 -14   6   0    6461    1900                                                        6129   -0.96    0.00  1.0000
  14   6   0    4911    1380                                                        4620   -0.97    0.00  1.0000
 -14  -6   0    3723    1490                                                        3470   -0.97    0.00  1.0000
 -14   6   0     783    1840                                                         670   -0.96    0.00  1.0000
 -14  -6   0     194    3150                                                         140   -0.97    0.00  1.0000
  16   6   0    1531    3410                                                        2010    2.63    0.00  1.0000
 -16  -6   0    2821    1910                                                        3460    2.63    0.00  1.0000
 -16   6   0    6405    3120                                                        7359    2.65    0.00  1.0000
  16  -6   0     801    2090                                                        1160    2.65    0.00  1.0000
  16  -6   0    3505    3860                                                        4220    2.65    0.00  1.0000
 -16  -6   0   12281    5119                                                       13579    2.63    0.00  1.0000
 -16  -6   0    7132    3260                                                        8129    2.63    0.00  1.0000
  16   6   0    2407    2190                                                        3000    2.63    0.00  1.0000
  16   6   0    3895    1820                                                        4640    2.63    0.00  1.0000
 -16   6   0    1808    2390                                                        2330    2.65    0.00  1.0000
   2   7   0  137934    7059                                                      139156   -0.76    0.00  1.0000
  -2  -7   0  139975    7029                                                      141206   -0.76    0.00  1.0000
  -2   7   0  144155    6739                                                      145425    0.77    0.00  1.0000
  -2   7   0  137237    6659                                                      138476    0.77    0.00  1.0000
   2  -7   0  141587    6679                                                      142846    0.77    0.00  1.0000
   2   7   0  135644    6609                                                      136856   -0.76    0.00  1.0000
   2  -7   0  137147    6649                                                      138386    0.77    0.00  1.0000
  -2  -7   0  134629    6599                                                      135836   -0.76    0.00  1.0000
   4  -7   0  868734   40496                                                      867083    0.41    0.00  1.0000
  -4  -7   0  833843   40406                                                      832257   -0.40    0.00  1.0000
   4  -7   0  862729   40466                                                      861084    0.41    0.00  1.0000
   4  -7   0  870015   40476                                                      868363    0.41    0.00  1.0000
   4   7   0  875017   40916                                                      873393   -0.40    0.00  1.0000
  -4   7   0  888260   40486                                                      886591    0.41    0.00  1.0000
  -4   7   0  930635   40556                                                      928927    0.41    0.00  1.0000
  -4  -7   0  828187   40336                                                      826607   -0.40    0.00  1.0000
  -4  -7   0  895304   40916                                                      893661   -0.40    0.00  1.0000
   6  -7   0  333206   13979                                                      330747   -0.98    0.00  1.0000
   6   7   0  283905   14409                                                      281632    0.98    0.00  1.0000
  -6  -7   0  292327   14389                                                      290021    0.98    0.00  1.0000
   6  -7   0  290667   13819                                                      288371   -0.98    0.00  1.0000
   6   7   0  277951   13769                                                      275702    0.98    0.00  1.0000
  -6   7   0  285548   13879                                                      283272   -0.98    0.00  1.0000
  -6   7   0  297062   13849                                                      294741   -0.98    0.00  1.0000
   8   7   0   16317    1360                                                       16248    0.12    0.00  1.0000
  -8  -7   0   18391    2850                                                       18318    0.12    0.00  1.0000
   8  -7   0   17256    1730                                                       17178   -0.14    0.00  1.0000
  -8   7   0   19180    1870                                                       19098   -0.14    0.00  1.0000
   8   7   0   23621    3070                                                       23538    0.12    0.00  1.0000
   8  -7   0   19952    2190                                                       19868   -0.14    0.00  1.0000
  -8  -7   0   17700    1440                                                       17628    0.12    0.00  1.0000
   8   7   0   17559    1730                                                       17488    0.12    0.00  1.0000
  10  -7   0  130807    6609                                                      130727    0.05    0.00  1.0000
  10   7   0  122920    6599                                                      122918    0.00    0.00  1.0000
 -10  -7   0  128749    6399                                                      128747    0.00    0.00  1.0000
  10  -7   0  137468    7079                                                      137386    0.05    0.00  1.0000
  10   7   0  135308    7819                                                      135306    0.00    0.00  1.0000
  10   7   0  132979    6399                                                      132977    0.00    0.00  1.0000
 -10   7   0  133238    6679                                                      133157    0.05    0.00  1.0000
 -10   7   0  125606    6879                                                      125527    0.05    0.00  1.0000
 -10  -7   0  123540    7619                                                      123538    0.00    0.00  1.0000
  12   7   0   80747    7099                                                       82222   -1.19    0.00  1.0000
  12   7   0   82135    4360                                                       83622   -1.19    0.00  1.0000
 -12  -7   0   63673    7749                                                       64983   -1.19    0.00  1.0000
  12  -7   0   82298    4650                                                       83742    1.15    0.00  1.0000
 -12   7   0   80375    4800                                                       81802    1.15    0.00  1.0000
 -12  -7   0   81253    4370                                                       82732   -1.19    0.00  1.0000
 -12   7   0   69426    5019                                                       70753    1.15    0.00  1.0000
  12  -7   0   84617    5459                                                       86081    1.15    0.00  1.0000
  12   7   0   79102    4700                                                       80562   -1.19    0.00  1.0000
 -14   7   0    1251    1800                                                        1440   -1.30    0.00  1.0000
  14   7   0      50    1650                                                          90    1.26    0.00  1.0000
 -14  -7   0     914    1440                                                        1070    1.26    0.00  1.0000
  14   7   0       7    1220                                                       -2450    1.26    0.00  1.0000
  14  -7   0       8    1570                                                        -500   -1.30    0.00  1.0000
 -14   7   0       8    2140                                                        -450   -1.30    0.00  1.0000
  14   7   0     785    2660                                                         930    1.26    0.00  1.0000
  14  -7   0     853    2140                                                        1010   -1.30    0.00  1.0000
   0  -8   0  304965   17008                                                      340786  -14.51    0.00  1.0000
   0  -8   0  326210   17128                                                      363224  -14.51    0.00  1.0000
   0  -8   0  336524   16848                                                      374103  -14.51    0.00  1.0000
   0  -8   0  330579   16878                                                      367833  -14.51    0.00  1.0000
   2  -8   0   20193    1860                                                       32077   17.03    0.00  1.0000
  -2  -8   0   19474    1760                                                       31157   17.02    0.00  1.0000
   2   8   0   21812    2530                                                       34097   17.02    0.00  1.0000
   2   8   0   18921    1780                                                       30457   17.02    0.00  1.0000
  -2  -8   0   22469    2410                                                       34917   17.02    0.00  1.0000
  -4   8   0  198290   11169                                                      235596  -18.46    0.00  1.0000
  -4  -8   0  189325   11069                                                      225787  -18.44    0.00  1.0000
   4  -8   0  198382   11149                                                      235696  -18.46    0.00  1.0000
  -4   8   0  220871   11579                                                      260154  -18.46    0.00  1.0000
   4   8   0  183652   11119                                                      219588  -18.44    0.00  1.0000
  -4  -8   0  189572   10989                                                      226057  -18.44    0.00  1.0000
  -4  -8   0  198857   11669                                                      236186  -18.44    0.00  1.0000
   4  -8   0  209761   11169                                                      248085  -18.46    0.00  1.0000
   4   8   0  195263   11679                                                      232267  -18.44    0.00  1.0000
  -6  -8   0  156503    7009                                                      132947   14.26    0.00  1.0000
   6  -8   0  151122    6449                                                      128017   14.25    0.00  1.0000
  -6   8   0  153946    6329                                                      130617   14.25    0.00  1.0000
   6   8   0  143493    6209                                                      120978   14.26    0.00  1.0000
   6  -8   0  152621    6329                                                      129397   14.25    0.00  1.0000
   6   8   0  156459    7079                                                      132907   14.26    0.00  1.0000
   6  -8   0  147133    6269                                                      124348   14.25    0.00  1.0000
  -6  -8   0  144843    6109                                                      122218   14.26    0.00  1.0000
  -6   8   0  151002    6369                                                      127907   14.25    0.00  1.0000
   8   8   0   42787    2470                                                       36046   -7.83    0.00  1.0000
  -8   8   0   43851    2600                                                       37026   -7.83    0.00  1.0000
  -8  -8   0   45898    2220                                                       38906   -7.83    0.00  1.0000
  -8   8   0   52058    2820                                                       44596   -7.83    0.00  1.0000
   8   8   0   48361    3750                                                       41176   -7.83    0.00  1.0000
   8   8   0   44942    2170                                                       38026   -7.83    0.00  1.0000
  -8  -8   0   45181    3570                                                       38246   -7.83    0.00  1.0000
   8  -8   0   44699    2500                                                       37806   -7.83    0.00  1.0000
   8  -8   0   46177    2860                                                       39166   -7.83    0.00  1.0000
  10  -8   0    6355    1280                                                        6839   -1.37    0.00  1.0000
  10   8   0    5940    1310                                                        6409   -1.37    0.00  1.0000
  10  -8   0    7272    1530                                                        7789   -1.37    0.00  1.0000
 -10  -8   0    7204    1060                                                        7719   -1.37    0.00  1.0000
 -10  -8   0    4912    1910                                                        5339   -1.37    0.00  1.0000
 -10   8   0    6596    1380                                                        7089   -1.37    0.00  1.0000
  10   8   0    6644    1000                                                        7139   -1.37    0.00  1.0000
  10   8   0   10324    2260                                                       10939   -1.37    0.00  1.0000
  12  -8   0   22283    2380                                                       21208    1.68    0.00  1.0000
  12   8   0   19385    2490                                                       18458    1.55    0.00  1.0000
 -12  -8   0   19087    2060                                                       18168    1.55    0.00  1.0000
  12   8   0   26799    4510                                                       25707    1.55    0.00  1.0000
 -12  -8   0   15753    2900                                                       14919    1.55    0.00  1.0000
  12  -8   0   23861    3330                                                       22748    1.68    0.00  1.0000
  12   8   0   17642    1910                                                       16758    1.55    0.00  1.0000
 -12   8   0   16624    2070                                                       15698    1.68    0.00  1.0000
 -12   8   0   21698    3020                                                       20638    1.68    0.00  1.0000
 -14   8   0    7783    2510                                                        7609    0.46    0.00  1.0000
  14  -8   0    9501    1880                                                        9309    0.46    0.00  1.0000
 -14  -8   0     951    2990                                                         890    0.46    0.00  1.0000
  14   8   0    5385    2970                                                        5239    0.46    0.00  1.0000
 -14  -8   0    8301    1560                                                        8119    0.46    0.00  1.0000
  14   8   0    5953    1770                                                        5799    0.46    0.00  1.0000
  14  -8   0    5282    2260                                                        5139    0.46    0.00  1.0000
 -14   8   0    4624    1900                                                        4490    0.46    0.00  1.0000
  14   8   0    5740    1380                                                        5589    0.46    0.00  1.0000
  -2  -9   0   57098    2980                                                       60164    2.92    0.00  1.0000
   2  -9   0   56375    3050                                                       59424   -2.92    0.00  1.0000
   2   9   0   54410    2980                                                       57404    2.92    0.00  1.0000
  -2  -9   0   56328    3580                                                       59374    2.92    0.00  1.0000
   4  -9   0  240633   11569                                                      243826    1.49    0.00  1.0000
  -4  -9   0  248144   12139                                                      251315   -1.46    0.00  1.0000
  -4   9   0  250001   11609                                                      253255    1.49    0.00  1.0000
   4   9   0  239252   12139                                                      242366   -1.46    0.00  1.0000
   4  -9   0  240434   11589                                                      243626    1.49    0.00  1.0000
  -4  -9   0  239977   11499                                                      243096   -1.46    0.00  1.0000
  -4   9   0  248431   11639                                                      251675    1.49    0.00  1.0000
   4   9   0  235755   11509                                                      238846   -1.46    0.00  1.0000
  -4  -9   0  228424   11399                                                      231467   -1.46    0.00  1.0000
   6  -9   0   73693    4270                                                       73253    0.37    0.00  1.0000
  -6   9   0   81806    4240                                                       81342    0.37    0.00  1.0000
  -6  -9   0   78171    4890                                                       77712   -0.38    0.00  1.0000
  -6   9   0   84684    4180                                                       84212    0.37    0.00  1.0000
   6  -9   0   82036    4100                                                       81572    0.37    0.00  1.0000
   6  -9   0   78105    4120                                                       77652    0.37    0.00  1.0000
  -6  -9   0   78461    3840                                                       78002   -0.38    0.00  1.0000
   6   9   0   76686    4020                                                       76232   -0.38    0.00  1.0000
   6   9   0   78050    4950                                                       77592   -0.38    0.00  1.0000
  -8  -9   0    1982    1410                                                        2130    0.76    0.00  1.0000
   8  -9   0    4075    1200                                                        4290   -0.77    0.00  1.0000
  -8  -9   0    2921     730                                                        3100    0.76    0.00  1.0000
   8   9   0    1664    1630                                                        1800    0.76    0.00  1.0000
  -8   9   0    2317    1250                                                        2480   -0.77    0.00  1.0000
   8   9   0    1166     870                                                        1280    0.76    0.00  1.0000
   8  -9   0    1623     980                                                        1760   -0.77    0.00  1.0000
  -8   9   0    2947    1110                                                        3130   -0.77    0.00  1.0000
 -10  -9   0   26164    4030                                                       27047   -1.25    0.00  1.0000
 -10  -9   0   30918    2180                                                       31877   -1.25    0.00  1.0000
  10  -9   0   33167    2560                                                       34117    1.20    0.00  1.0000
  10   9   0   33893    4220                                                       34897   -1.25    0.00  1.0000
  10  -9   0   35523    3080                                                       36506    1.20    0.00  1.0000
  10   9   0   31361    2530                                                       32327   -1.25    0.00  1.0000
 -10   9   0   29895    2950                                                       30797    1.20    0.00  1.0000
 -10   9   0   32921    2800                                                       33867    1.20    0.00  1.0000
 -12   9   0   83932    5079                                                       86211   -1.80    0.00  1.0000
 -12  -9   0   82428    4540                                                       84732    1.83    0.00  1.0000
  12   9   0   87064    4530                                                       89431    1.83    0.00  1.0000
  12   9   0   79085    6619                                                       81342    1.83    0.00  1.0000
  12  -9   0   86655    4900                                                       88971   -1.80    0.00  1.0000
  12  -9   0   86477    5539                                                       88791   -1.80    0.00  1.0000
 -12   9   0   75095    5299                                                       77252   -1.80    0.00  1.0000
  12   9   0   83582    4910                                                       85901    1.83    0.00  1.0000
 -12  -9   0   78237    6699                                                       80482    1.83    0.00  1.0000
 -14   9   0     752    1890                                                         680    0.62    0.00  1.0000
 -14  -9   0    1601    1430                                                        1520   -0.48    0.00  1.0000
  14   9   0     849    1680                                                         790   -0.48    0.00  1.0000
 -14  -9   0       1    3090                                                       -3280   -0.48    0.00  1.0000
  14   9   0       1    2800                                                        -370   -0.48    0.00  1.0000
  14  -9   0       2    2120                                                        -460    0.62    0.00  1.0000
  14  -9   0    1347    1550                                                        1250    0.62    0.00  1.0000
  14   9   0     547    1200                                                         500   -0.48    0.00  1.0000
 -14   9   0       2    2300                                                        -630    0.62    0.00  1.0000
   0 -10   0  789072   32527                                                      750305  -10.17    0.00  1.0000
   0 -10   0  708400   32307                                                      671693  -10.17    0.00  1.0000
   0 -10   0  730965   32647                                                      693671  -10.17    0.00  1.0000
   0 -10   0  703953   32337                                                      667363  -10.17    0.00  1.0000
  -2 -10   0   41259    2020                                                       34607    7.89    0.00  1.0000
   2  10   0   41815    2190                                                       35116    7.89    0.00  1.0000
  -2  10   0   49314    2900                                                       41996    7.91    0.00  1.0000
   2 -10   0   41800    2120                                                       35086    7.91    0.00  1.0000
  -2 -10   0   43515    2770                                                       36676    7.89    0.00  1.0000
   2 -10   0   46906    2260                                                       39776    7.91    0.00  1.0000
  -4  10   0  182485    8189                                                      178282   -2.28    0.00  1.0000
  -4 -10   0  169196    7999                                                      165153   -2.28    0.00  1.0000
   4 -10   0  170728    8089                                                      166663   -2.28    0.00  1.0000
  -4 -10   0  170836    8689                                                      166773   -2.28    0.00  1.0000
   4  10   0  169712    8739                                                      165663   -2.28    0.00  1.0000
   4  10   0  169793    8019                                                      165743   -2.28    0.00  1.0000
   4 -10   0  174422    8119                                                      170313   -2.28    0.00  1.0000
  -4  10   0  177417    8119                                                      173273   -2.28    0.00  1.0000
  -4 -10   0  165685    7899                                                      161684   -2.28    0.00  1.0000
   6 -10   0  264069   12359                                                      263644   -0.19    0.00  1.0000
  -6 -10   0  266457   13079                                                      266013   -0.20    0.00  1.0000
  -6  10   0  252290   12409                                                      251875   -0.19    0.00  1.0000
   6  10   0  252917   12289                                                      252485   -0.20    0.00  1.0000
   6 -10   0  259735   12359                                                      259314   -0.19    0.00  1.0000
  -6  10   0  270823   12409                                                      270393   -0.19    0.00  1.0000
   6  10   0  263155   13119                                                      262714   -0.20    0.00  1.0000
  -6 -10   0  249705   12259                                                      249275   -0.20    0.00  1.0000
  -8  10   0   59468    3900                                                       56634    2.72    0.00  1.0000
  -8 -10   0   71589    3390                                                       68453    2.74    0.00  1.0000
   8 -10   0   69326    3700                                                       66263    2.72    0.00  1.0000
   8  10   0   69267    4970                                                       66183    2.74    0.00  1.0000
   8  10   0   67969    3650                                                       64914    2.74    0.00  1.0000
  -8 -10   0   74472    4850                                                       71273    2.74    0.00  1.0000
  -8  10   0   76267    3870                                                       73053    2.72    0.00  1.0000
  10 -10   0   16704    2510                                                       16128   -1.04    0.00  1.0000
  10 -10   0   14006    1560                                                       13479   -1.04    0.00  1.0000
 -10  10   0   14831    2170                                                       14289   -1.04    0.00  1.0000
 -10  10   0   14791    1980                                                       14249   -1.04    0.00  1.0000
 -10 -10   0   11937    2340                                                       11459   -1.02    0.00  1.0000
  10  10   0   11559    2450                                                       11089   -1.02    0.00  1.0000
  10  10   0   15056    1980                                                       14519   -1.02    0.00  1.0000
 -10 -10   0   12753    1540                                                       12259   -1.02    0.00  1.0000
  12  10   0    4614    1520                                                        4999    1.28    0.00  1.0000
  12 -10   0    6166    1500                                                        6579    1.20    0.00  1.0000
 -12 -10   0    5278    1240                                                        5689    1.28    0.00  1.0000
  12  10   0    3637    2610                                                        3980    1.28    0.00  1.0000
  12 -10   0    5054    1820                                                        5429    1.20    0.00  1.0000
 -12 -10   0    4317    2550                                                        4690    1.28    0.00  1.0000
 -12  10   0    5112    1740                                                        5489    1.20    0.00  1.0000
 -12  10   0    6195    2090                                                        6609    1.20    0.00  1.0000
  14  10   0    5185    3050                                                        5539   -1.12    0.00  1.0000
 -14 -10   0    7456    3620                                                        7879   -1.12    0.00  1.0000
 -14  10   0    5216    2500                                                        5569   -1.11    0.00  1.0000
  14  10   0    4606    1860                                                        4940   -1.12    0.00  1.0000
  14 -10   0    3509    1820                                                        3800   -1.11    0.00  1.0000
 -14  10   0    6330    2130                                                        6719   -1.11    0.00  1.0000
  14 -10   0    4482    2210                                                        4810   -1.11    0.00  1.0000
 -14 -10   0    3681    1490                                                        3980   -1.12    0.00  1.0000
  -2 -11   0   38318    2130                                                       37396   -1.09    0.00  1.0000
   2  11   0   37508    2150                                                       36596   -1.09    0.00  1.0000
   2 -11   0   37231    2210                                                       36336    1.08    0.00  1.0000
  -2 -11   0   45511    2940                                                       44506   -1.09    0.00  1.0000
  -4 -11   0    2153    1130                                                        2220    0.33    0.00  1.0000
   4  11   0    2006    1310                                                        2070    0.33    0.00  1.0000
  -4 -11   0    1996     600                                                        2060    0.33    0.00  1.0000
   4  11   0    2646     680                                                        2720    0.33    0.00  1.0000
  -4  11   0    4272    1110                                                        4360   -0.31    0.00  1.0000
   4 -11   0    3105     770                                                        3180   -0.31    0.00  1.0000
   4 -11   0    3658     920                                                        3740   -0.31    0.00  1.0000
   6 -11   0   20247    1830                                                       20468    0.36    0.00  1.0000
  -6 -11   0   20204    1600                                                       20438   -0.38    0.00  1.0000
  -6 -11   0   18981    2820                                                       19208   -0.38    0.00  1.0000
  -6  11   0   23052    2050                                                       23288    0.36    0.00  1.0000
   6  11   0   16169    2990                                                       16378   -0.38    0.00  1.0000
  -6 -11   0   20552    1350                                                       20788   -0.38    0.00  1.0000
   6 -11   0   21222    1790                                                       21448    0.36    0.00  1.0000
   6  11   0   20999    1670                                                       21238   -0.38    0.00  1.0000
  -6  11   0   19660    1920                                                       19878    0.36    0.00  1.0000
  -8 -11   0    1018     670                                                         930    0.65    0.00  1.0000
   8 -11   0       2     880                                                       -1290   -0.69    0.00  1.0000
  -8  11   0       2    1040                                                        -370   -0.69    0.00  1.0000
   8  11   0    1445     900                                                        1340    0.65    0.00  1.0000
   8  11   0    1123    1660                                                        1030    0.65    0.00  1.0000
  -8  11   0     686    1350                                                         610   -0.69    0.00  1.0000
  -8 -11   0       2    1350                                                       -1000    0.65    0.00  1.0000
 -10  11   0    8371    1850                                                        8389    0.05    0.00  1.0000
  10  11   0    3938    2330                                                        3950   -0.05    0.00  1.0000
  10  11   0    8361    1350                                                        8379   -0.05    0.00  1.0000
 -10  11   0    7192    1590                                                        7209    0.05    0.00  1.0000
  10 -11   0   11298    2160                                                       11319    0.05    0.00  1.0000
 -10 -11   0    7122    1000                                                        7139   -0.05    0.00  1.0000
 -12  11   0    3326    1710                                                        3100    0.92    0.00  1.0000
  12  11   0    5079    1500                                                        4940   -0.45    0.00  1.0000
 -12 -11   0    4866    1220                                                        4730   -0.45    0.00  1.0000
  12  11   0    4155    2580                                                        4030   -0.45    0.00  1.0000
  12 -11   0    4565    1490                                                        4300    0.92    0.00  1.0000
 -12  11   0    7582    2080                                                        7239    0.92    0.00  1.0000
 -12 -11   0    5736    2680                                                        5589   -0.45    0.00  1.0000
 -14 -11   0       5    3090                                                       -1090   -1.00    0.00  1.0000
 -14  11   0    2631    2500                                                        2630   -0.01    0.00  1.0000
  14  11   0    2259    1800                                                        2470   -1.00    0.00  1.0000
 -14  11   0    1331    2040                                                        1330   -0.01    0.00  1.0000
  14  11   0    2901    3170                                                        3140   -1.00    0.00  1.0000
  14 -11   0    3601    2150                                                        3600   -0.01    0.00  1.0000
  14 -11   0    2771    1760                                                        2770   -0.01    0.00  1.0000
 -14 -11   0    2940    1450                                                        3180   -1.00    0.00  1.0000
   0 -12   0    1948     660                                                        2480   -2.68    0.00  1.0000
   0 -12   0      34     670                                                        -220   -2.68    0.00  1.0000
   0 -12   0     457    1020                                                         730   -2.68    0.00  1.0000
   0 -12   0    1851    1300                                                        2370   -2.68    0.00  1.0000
   2 -12   0   29255    2190                                                       29737    0.65    0.00  1.0000
  -2 -12   0   32937    2780                                                       33447    0.64    0.00  1.0000
   2 -12   0   32261    2030                                                       32767    0.65    0.00  1.0000
   2  12   0   33890    1980                                                       34407    0.64    0.00  1.0000
  -2 -12   0   34187    1960                                                       34707    0.64    0.00  1.0000
  -4 -12   0    1067     600                                                         800    2.02    0.00  1.0000
   4 -12   0    1100     750                                                         830    2.01    0.00  1.0000
   4  12   0    4552    1370                                                        3980    2.02    0.00  1.0000
   4  12   0    1194     640                                                         910    2.02    0.00  1.0000
  -4 -12   0    2816    1200                                                        2370    2.02    0.00  1.0000
  -6 -12   0   12043    1150                                                       14019   -4.01    0.00  1.0000
   6 -12   0   12665    1700                                                       14689   -4.00    0.00  1.0000
   6 -12   0   11433    1630                                                       13359   -4.00    0.00  1.0000
   6  12   0   16704    1570                                                       19018   -4.01    0.00  1.0000
  -6 -12   0   12080    1450                                                       14059   -4.01    0.00  1.0000
  -6  12   0   14004    1790                                                       16128   -4.00    0.00  1.0000
  -6  12   0   12851    1980                                                       14889   -4.00    0.00  1.0000
  -8 -12   0    4523    1720                                                        4730    0.71    0.00  1.0000
  -8  12   0    8323    1350                                                        8609    0.72    0.00  1.0000
   8  12   0    5667    1990                                                        5899    0.71    0.00  1.0000
  -8  12   0    6781    1540                                                        7039    0.72    0.00  1.0000
   8 -12   0    7675    1270                                                        7949    0.72    0.00  1.0000
   8  12   0    6550    1100                                                        6799    0.71    0.00  1.0000
 -10 -12   0    4069    2120                                                        4050    0.07    0.00  1.0000
 -10  12   0    3234    1460                                                        3210    0.10    0.00  1.0000
  10  12   0    5952    1290                                                        5929    0.07    0.00  1.0000
 -10 -12   0    3097     920                                                        3080    0.07    0.00  1.0000
  10  12   0    5682    2210                                                        5659    0.07    0.00  1.0000
 -10  12   0    5782    1840                                                        5749    0.10    0.00  1.0000
  10 -12   0    4399    1300                                                        4370    0.10    0.00  1.0000
 -12  12   0    9906    2250                                                       10109   -0.47    0.00  1.0000
 -12 -12   0    8608    2830                                                        8829   -0.54    0.00  1.0000
  12  12   0    7286    2800                                                        7489   -0.54    0.00  1.0000
 -12  12   0   10144    1840                                                       10349   -0.47    0.00  1.0000
  12  12   0    7858    1660                                                        8069   -0.54    0.00  1.0000
  12 -12   0    9530    1690                                                        9729   -0.47    0.00  1.0000
 -12 -12   0    7345    1260                                                        7549   -0.54    0.00  1.0000
  14 -12   0     886    1780                                                         880   -0.05    0.00  1.0000
 -14 -12   0    1828    1410                                                        1820   -0.04    0.00  1.0000
  14  12   0    2179    1810                                                        2170   -0.04    0.00  1.0000
  14  12   0    4863    3370                                                        4850   -0.04    0.00  1.0000
 -14  12   0    5644    2710                                                        5629   -0.05    0.00  1.0000
   2 -13   0   16699    1530                                                       19498    4.79    0.00  1.0000
  -2 -13   0   15735    1430                                                       18458   -4.80    0.00  1.0000
  -2 -13   0   18021    2410                                                       20928   -4.80    0.00  1.0000
   2 -13   0   15885    2050                                                       18618    4.79    0.00  1.0000
   2 -13   0   14226    1760                                                       16818    4.79    0.00  1.0000
  -4 -13   0   24776    1820                                                       30277    7.64    0.00  1.0000
  -4  13   0   24398    2470                                                       29847   -7.63    0.00  1.0000
   4 -13   0   23296    2010                                                       28627   -7.63    0.00  1.0000
   4 -13   0   22936    2060                                                       28227   -7.63    0.00  1.0000
  -4 -13   0   23286    2930                                                       28627    7.64    0.00  1.0000
   4  13   0   23764    1890                                                       29157    7.64    0.00  1.0000
   6 -13   0    9266    1340                                                       12149    6.43    0.00  1.0000
  -6 -13   0   11158    2760                                                       14299   -6.42    0.00  1.0000
   6 -13   0   13008    1730                                                       16388    6.43    0.00  1.0000
   6  13   0    9926    2080                                                       12899   -6.42    0.00  1.0000
  -6 -13   0   10982    1420                                                       14099   -6.42    0.00  1.0000
   6  13   0   10523    1550                                                       13579   -6.42    0.00  1.0000
   8  13   0    2875    1970                                                        3630    3.05    0.00  1.0000
  -8  13   0    3133    1500                                                        3920   -3.05    0.00  1.0000
  -8 -13   0     923    1630                                                        1370    3.05    0.00  1.0000
  -8  13   0    2777    1250                                                        3520   -3.05    0.00  1.0000
   8  13   0    1357     980                                                        1890    3.05    0.00  1.0000
   8 -13   0    2786    1130                                                        3530   -3.05    0.00  1.0000
 -10 -13   0    8197    2310                                                        8339   -0.36    0.00  1.0000
 -10  13   0   10781    1640                                                       10919    0.30    0.00  1.0000
  10  13   0   10350    1460                                                       10509   -0.36    0.00  1.0000
  10 -13   0    9152    1520                                                        9279    0.30    0.00  1.0000
 -10  13   0    9768    1970                                                        9899    0.30    0.00  1.0000
  10  13   0    9566    2560                                                        9719   -0.36    0.00  1.0000
 -12 -13   0    9091    1260                                                        9479   -0.93    0.00  1.0000
  12 -13   0    8599    1700                                                        8979    0.93    0.00  1.0000
 -12 -13   0    2351    2700                                                        2550   -0.93    0.00  1.0000
 -12  13   0    8707    2360                                                        9089    0.93    0.00  1.0000
  12  13   0    9091    1680                                                        9479   -0.93    0.00  1.0000
  12  13   0    7194    3060                                                        7539   -0.93    0.00  1.0000
  14  13   0     276    3480                                                         430    1.89    0.00  1.0000
 -14  13   0    1673    2750                                                        1990   -1.71    0.00  1.0000
  14  13   0     130    1810                                                         240    1.89    0.00  1.0000
 -14 -13   0      17    1390                                                        -260    1.89    0.00  1.0000
  14 -13   0      14    1810                                                        -900   -1.71    0.00  1.0000
   0 -14   0  371623   17098                                                      353775    6.83    0.00  1.0000
   0 -14   0  365237   17038                                                      347545    6.83    0.00  1.0000
   0 -14   0  409282   17618                                                      390541    6.83    0.00  1.0000
   2 -14   0   56545    3250                                                       51415   -5.09    0.00  1.0000
   2 -14   0   64951    3550                                                       59444   -5.09    0.00  1.0000
   2 -14   0   63058    3070                                                       57634   -5.09    0.00  1.0000
  -2 -14   0   62806    3870                                                       57394   -5.09    0.00  1.0000
  -2 -14   0   61561    3010                                                       56204   -5.09    0.00  1.0000
   4 -14   0    1490     960                                                        1230    1.62    0.00  1.0000
   4 -14   0      12     780                                                        -240    1.62    0.00  1.0000
  -4 -14   0      12     620                                                        -400    1.61    0.00  1.0000
  -4 -14   0     576    1220                                                         420    1.61    0.00  1.0000
   4  14   0     126     690                                                          60    1.61    0.00  1.0000
  -4  14   0    1763    1420                                                        1480    1.62    0.00  1.0000
   6 -14   0  161998    8169                                                      159564    1.40    0.00  1.0000
  -6  14   0  183987    8359                                                      181392    1.40    0.00  1.0000
   6 -14   0  171508    8219                                                      169003    1.40    0.00  1.0000
  -6 -14   0  161713    8039                                                      159274    1.40    0.00  1.0000
   6  14   0  163134    8079                                                      160684    1.40    0.00  1.0000
   6  14   0  172533    9299                                                      170013    1.40    0.00  1.0000
  -6 -14   0  168694    9109                                                      166203    1.40    0.00  1.0000
   8 -14   0   67187    3870                                                       66803   -0.34    0.00  1.0000
   8  14   0   64955    3720                                                       64574   -0.34    0.00  1.0000
  -8  14   0   57680    4080                                                       57324   -0.34    0.00  1.0000
   8 -14   0   67207    3790                                                       66823   -0.34    0.00  1.0000
   8  14   0   70399    5419                                                       70003   -0.34    0.00  1.0000
  -8 -14   0   66227    5089                                                       65843   -0.34    0.00  1.0000
  10 -14   0    8648    1460                                                        8789   -0.35    0.00  1.0000
 -10  14   0    9045    2020                                                        9189   -0.35    0.00  1.0000
 -10 -14   0    6113    2240                                                        6229   -0.34    0.00  1.0000
  10  14   0    7659    2520                                                        7789   -0.34    0.00  1.0000
  10  14   0    6786    1410                                                        6909   -0.34    0.00  1.0000
 -12  14   0    1319    2900                                                        1110    1.42    0.00  1.0000
  12  14   0      11    2560                                                        -110    1.55    0.00  1.0000
  12  14   0     279    1440                                                         180    1.55    0.00  1.0000
  12 -14   0      10    1430                                                       -2110    1.42    0.00  1.0000
  14  14   0   10371    2070                                                        9529   -1.95    0.00  1.0000
 -14 -14   0      18    3360                                                        -630   -1.95    0.00  1.0000
 -14  14   0    7015    2840                                                        6329   -1.94    0.00  1.0000
  14 -14   0    7058    2070                                                        6369   -1.94    0.00  1.0000
  -2 -15   0     566    1130                                                         760    1.89    0.00  1.0000
  -2 -15   0     280     650                                                         420    1.89    0.00  1.0000
   2 -15   0     314     990                                                         460   -1.88    0.00  1.0000
  -2 -15   0      17     560                                                        -650    1.89    0.00  1.0000
   2 -15   0    1349    1040                                                        1640   -1.88    0.00  1.0000
   2 -15   0      17     750                                                        -120   -1.88    0.00  1.0000
  -4 -15   0    1281     670                                                         900   -2.67    0.00  1.0000
   4 -15   0    7308    1160                                                        6349    2.67    0.00  1.0000
  -4 -15   0    3613    1370                                                        2950   -2.67    0.00  1.0000
   4  15   0    3790     830                                                        3110   -2.67    0.00  1.0000
   4 -15   0    3159     890                                                        2540    2.67    0.00  1.0000
   6 -15   0    7261    1280                                                        8019   -2.00    0.00  1.0000
  -6 -15   0    3848    1620                                                        4400    1.98    0.00  1.0000
   8 -15   0    6072    1410                                                        6239    0.49    0.00  1.0000
   8  15   0    3459    1140                                                        3590   -0.51    0.00  1.0000
  -8 -15   0    2978    1930                                                        3100   -0.51    0.00  1.0000
   8 -15   0    5125    1270                                                        5279    0.49    0.00  1.0000
  10  15   0    1738    2370                                                        1850    0.61    0.00  1.0000
  10  15   0       2    1250                                                        -730    0.61    0.00  1.0000
  10 -15   0    1052    1270                                                        1130   -0.55    0.00  1.0000
 -10  15   0    2822    1960                                                        2950   -0.55    0.00  1.0000
  12  15   0   10656    1840                                                        9889   -1.74    0.00  1.0000
 -12  15   0   17178    2640                                                       16208    1.73    0.00  1.0000
  12 -15   0   12639    1830                                                       11809    1.73    0.00  1.0000
  14 -15   0       3    1830                                                        -430   -0.78    0.00  1.0000
   0 -16   0  207147    9859                                                      192761   -7.41    0.00  1.0000
   0 -16   0  216057    9489                                                      201360   -7.41    0.00  1.0000
   0 -16   0  217601   10139                                                      202850   -7.41    0.00  1.0000
   0 -16   0  212846    9549                                                      198260   -7.41    0.00  1.0000
   2 -16   0   50825    2740                                                       45495    5.60    0.00  1.0000
   2 -16   0   48436    2930                                                       43236    5.60    0.00  1.0000
  -2 -16   0   53095    2650                                                       47625    5.62    0.00  1.0000
  -2 -16   0   54709    2520                                                       49155    5.62    0.00  1.0000
  -2 -16   0   51753    3650                                                       46355    5.62    0.00  1.0000
   2 -16   0   53782    2720                                                       48295    5.60    0.00  1.0000
   2 -16   0   50614    3300                                                       45295    5.60    0.00  1.0000
  -4 -16   0   19726    1630                                                       18948   -1.29    0.00  1.0000
  -4 -16   0   21480    3000                                                       20668   -1.29    0.00  1.0000
   4 -16   0   20428    2240                                                       19638   -1.28    0.00  1.0000
   4 -16   0   22426    1850                                                       21598   -1.28    0.00  1.0000
   4 -16   0   23424    2020                                                       22578   -1.28    0.00  1.0000
   4  16   0   22795    1770                                                       21958   -1.29    0.00  1.0000
   6  16   0   96277    5239                                                       94531   -1.30    0.00  1.0000
   6 -16   0  106701    5419                                                      104870   -1.30    0.00  1.0000
  -6 -16   0   97407    5169                                                       95650   -1.30    0.00  1.0000
  -6  16   0  122087    5779                                                      120128   -1.30    0.00  1.0000
   6 -16   0   98620    5359                                                       96860   -1.30    0.00  1.0000
  -6 -16   0  108080    6559                                                      106229   -1.30    0.00  1.0000
  -8 -16   0   75446    5549                                                       74283    0.98    0.00  1.0000
   8  16   0   75224    3970                                                       74063    0.98    0.00  1.0000
   8 -16   0   69585    4090                                                       68443    1.00    0.00  1.0000
  -8  16   0   62668    4370                                                       61584    1.00    0.00  1.0000
   8 -16   0   66379    4620                                                       65263    1.00    0.00  1.0000
  10 -16   0    1538    1400                                                        1710    1.00    0.00  1.0000
  10  16   0    1796    1350                                                        1980    0.99    0.00  1.0000
 -10  16   0    1747    1980                                                        1930    1.00    0.00  1.0000
 -10 -16   0       5    2150                                                        -290    0.99    0.00  1.0000
 -12  16   0   11378    2570                                                       10289   -2.41    0.00  1.0000
 -12 -16   0    5102    2960                                                        4380   -2.42    0.00  1.0000
  12 -16   0    7381    1790                                                        6509   -2.41    0.00  1.0000
  12  16   0    9419    1790                                                        8429   -2.42    0.00  1.0000
  -2 -17   0   12919    1490                                                       13759   -1.68    0.00  1.0000
   2 -17   0   13984    1570                                                       14859    1.68    0.00  1.0000
   2 -17   0   13044    1580                                                       13889    1.68    0.00  1.0000
   2 -17   0   16723    1940                                                       17678    1.68    0.00  1.0000
   2 -17   0   12908    2360                                                       13749    1.68    0.00  1.0000
  -2 -17   0   11534    1300                                                       12329   -1.68    0.00  1.0000
  -2 -17   0   14741    2690                                                       15638   -1.68    0.00  1.0000
   4 -17   0   64000    3780                                                       67723   -3.35    0.00  1.0000
  -4 -17   0   65516    4910                                                       69293    3.36    0.00  1.0000
  -4 -17   0   59706    3620                                                       63314    3.36    0.00  1.0000
   4 -17   0   68795    4170                                                       72653   -3.35    0.00  1.0000
   4 -17   0   65050    3890                                                       68803   -3.35    0.00  1.0000
   4  17   0   64747    3720                                                       68503    3.36    0.00  1.0000
   6 -17   0   55675    3370                                                       58224    2.46    0.00  1.0000
  -6 -17   0   55871    4730                                                       58424   -2.46    0.00  1.0000
   6 -17   0   50984    3440                                                       53425    2.46    0.00  1.0000
   6  17   0   50243    3220                                                       52665   -2.46    0.00  1.0000
  -6 -17   0   53388    3140                                                       55884   -2.46    0.00  1.0000
  -6  17   0   48689    3940                                                       51075    2.46    0.00  1.0000
   8 -17   0   17454    2240                                                       17828    0.65    0.00  1.0000
   8 -17   0   21849    2390                                                       22268    0.65    0.00  1.0000
  -8 -17   0   14787    2610                                                       15148   -0.68    0.00  1.0000
   8  17   0   18782    2180                                                       19188   -0.68    0.00  1.0000
  10 -17   0   13905    1880                                                       14319   -0.81    0.00  1.0000
 -10 -17   0    8641    2710                                                        8959    0.78    0.00  1.0000
 -10  17   0   15274    2400                                                       15708   -0.81    0.00  1.0000
  10  17   0   13493    1750                                                       13889    0.78    0.00  1.0000
 -12 -17   0   15344    3520                                                       14329    1.92    0.00  1.0000
  12 -17   0   24855    2890                                                       23598   -1.86    0.00  1.0000
 -12  17   0   25697    3840                                                       24418   -1.86    0.00  1.0000
  12  17   0   25050    3110                                                       23748    1.92    0.00  1.0000
   0 -18   0   15496    1790                                                       19768    7.42    0.00  1.0000
   0 -18   0   20188    2820                                                       25027    7.42    0.00  1.0000
   0 -18   0   16170    1710                                                       20528    7.42    0.00  1.0000
  -2 -18   0   39900    2690                                                       45875   -6.64    0.00  1.0000
  -2 -18   0   38754    3890                                                       44646   -6.64    0.00  1.0000
   2 -18   0   38333    3060                                                       44206   -6.66    0.00  1.0000
   2 -18   0   37635    2750                                                       43456   -6.66    0.00  1.0000
   2 -18   0   41914    3480                                                       48045   -6.66    0.00  1.0000
  -2 -18   0   41663    2550                                                       47765   -6.64    0.00  1.0000
   2 -18   0   39506    2790                                                       45465   -6.66    0.00  1.0000
   4 -18   0   52128    3130                                                       50695    1.46    0.00  1.0000
   4 -18   0   53254    3570                                                       51805    1.46    0.00  1.0000
  -4 -18   0   53290    4390                                                       51835    1.46    0.00  1.0000
  -4 -18   0   51414    2750                                                       49985    1.46    0.00  1.0000
  -4 -18   0   48431    2950                                                       47045    1.46    0.00  1.0000
   4 -18   0   60823    3350                                                       59274    1.46    0.00  1.0000
   6 -18   0    6210    1450                                                        7299    3.05    0.00  1.0000
   6 -18   0    5309    1290                                                        6319    3.05    0.00  1.0000
  -6 -18   0    5799    2020                                                        6859    3.07    0.00  1.0000
  -6  18   0    8614    2240                                                        9889    3.05    0.00  1.0000
   6  18   0    5312    1200                                                        6329    3.07    0.00  1.0000
  -6 -18   0    7138    1120                                                        8309    3.07    0.00  1.0000
   8 -18   0    1597    1270                                                        2420   -4.29    0.00  1.0000
   8  18   0    1312    1180                                                        2070   -4.30    0.00  1.0000
  -8 -18   0    1053    2070                                                        1740   -4.30    0.00  1.0000
   8 -18   0    1991    1430                                                        2900   -4.29    0.00  1.0000
  -8  18   0    1260    1940                                                        2000   -4.29    0.00  1.0000
 -10 -18   0       2    2330                                                       -4020    0.62    0.00  1.0000
 -10  18   0    2160    2190                                                        2040    0.60    0.00  1.0000
  10 -18   0     729    1390                                                         660    0.60    0.00  1.0000
  10  18   0      94    1390                                                          70    0.62    0.00  1.0000
  12 -18   0    2399    1800                                                        1770    3.18    0.00  1.0000
 -12  18   0    2965    2690                                                        2260    3.18    0.00  1.0000
  12  18   0    3688    1820                                                        2900    3.17    0.00  1.0000
 -12 -18   0      47    2860                                                       -3280    3.17    0.00  1.0000
  -2 -19   0    3507     960                                                        4120    2.30    0.00  1.0000
  -2 -19   0    2626    1950                                                        3160    2.30    0.00  1.0000
  -2 -19   0    3942     880                                                        4590    2.30    0.00  1.0000
   2 -19   0    4494    1380                                                        5189   -2.31    0.00  1.0000
   2 -19   0    2723    1420                                                        3270   -2.31    0.00  1.0000
   2 -19   0    5324    1050                                                        6079   -2.31    0.00  1.0000
   2 -19   0    5399    1040                                                        6159   -2.31    0.00  1.0000
  -2 -19   0    2299    1630                                                        2800    2.30    0.00  1.0000
   4 -19   0    5537    1200                                                        6439    2.79    0.00  1.0000
   4 -19   0    2253    1370                                                        2840    2.79    0.00  1.0000
  -4 -19   0    3895     850                                                        4650   -2.76    0.00  1.0000
  -4 -19   0    4675     990                                                        5499   -2.76    0.00  1.0000
  -4 -19   0    4041    1860                                                        4810   -2.76    0.00  1.0000
   4 -19   0    6887    1430                                                        7889    2.79    0.00  1.0000
  -6 -19   0   33091    6269                                                       32867   -0.28    0.00  1.0000
  -6 -19   0   33633    2380                                                       33407   -0.28    0.00  1.0000
   6 -19   0   35684    2670                                                       35436    0.30    0.00  1.0000
   6 -19   0   30546    2750                                                       30317    0.30    0.00  1.0000
   6  19   0   32679    2540                                                       32457   -0.28    0.00  1.0000
   8 -19   0    4053    1540                                                        4910   -2.97    0.00  1.0000
  -8  19   0    4516    2240                                                        5419   -2.97    0.00  1.0000
   8  19   0    1555    1330                                                        2100    2.96    0.00  1.0000
   8 -19   0    4133    1460                                                        4999   -2.97    0.00  1.0000
  -8 -19   0    1121    2150                                                        1590    2.96    0.00  1.0000
  10  19   0   21870    2640                                                       23088   -1.88    0.00  1.0000
  10 -19   0   20073    2630                                                       21238    1.87    0.00  1.0000
 -10 -19   0   13885    3200                                                       14859   -1.88    0.00  1.0000
 -10  19   0   18150    2740                                                       19258    1.87    0.00  1.0000
 -12 -19   0       4    3150                                                         -30   -0.88    0.00  1.0000
 -12  19   0    4531    2750                                                        4280    0.87    0.00  1.0000
  12  19   0    6206    1920                                                        5909   -0.88    0.00  1.0000
  12 -19   0    8677    2110                                                        8329    0.87    0.00  1.0000
   0 -20   0   95770    5459                                                      100120   -3.20    0.00  1.0000
   0 -20   0   86514    4990                                                       90651   -3.20    0.00  1.0000
   0 -20   0   90091    4900                                                       94311   -3.20    0.00  1.0000
   0 -20   0   94293    5939                                                       98610   -3.20    0.00  1.0000
   2 -20   0   11183    1370                                                       12799    3.40    0.00  1.0000
  -2 -20   0   10145    2110                                                       11679    3.38    0.00  1.0000
  -2 -20   0   10527    1300                                                       12089    3.38    0.00  1.0000
  -2 -20   0   11640    1450                                                       13279    3.38    0.00  1.0000
   2 -20   0   12288    1790                                                       13979    3.40    0.00  1.0000
   2 -20   0   12466    2680                                                       14169    3.40    0.00  1.0000
   2 -20   0   12391    1770                                                       14089    3.40    0.00  1.0000
  -2 -20   0    9307    2190                                                       10779    3.38    0.00  1.0000
  -4 -20   0   30452    1940                                                       30337   -0.15    0.00  1.0000
   4 -20   0   25785    2610                                                       25687   -0.14    0.00  1.0000
  -4 -20   0   29760    2230                                                       29647   -0.15    0.00  1.0000
   4 -20   0   32467    3030                                                       32357   -0.14    0.00  1.0000
   4 -20   0   29712    2440                                                       29607   -0.14    0.00  1.0000
  -4 -20   0   34709    3980                                                       34587   -0.15    0.00  1.0000
   6  20   0      15    1190                                                        -670   -1.79    0.00  1.0000
  -6 -20   0      15    1010                                                        -160   -1.79    0.00  1.0000
   6 -20   0    1419    1330                                                        1730   -1.82    0.00  1.0000
   6 -20   0      16    1390                                                        -610   -1.82    0.00  1.0000
  -6 -20   0      15    1920                                                        -510   -1.79    0.00  1.0000
   8 -20   0    2808    1530                                                        2010    3.88    0.00  1.0000
  -8 -20   0      71    2140                                                        -470    3.87    0.00  1.0000
   8 -20   0    3660    1410                                                        2740    3.88    0.00  1.0000
   8  20   0      71    1220                                                           0    3.87    0.00  1.0000
  -8  20   0    1572    2270                                                         990    3.88    0.00  1.0000
  10 -20   0    4199    1710                                                        4960   -2.59    0.00  1.0000
 -10 -20   0      32    2540                                                        -860   -2.59    0.00  1.0000
  10  20   0    3941    1630                                                        4680   -2.59    0.00  1.0000
 -10  20   0    5103    2460                                                        5939   -2.59    0.00  1.0000
   2 -21   0    8081    1720                                                        7569    1.35    0.00  1.0000
  -2 -21   0    8076    1090                                                        7559   -1.36    0.00  1.0000
   2 -21   0    5854    1190                                                        5419    1.35    0.00  1.0000
  -2 -21   0    8933    1180                                                        8389   -1.36    0.00  1.0000
  -2 -21   0    7311    1940                                                        6819   -1.36    0.00  1.0000
   2 -21   0   11820    1670                                                       11199    1.35    0.00  1.0000
   2 -21   0    6860    1210                                                        6389    1.35    0.00  1.0000
  -2 -21   0   13900    2440                                                       13219   -1.36    0.00  1.0000
   4 -21   0   75389    4410                                                       73703   -1.42    0.00  1.0000
  -4 -21   0   75389    3920                                                       73713    1.41    0.00  1.0000
   4 -21   0   77401    4470                                                       75692   -1.42    0.00  1.0000
   4 -21   0   77572    4330                                                       75862   -1.42    0.00  1.0000
  -4 -21   0   76350    4150                                                       74663    1.41    0.00  1.0000
  -4 -21   0   87123    5889                                                       85321    1.41    0.00  1.0000
   4 -21   0   77259    4870                                                       75552   -1.42    0.00  1.0000
   6 -21   0    2256    1490                                                        2320    0.31    0.00  1.0000
  -6 -21   0    2346    1030                                                        2410   -0.30    0.00  1.0000
   6 -21   0    1783    1320                                                        1840    0.31    0.00  1.0000
  -6 -21   0    1745    2050                                                        1800   -0.30    0.00  1.0000
   8 -21   0    1764    1580                                                        1780    0.41    0.00  1.0000
   8  21   0       1    1360                                                       -1750   -0.40    0.00  1.0000
  -8 -21   0       1    2130                                                       -3180   -0.40    0.00  1.0000
   8 -21   0     245    1350                                                         250    0.41    0.00  1.0000
  10 -21   0    5181    1750                                                        4720   -1.51    0.00  1.0000
 -10  21   0     352    2700                                                         240   -1.51    0.00  1.0000
  10  21   0    1130    1620                                                         920    1.51    0.00  1.0000
   0 -22   0   32331    2500                                                       31997   -0.43    0.00  1.0000
   0 -22   0   37174    3780                                                       36816   -0.43    0.00  1.0000
   0 -22   0   30471    2310                                                       30147   -0.43    0.00  1.0000
  -2 -22   0   11137    2390                                                       11149    0.03    0.00  1.0000
   2 -22   0   12827    1540                                                       12839    0.02    0.00  1.0000
   2 -22   0   13787    1550                                                       13799    0.02    0.00  1.0000
  -2 -22   0   13715    2390                                                       13729    0.03    0.00  1.0000
  -2 -22   0   13465    1840                                                       13479    0.03    0.00  1.0000
  -2 -22   0   13325    1340                                                       13339    0.03    0.00  1.0000
   2 -22   0   14906    3040                                                       14919    0.02    0.00  1.0000
   2 -22   0   10888    1840                                                       10899    0.02    0.00  1.0000
   4 -22   0    6979    1770                                                        7859   -2.36    0.00  1.0000
   4 -22   0    6829    1500                                                        7699   -2.36    0.00  1.0000
   4 -22   0    6753    1610                                                        7619   -2.36    0.00  1.0000
   4 -22   0    5889    1440                                                        6699   -2.36    0.00  1.0000
  -4 -22   0    6875    1220                                                        7749   -2.36    0.00  1.0000
  -4 -22   0    4562    2810                                                        5279   -2.36    0.00  1.0000
  -4 -22   0    6631    1040                                                        7489   -2.36    0.00  1.0000
   6 -22   0    2803    1520                                                        2140    3.18    0.00  1.0000
  -6 -22   0    2026    1080                                                        1470    3.17    0.00  1.0000
   6 -22   0     754    1370                                                         430    3.18    0.00  1.0000
  -6 -22   0     507    2090                                                         250    3.17    0.00  1.0000
  -8 -22   0      98    2350                                                        -850   -4.55    0.00  1.0000
   8 -22   0    6526    1670                                                        5039   -4.55    0.00  1.0000
   8 -22   0    7916    1600                                                        6269   -4.55    0.00  1.0000
   8  22   0    3837    1520                                                        2720   -4.55    0.00  1.0000
  10  22   0     825    1710                                                        1300    3.38    0.00  1.0000
 -10  22   0    5306    2980                                                        6429    3.38    0.00  1.0000
  10 -22   0    1744    1840                                                        2410    3.38    0.00  1.0000
  -2 -23   0   74951    5059                                                       73803    0.97    0.00  1.0000
   2 -23   0   67191    4020                                                       66113   -0.96    0.00  1.0000
   2 -23   0   69459    3960                                                       68363   -0.96    0.00  1.0000
  -2 -23   0   73107    5419                                                       71973    0.97    0.00  1.0000
   2 -23   0   71062    4980                                                       69953   -0.96    0.00  1.0000
  -2 -23   0   69136    3700                                                       68033    0.97    0.00  1.0000
   2 -23   0   64076    4230                                                       63024   -0.96    0.00  1.0000
  -2 -23   0   65114    3900                                                       64044    0.97    0.00  1.0000
   4 -23   0   27062    2600                                                       26157    1.28    0.00  1.0000
   4 -23   0   28110    3310                                                       27187    1.28    0.00  1.0000
   4 -23   0   24479    3270                                                       23618    1.28    0.00  1.0000
   4 -23   0   25446    2770                                                       24568    1.28    0.00  1.0000
  -4 -23   0   28019    2320                                                       27107   -1.27    0.00  1.0000
  -4 -23   0   29910    4280                                                       28967   -1.27    0.00  1.0000
  -6 -23   0     355    1130                                                         290    0.84    0.00  1.0000
   6 -23   0    2314    1520                                                        2140   -0.85    0.00  1.0000
   6 -23   0       3    1550                                                       -1880   -0.85    0.00  1.0000
  -6 -23   0       3    2180                                                       -1700    0.84    0.00  1.0000
   8 -23   0    3898    1570                                                        3870   -0.10    0.00  1.0000
   8 -23   0    1024    1700                                                        1010   -0.10    0.00  1.0000
   8  23   0    1554    1560                                                        1540    0.08    0.00  1.0000
   0 -24   0  164479    8929                                                      162024    1.40    0.00  1.0000
   0 -24   0  154162    8189                                                      151785    1.40    0.00  1.0000
   0 -24   0  157355    7649                                                      154954    1.40    0.00  1.0000
   0 -24   0  149183    7809                                                      146845    1.40    0.00  1.0000
   2 -24   0    2632    1320                                                        2790   -0.70    0.00  1.0000
  -2 -24   0     499    1090                                                         570   -0.72    0.00  1.0000
  -2 -24   0    1806    2320                                                        1940   -0.72    0.00  1.0000
   2 -24   0    1558    1610                                                        1680   -0.70    0.00  1.0000
   2 -24   0     490    1740                                                         560   -0.70    0.00  1.0000
  -2 -24   0     443    2040                                                         510   -0.72    0.00  1.0000
  -2 -24   0     772    1040                                                         860   -0.72    0.00  1.0000
   2 -24   0    3293    1270                                                        3470   -0.70    0.00  1.0000
  -4 -24   0    9471    2860                                                        9919    1.05    0.00  1.0000
  -4 -24   0   10321    1230                                                       10789    1.05    0.00  1.0000
  -4 -24   0    9950    1430                                                       10409    1.05    0.00  1.0000
   4 -24   0    9825    1730                                                       10279    1.04    0.00  1.0000
   4 -24   0   13037    1930                                                       13559    1.04    0.00  1.0000
   4 -24   0   10070    2090                                                       10529    1.04    0.00  1.0000
  -4 -24   0   10292    2490                                                       10759    1.05    0.00  1.0000
   6 -24   0   13390    1990                                                       13919   -1.04    0.00  1.0000
  -6 -24   0    7055    2760                                                        7439   -1.04    0.00  1.0000
  -6 -24   0    8118    1390                                                        8529   -1.04    0.00  1.0000
   6 -24   0   10490    1710                                                       10959   -1.04    0.00  1.0000
   6 -24   0   10285    1680                                                       10749   -1.04    0.00  1.0000
  -8 -24   0      37    2590                                                       -3490    2.82    0.00  1.0000
   8 -24   0      38    1590                                                        -630    2.83    0.00  1.0000
   8 -24   0    1279    1620                                                         880    2.83    0.00  1.0000
   2 -25   0     805    1260                                                         850   -0.39    0.00  1.0000
   2 -25   0       1    1580                                                       -1370   -0.39    0.00  1.0000
  -2 -25   0     942    1100                                                         990    0.39    0.00  1.0000
   2 -25   0       1    1260                                                       -1390   -0.39    0.00  1.0000
   2 -25   0       1    1700                                                        -460   -0.39    0.00  1.0000
  -2 -25   0       1    2100                                                        -200    0.39    0.00  1.0000
  -2 -25   0     341    1120                                                         370    0.39    0.00  1.0000
   4 -25   0     859    1710                                                         900    0.32    0.00  1.0000
  -4 -25   0     634    1000                                                         670   -0.32    0.00  1.0000
  -4 -25   0       0    2240                                                        -650   -0.32    0.00  1.0000
  -4 -25   0     105    1200                                                         120   -0.32    0.00  1.0000
   4 -25   0     344    1370                                                         370    0.32    0.00  1.0000
   4 -25   0    1486    1590                                                        1540    0.32    0.00  1.0000
  -4 -25   0    1348    2670                                                        1400   -0.32    0.00  1.0000
   4 -25   0    2559    1400                                                        2630    0.32    0.00  1.0000
   6 -25   0    4715    1620                                                        5189    1.55    0.00  1.0000
   6 -25   0    6542    1820                                                        7099    1.55    0.00  1.0000
  -6 -25   0    6519    1330                                                        7069   -1.54    0.00  1.0000
   6 -25   0    6101    1750                                                        6639    1.55    0.00  1.0000
  -6 -25   0    2075    2510                                                        2390   -1.54    0.00  1.0000
   8 -25   0      14    1780                                                       -2940   -1.70    0.00  1.0000
   8 -25   0    1986    1500                                                        2320   -1.70    0.00  1.0000
  -8 -25   0      13    2680                                                       -4840    1.69    0.00  1.0000
   0 -26   0   36618    4470                                                       36466   -0.18    0.00  1.0000
   0 -26   0   39003    2770                                                       38846   -0.18    0.00  1.0000
   0 -26   0   49822    3830                                                       49645   -0.18    0.00  1.0000
   0 -26   0   34825    3010                                                       34677   -0.18    0.00  1.0000
   2 -26   0    2716    1430                                                        2450    1.28    0.00  1.0000
  -2 -26   0       8    1120                                                        -450    1.28    0.00  1.0000
  -2 -26   0     221    2100                                                         150    1.28    0.00  1.0000
   2 -26   0    2453    1690                                                        2200    1.28    0.00  1.0000
  -2 -26   0    1624    2390                                                        1420    1.28    0.00  1.0000
   2 -26   0       8    1900                                                        -830    1.28    0.00  1.0000
  -2 -26   0    1495    1250                                                        1300    1.28    0.00  1.0000
  -4 -26   0    9850    2960                                                       10819   -2.22    0.00  1.0000
  -4 -26   0    3189    1030                                                        3750   -2.22    0.00  1.0000
   4 -26   0    5378    1870                                                        6099   -2.21    0.00  1.0000
   4 -26   0    1812    1880                                                        2240   -2.21    0.00  1.0000
  -4 -26   0    2037    2430                                                        2490   -2.22    0.00  1.0000
  -4 -26   0    2483    1270                                                        2980   -2.22    0.00  1.0000
   4 -26   0    2065    1450                                                        2520   -2.21    0.00  1.0000
   4 -26   0    4470    1480                                                        5129   -2.21    0.00  1.0000
   6 -26   0    9798    1920                                                       10389    1.36    0.00  1.0000
  -6 -26   0    8264    1360                                                        8809    1.36    0.00  1.0000
  -6 -26   0    4027    2920                                                        4410    1.36    0.00  1.0000
   6 -26   0    8391    1850                                                        8939    1.36    0.00  1.0000
   6 -26   0    4238    1730                                                        4630    1.36    0.00  1.0000
  -2 -27   0     704    1300                                                         790   -0.73    0.00  1.0000
   2 -27   0    6867    1970                                                        7129    0.73    0.00  1.0000
   2 -27   0    3541    2070                                                        3730    0.73    0.00  1.0000
  -2 -27   0    2860    2290                                                        3030   -0.73    0.00  1.0000
   2 -27   0    4351    1520                                                        4560    0.73    0.00  1.0000
  -2 -27   0    1228    1200                                                        1340   -0.73    0.00  1.0000
   2 -27   0    4019    1600                                                        4220    0.73    0.00  1.0000
  -2 -27   0    6572    2440                                                        6829   -0.73    0.00  1.0000
   4 -27   0    5311    1670                                                        4930   -1.23    0.00  1.0000
  -4 -27   0    3862    1290                                                        3540    1.22    0.00  1.0000
   4 -27   0    3529    1540                                                        3220   -1.23    0.00  1.0000
   4 -27   0    7545    1930                                                        7089   -1.23    0.00  1.0000
  -4 -27   0    2898    2810                                                        2620    1.22    0.00  1.0000
   4 -27   0    5611    1920                                                        5219   -1.23    0.00  1.0000
  -4 -27   0     692    2450                                                         560    1.22    0.00  1.0000
   0 -28   0    6471    2400                                                        6889   -1.19    0.00  1.0000
   0 -28   0    5097    2500                                                        5469   -1.19    0.00  1.0000
   0 -28   0    4750    1640                                                        5109   -1.19    0.00  1.0000
   0 -28   0    3673    1520                                                        3990   -1.19    0.00  1.0000
   2 -28   0       0    2160                                                        -250   -0.07    0.00  1.0000
  -2 -28   0     525    1330                                                         520   -0.05    0.00  1.0000
  -2 -28   0       0    2280                                                       -2660   -0.05    0.00  1.0000
   2 -28   0    2305    2000                                                        2290   -0.07    0.00  1.0000
  -2 -28   0     816    2360                                                         810   -0.05    0.00  1.0000
  -2 -28   0     806    1130                                                         800   -0.05    0.00  1.0000
   2 -28   0     477    1500                                                         470   -0.07    0.00  1.0000
   2 -28   0       0    1480                                                       -1490   -0.07    0.00  1.0000
  -2  -1  -1  138576    5789                                                      113489  -16.28    0.00  1.0000
   2  -1   1  148223    5629                                                      122188  -16.32    0.00  1.0000
  -2   1   1  140744    5659                                                      115408   16.31    0.00  1.0000
   2  -1   1  140018    5749                                                      114749  -16.32    0.00  1.0000
  -2  -1  -1  145473    5599                                                      119738  -16.28    0.00  1.0000
   2   1  -1  150135    5589                                                      123948   16.30    0.00  1.0000
   2   1  -1  146490    5779                                                      120638   16.30    0.00  1.0000
   2   1  -1  148033    5639                                                      122038   16.30    0.00  1.0000
  -2   1   1  140590    5669                                                      115268   16.31    0.00  1.0000
  -2   1   1  147208    5619                                                      121268   16.31    0.00  1.0000
   2   1   1  137902    5769                                                      112879  -16.28    0.00  1.0000
  -2   1  -1  141066    5739                                                      115698  -16.32    0.00  1.0000
  -2  -1   1  151038    5589                                                      124768   16.30    0.00  1.0000
  -2  -1   1  148374    5779                                                      122348   16.30    0.00  1.0000
   2  -1  -1  143956    5669                                                      118318   16.31    0.00  1.0000
  -2   1  -1  151833    5629                                                      125467  -16.32    0.00  1.0000
   2  -1  -1  146337    5619                                                      120478   16.31    0.00  1.0000
   2  -1  -1  145588    5669                                                      119798   16.31    0.00  1.0000
   2   1   1  146564    5599                                                      120728  -16.28    0.00  1.0000
   3  -1   1   66207    3100                                                       58704    6.91    0.00  1.0000
   3  -1   1   66951    2780                                                       59404    6.91    0.00  1.0000
   3   1  -1   62529    2710                                                       55254    6.90    0.00  1.0000
  -3  -1  -1   60494    2730                                                       53345    6.90    0.00  1.0000
  -3   1   1   61152    2870                                                       53945    6.92    0.00  1.0000
   3   1  -1   63284    3050                                                       55964    6.90    0.00  1.0000
  -3   1   1   59203    2920                                                       52115    6.92    0.00  1.0000
  -3  -1  -1   62888    3150                                                       55594    6.90    0.00  1.0000
  -3   1   1   60524    2750                                                       53355    6.92    0.00  1.0000
  -3  -1   1   65038    3050                                                       57614    6.90    0.00  1.0000
   3  -1  -1   62460    2930                                                       55174    6.92    0.00  1.0000
  -3  -1   1   61306    2710                                                       54105    6.90    0.00  1.0000
   3   1   1   60941    2730                                                       53765    6.90    0.00  1.0000
   3   1   1   62707    3060                                                       55424    6.90    0.00  1.0000
   3  -1  -1   60407    2750                                                       53245    6.92    0.00  1.0000
  -3   1  -1   65952    2770                                                       58464    6.91    0.00  1.0000
  -3   1  -1   65517    3100                                                       58054    6.91    0.00  1.0000
  -4  -1  -1    4677     860                                                        1470   14.50    0.00  1.0000
  -4   1   1    6617     730                                                        2650  -14.51    0.00  1.0000
   4   1  -1     991     440                                                         -60  -14.49    0.00  1.0000
   4  -1   1    5153     760                                                        1750   14.48    0.00  1.0000
  -4   1   1     993     730                                                        -120  -14.51    0.00  1.0000
  -4   1  -1     989     530                                                         -60   14.48    0.00  1.0000
   4  -1  -1    3030     490                                                         610  -14.51    0.00  1.0000
  -4  -1   1    2521     470                                                         390  -14.49    0.00  1.0000
  -4  -1   1    7153     780                                                        3000  -14.49    0.00  1.0000
  -4   1  -1    1943     830                                                         180   14.48    0.00  1.0000
   4   1   1     992     470                                                         -10   14.50    0.00  1.0000
  -5  -1  -1   25107    2120                                                       21618   -5.26    0.00  1.0000
  -5   1   1   24855    1730                                                       21398   -5.23    0.00  1.0000
   5   1  -1   26142    1390                                                       22578   -5.26    0.00  1.0000
   5  -1   1   27742    1990                                                       24058   -5.27    0.00  1.0000
  -5  -1  -1   25366    1430                                                       21858   -5.26    0.00  1.0000
  -5   1   1   24682    1460                                                       21238   -5.23    0.00  1.0000
  -5   1   1   24995    1960                                                       21528   -5.23    0.00  1.0000
   5  -1   1   25171    1450                                                       21668   -5.27    0.00  1.0000
   5   1  -1   25205    2040                                                       21708   -5.26    0.00  1.0000
  -5   1  -1   26463    1470                                                       22868   -5.27    0.00  1.0000
  -5   1  -1   26248    2060                                                       22668   -5.27    0.00  1.0000
   5  -1  -1   24704    1430                                                       21258   -5.23    0.00  1.0000
   5  -1  -1   24822    2190                                                       21368   -5.23    0.00  1.0000
   5   1   1   26485    2070                                                       22898   -5.26    0.00  1.0000
  -5  -1   1   24148    1950                                                       20728   -5.26    0.00  1.0000
   5   1   1   25786    1410                                                       22248   -5.26    0.00  1.0000
  -5  -1   1   25055    1410                                                       21568   -5.26    0.00  1.0000
   6   1  -1     505     600                                                        1530    7.67    0.00  1.0000
   6   1  -1    2032    1030                                                        3810    7.67    0.00  1.0000
   6  -1   1     742     670                                                        1920   -7.64    0.00  1.0000
  -6  -1  -1    1882    1170                                                        3600   -7.65    0.00  1.0000
  -6   1   1    1771    1110                                                        3450    7.67    0.00  1.0000
   6  -1   1    1130    1010                                                        2520   -7.64    0.00  1.0000
  -6  -1  -1      31     650                                                         490   -7.65    0.00  1.0000
  -6   1   1     420     660                                                        1380    7.67    0.00  1.0000
  -6   1  -1     479     700                                                        1480   -7.64    0.00  1.0000
  -6  -1   1    1558     980                                                        3150    7.67    0.00  1.0000
   6   1   1     466     650                                                        1460   -7.65    0.00  1.0000
   6  -1  -1    1267     980                                                        2730    7.67    0.00  1.0000
   6   1   1    1068    1050                                                        2430   -7.65    0.00  1.0000
  -6  -1   1     197     650                                                         940    7.67    0.00  1.0000
  -6   1  -1     462    1180                                                        1450   -7.64    0.00  1.0000
   6  -1  -1     877     680                                                        2140    7.67    0.00  1.0000
  -7   1   1   10883    1450                                                       11999    2.40    0.00  1.0000
   7  -1   1    8937    1010                                                        9959    2.42    0.00  1.0000
   7   1  -1    8756     950                                                        9759    2.40    0.00  1.0000
  -7  -1  -1    9252    1010                                                       10289    2.41    0.00  1.0000
   7  -1   1   10665    2060                                                       11779    2.42    0.00  1.0000
   7   1  -1   10208    2110                                                       11289    2.40    0.00  1.0000
  -7   1   1    8850    1040                                                        9859    2.40    0.00  1.0000
  -7  -1   1    9610    1030                                                       10659    2.40    0.00  1.0000
   7  -1  -1    9125    1250                                                       10149    2.40    0.00  1.0000
  -7   1  -1    8681    1050                                                        9689    2.42    0.00  1.0000
   7   1   1    7531    1370                                                        8469    2.41    0.00  1.0000
   7   1   1    9357     990                                                       10399    2.41    0.00  1.0000
   7  -1  -1    7131    1340                                                        8039    2.40    0.00  1.0000
   8  -1   1    3536     830                                                        2890    2.63    0.00  1.0000
   8   1  -1    3001     730                                                        2410   -2.63    0.00  1.0000
   8  -1   1    4612    1270                                                        3870    2.63    0.00  1.0000
  -8  -1  -1    6058    1530                                                        5209    2.61    0.00  1.0000
  -8  -1  -1    2459     850                                                        1930    2.61    0.00  1.0000
  -8   1   1    3603     860                                                        2950   -2.63    0.00  1.0000
  -8   1   1    8893    1340                                                        7849   -2.63    0.00  1.0000
   8   1  -1    5242    1260                                                        4450   -2.63    0.00  1.0000
  -8   1   1    6260    1480                                                        5389   -2.63    0.00  1.0000
   8  -1  -1    3802     820                                                        3130   -2.63    0.00  1.0000
   8  -1  -1    5407    1270                                                        4600   -2.63    0.00  1.0000
  -8  -1   1    6225    1370                                                        5359   -2.63    0.00  1.0000
  -8   1  -1    2734     860                                                        2170    2.63    0.00  1.0000
   8   1   1    4737    1300                                                        3990    2.61    0.00  1.0000
  -8  -1   1    2395     840                                                        1870   -2.63    0.00  1.0000
  -8   1  -1    6270    1580                                                        5399    2.63    0.00  1.0000
   8   1   1    1531     760                                                        1120    2.61    0.00  1.0000
  -9   1   1     795    1320                                                         720   -0.63    0.00  1.0000
   9  -1   1       2    1270                                                       -1320   -0.61    0.00  1.0000
  -9   1   1       2    1470                                                       -1000   -0.63    0.00  1.0000
   9   1  -1     337    1330                                                         290   -0.61    0.00  1.0000
  -9  -1  -1       2     890                                                        -890   -0.61    0.00  1.0000
   9  -1   1       2     780                                                        -480   -0.61    0.00  1.0000
   9   1  -1       2     740                                                        -610   -0.61    0.00  1.0000
  -9   1   1       2     890                                                       -1680   -0.63    0.00  1.0000
  -9  -1  -1       2    1510                                                        -470   -0.61    0.00  1.0000
   9   1   1       2     700                                                       -1970   -0.61    0.00  1.0000
   9   1   1       2    1330                                                       -1090   -0.61    0.00  1.0000
   9  -1  -1     984     810                                                         900   -0.63    0.00  1.0000
  -9  -1   1       2    1420                                                       -1220   -0.61    0.00  1.0000
   9  -1  -1       2    1190                                                        -950   -0.63    0.00  1.0000
  -9   1  -1       2    1650                                                         -20   -0.61    0.00  1.0000
  -9  -1   1       2     820                                                       -1600   -0.61    0.00  1.0000
  -9   1  -1       2     920                                                        -350   -0.61    0.00  1.0000
  10   1  -1    7446    1050                                                        7699    0.67    0.00  1.0000
  10   1  -1    6375    1760                                                        6609    0.67    0.00  1.0000
 -10   1   1    8553    1660                                                        8819    0.66    0.00  1.0000
 -10   1   1    7884    1190                                                        8139    0.66    0.00  1.0000
 -10   1   1    9075    2040                                                        9349    0.66    0.00  1.0000
  10  -1   1    9009    1190                                                        9289   -0.68    0.00  1.0000
 -10  -1  -1    7769    2080                                                        8029   -0.67    0.00  1.0000
 -10  -1  -1    6315    1170                                                        6549   -0.67    0.00  1.0000
  10  -1   1    5117    1710                                                        5329   -0.68    0.00  1.0000
 -10   1  -1    6383    1230                                                        6619   -0.68    0.00  1.0000
  10  -1  -1    6183    1620                                                        6409    0.66    0.00  1.0000
  10  -1  -1    8819    1130                                                        9089    0.66    0.00  1.0000
 -10  -1   1    6944    1930                                                        7189    0.67    0.00  1.0000
  10   1   1    5667    1800                                                        5889   -0.67    0.00  1.0000
  10   1   1    7907    1130                                                        8169   -0.67    0.00  1.0000
 -10   1  -1   10575    2250                                                       10879   -0.68    0.00  1.0000
 -10  -1   1    7515    1210                                                        7769    0.67    0.00  1.0000
  11   1  -1    1420    1350                                                        1470    0.30    0.00  1.0000
  11   1  -1    1538    1010                                                        1590    0.30    0.00  1.0000
 -11   1   1     810    1780                                                         850    0.32    0.00  1.0000
 -11  -1   1    1499    1790                                                        1550    0.30    0.00  1.0000
 -12   1   1       0    1240                                                        -490    0.32    0.00  1.0000
 -12   1   1    8436    2880                                                        8309    0.32    0.00  1.0000
  12   1  -1     632    1930                                                         600    0.30    0.00  1.0000
 -12   1   1    3644    1930                                                        3560    0.32    0.00  1.0000
 -12  -1  -1    1158    1330                                                        1110   -0.33    0.00  1.0000
  12  -1   1    2419    1160                                                        2350   -0.33    0.00  1.0000
  12  -1   1     984    1890                                                         940   -0.33    0.00  1.0000
  12   1  -1    2433    1600                                                        2370    0.30    0.00  1.0000
  12   1  -1    1712    1090                                                        1660    0.30    0.00  1.0000
  12  -1  -1    2996    1220                                                        2920    0.32    0.00  1.0000
 -12  -1   1       0    1230                                                        -210    0.30    0.00  1.0000
  12   1   1    2034    1130                                                        1970   -0.33    0.00  1.0000
  12   1   1    2267    1970                                                        2200   -0.33    0.00  1.0000
 -12  -1   1    4354    1880                                                        4270    0.30    0.00  1.0000
 -12   1  -1    4676    1880                                                        4580   -0.33    0.00  1.0000
 -12  -1   1    8164    2700                                                        8049    0.30    0.00  1.0000
  12  -1  -1    1136    1850                                                        1090    0.32    0.00  1.0000
 -12   1  -1     789    1330                                                         750   -0.33    0.00  1.0000
 -13  -1  -1       2    1380                                                       -1590   -0.72    0.00  1.0000
  13  -1   1     266    2110                                                         220   -0.69    0.00  1.0000
 -13   1   1       2    1560                                                        -370   -0.72    0.00  1.0000
 -13  -1  -1    1966    2230                                                        1830   -0.72    0.00  1.0000
 -13   1   1    1143    2020                                                        1040   -0.72    0.00  1.0000
  13   1  -1       2    1220                                                       -1060   -0.69    0.00  1.0000
  13   1  -1     132    2170                                                         100   -0.69    0.00  1.0000
  13   1  -1    3176    1760                                                        3010   -0.69    0.00  1.0000
  13  -1   1    1970    1340                                                        1840   -0.69    0.00  1.0000
  13  -1  -1     700    2060                                                         620   -0.72    0.00  1.0000
 -13  -1   1       2    1380                                                       -1010   -0.69    0.00  1.0000
 -13   1  -1       2    2590                                                       -1070   -0.69    0.00  1.0000
  13   1   1       2    1170                                                        -200   -0.72    0.00  1.0000
  13   1   1       2    2130                                                        -550   -0.72    0.00  1.0000
  13   1   1    3235    1890                                                        3060   -0.72    0.00  1.0000
  13  -1  -1       2    1190                                                        -530   -0.72    0.00  1.0000
 -13  -1   1    1358    2120                                                        1250   -0.69    0.00  1.0000
 -14  -1  -1    1511    2360                                                        1490    0.12    0.00  1.0000
 -14   1   1       0    1520                                                       -2380   -0.11    0.00  1.0000
 -14  -1  -1    1632    1610                                                        1610    0.12    0.00  1.0000
  14  -1   1     499    1600                                                         490    0.10    0.00  1.0000
  14  -1   1    1818    2520                                                        1800    0.10    0.00  1.0000
  14   1  -1       0    1930                                                       -1220   -0.11    0.00  1.0000
  14   1  -1    1257    2190                                                        1240   -0.11    0.00  1.0000
 -14   1   1    5223    2470                                                        5189   -0.11    0.00  1.0000
 -14  -1  -1   12529    5549                                                       12469    0.12    0.00  1.0000
  14   1  -1       0    3080                                                        -310   -0.11    0.00  1.0000
 -14   1  -1    2230    1710                                                        2210    0.10    0.00  1.0000
  14  -1  -1     944    2380                                                         930   -0.11    0.00  1.0000
 -14  -1   1    1982    1610                                                        1960   -0.11    0.00  1.0000
  14  -1  -1    2302    1450                                                        2280   -0.11    0.00  1.0000
  14   1   1    1692    2560                                                        1670    0.12    0.00  1.0000
  14  -1  -1       0    1920                                                       -1250   -0.11    0.00  1.0000
  14   1   1       0    2020                                                       -1870    0.12    0.00  1.0000
 -14  -1   1    3077    2380                                                        3050   -0.11    0.00  1.0000
  14   1   1    3190    1570                                                        3160    0.12    0.00  1.0000
 -14   1  -1       0    2080                                                        -760    0.10    0.00  1.0000
 -14  -1   1    7311    3770                                                        7269   -0.11    0.00  1.0000
 -15   1   1    2455    2680                                                        2630    0.80    0.00  1.0000
 -15   1   1     658    1830                                                         750    0.80    0.00  1.0000
  15  -1   1    4146    1750                                                        4350    0.72    0.00  1.0000
  15   1  -1    2770    2230                                                        2950    0.77    0.00  1.0000
  15  -1   1     610    2760                                                         690    0.72    0.00  1.0000
  15   1  -1    2103    1630                                                        2260    0.77    0.00  1.0000
 -15  -1  -1     995    2620                                                        1100    0.74    0.00  1.0000
 -15  -1  -1       3    1750                                                        -410    0.74    0.00  1.0000
  15   1  -1    2915    2860                                                        3100    0.77    0.00  1.0000
  15  -1   1    3824    2410                                                        4020    0.72    0.00  1.0000
  15   1   1       3    1520                                                        -100    0.74    0.00  1.0000
 -15  -1   1     502    1780                                                         580    0.77    0.00  1.0000
 -15  -1   1    1267    2590                                                        1390    0.77    0.00  1.0000
  15  -1  -1    2011    1620                                                        2170    0.80    0.00  1.0000
  15  -1  -1    5362    2420                                                        5619    0.80    0.00  1.0000
 -15   1  -1    3161    2570                                                        3340    0.72    0.00  1.0000
  15   1   1       3    2660                                                        -500    0.74    0.00  1.0000
  15  -1  -1    1016    2750                                                        1130    0.80    0.00  1.0000
 -15   1  -1       8    1800                                                          20    0.72    0.00  1.0000
  15   1   1    4071    2420                                                        4280    0.74    0.00  1.0000
 -16  -1  -1    6421    2130                                                        6359    0.18    0.00  1.0000
 -16   1   1    6067    2200                                                        6019   -0.14    0.00  1.0000
  16   1  -1    3489    2530                                                        3450   -0.15    0.00  1.0000
  16  -1   1    5487    3280                                                        5429    0.18    0.00  1.0000
  16  -1   1    4854    1960                                                        4800    0.18    0.00  1.0000
  16  -1   1    4824    2860                                                        4770    0.18    0.00  1.0000
  16   1  -1    3238    3430                                                        3200   -0.15    0.00  1.0000
 -16   1   1    8105    2970                                                        8049   -0.14    0.00  1.0000
 -16  -1  -1    9525    3040                                                        9449    0.18    0.00  1.0000
  16   1  -1    9965    1860                                                        9899   -0.15    0.00  1.0000
 -16  -1   1   18047    5369                                                       17958   -0.15    0.00  1.0000
 -16  -1   1    7396    3170                                                        7339   -0.15    0.00  1.0000
  16  -1  -1    3929    3230                                                        3890   -0.14    0.00  1.0000
 -16   1  -1    8330    3060                                                        8259    0.18    0.00  1.0000
  16  -1  -1    8757    1950                                                        8699   -0.14    0.00  1.0000
 -16  -1   1    6462    2100                                                        6409   -0.15    0.00  1.0000
 -16   1  -1    6733    2170                                                        6669    0.18    0.00  1.0000
  16  -1  -1    2310    2710                                                        2280   -0.14    0.00  1.0000
  16   1   1    1894    2570                                                        1860    0.18    0.00  1.0000
  16   1   1    8109    1880                                                        8039    0.18    0.00  1.0000
  16   1   1    3838    3380                                                        3790    0.18    0.00  1.0000
   1   2  -1  194525   13509                                                      280892  -40.95    0.00  1.0000
  -1   2   1  229514   13559                                                      322578   40.92    0.00  1.0000
   1   2   1  191407   13469                                                      277092  -40.92    0.00  1.0000
   1   2   1  199715   13639                                                      287071  -40.92    0.00  1.0000
  -1   2  -1  198849   13509                                                      286061   40.94    0.00  1.0000
   2   2  -1  345737   10749                                                      227477   51.13    0.00  1.0000
   2  -2   1  344515   10879                                                      226497   51.13    0.00  1.0000
  -2  -2  -1  346537   10979                                                      228077  -51.16    0.00  1.0000
   2   2  -1  342567   10799                                                      224907   51.13    0.00  1.0000
  -2  -2  -1  346623   10769                                                      228147  -51.16    0.00  1.0000
   2   2  -1  360371   10999                                                      239376   51.13    0.00  1.0000
  -2   2   1  353059   10809                                                      233417  -51.14    0.00  1.0000
  -2   2   1  356279   10849                                                      236036  -51.14    0.00  1.0000
   2  -2   1  355052   10809                                                      235056   51.13    0.00  1.0000
   2  -2  -1  353945   10839                                                      234137  -51.14    0.00  1.0000
   2   2   1  351684   10989                                                      232257  -51.16    0.00  1.0000
  -2   2  -1  342751   10879                                                      225067   51.13    0.00  1.0000
  -2   2  -1  354365   10809                                                      234497   51.13    0.00  1.0000
  -2  -2   1  344578   10799                                                      226537   51.13    0.00  1.0000
  -2   2  -1  353480   10799                                                      233777   51.13    0.00  1.0000
   2  -2  -1  350168   10799                                                      231067  -51.14    0.00  1.0000
   2  -2  -1  354350   10809                                                      234467  -51.14    0.00  1.0000
  -2  -2   1  355643   10989                                                      235526   51.13    0.00  1.0000
   2   2   1  351020   10779                                                      231717  -51.16    0.00  1.0000
  -2  -2   1  353629   10749                                                      233887   51.13    0.00  1.0000
  -3   2   1   17615    2120                                                       42156  -33.44    0.00  1.0000
   3   2  -1   17243    2130                                                       41596   33.46    0.00  1.0000
  -3   2   1   14614    2230                                                       37436  -33.44    0.00  1.0000
  -3   2   1   17718    2280                                                       42316  -33.44    0.00  1.0000
   3  -2   1   16913    2130                                                       41076  -33.45    0.00  1.0000
   3   2  -1   16161    2480                                                       39906   33.46    0.00  1.0000
   3  -2   1   13906    2410                                                       36306  -33.45    0.00  1.0000
  -3  -2  -1   16964    2530                                                       41146   33.44    0.00  1.0000
   3   2  -1   17804    2010                                                       42466   33.46    0.00  1.0000
  -3  -2  -1   16644    2050                                                       40646   33.44    0.00  1.0000
   3  -2  -1   17570    2230                                                       42086  -33.44    0.00  1.0000
  -3  -2   1   17372    2010                                                       41796   33.46    0.00  1.0000
   3  -2  -1   14933    2200                                                       37946  -33.44    0.00  1.0000
  -3   2  -1   14328    2370                                                       36986  -33.45    0.00  1.0000
  -3  -2   1   16883    2490                                                       41036   33.46    0.00  1.0000
  -3   2  -1   15886    2120                                                       39466  -33.45    0.00  1.0000
   3   2   1   16599    2040                                                       40576   33.44    0.00  1.0000
   3   2   1   17022    2500                                                       41236   33.44    0.00  1.0000
   3  -2  -1   17776    2120                                                       42406  -33.44    0.00  1.0000
  -4   2   1   15498    2250                                                       34957   28.76    0.00  1.0000
  -4  -2  -1   17517    1940                                                       37966   28.76    0.00  1.0000
  -4   2   1   17794    2010                                                       38366   28.76    0.00  1.0000
   4   2  -1   17325    2560                                                       37686  -28.77    0.00  1.0000
   4  -2   1   14545    2360                                                       33517  -28.76    0.00  1.0000
  -4   2   1   15384    2520                                                       34787   28.76    0.00  1.0000
   4   2  -1   17828    1900                                                       38426  -28.77    0.00  1.0000
   4  -2   1   15544    2000                                                       35026  -28.76    0.00  1.0000
   4   2  -1   15584    2180                                                       35096  -28.77    0.00  1.0000
  -4  -2  -1   15926    2470                                                       35606   28.76    0.00  1.0000
   4   2   1   17023    1930                                                       37236   28.76    0.00  1.0000
  -4   2  -1   15678    2020                                                       35226  -28.76    0.00  1.0000
  -4  -2   1   18395    1910                                                       39256  -28.77    0.00  1.0000
  -4  -2   1   17712    2470                                                       38256  -28.77    0.00  1.0000
   4   2   1   17388    2510                                                       37776   28.76    0.00  1.0000
   4  -2  -1   17617    2210                                                       38106   28.76    0.00  1.0000
  -4   2  -1   13660    2330                                                       32167  -28.76    0.00  1.0000
   4  -2  -1   16750    1990                                                       36826   28.76    0.00  1.0000
  -5  -2  -1   10944    1020                                                        3630  -20.45    0.00  1.0000
  -5   2   1    9834     680                                                        3010   20.42    0.00  1.0000
   5  -2   1   10494     650                                                        3380   20.42    0.00  1.0000
   5  -2   1   11395    1400                                                        3900   20.42    0.00  1.0000
  -5   2   1   13484     980                                                        5159   20.42    0.00  1.0000
   5   2  -1   10188     580                                                        3210  -20.41    0.00  1.0000
   5   2  -1   10612     980                                                        3450  -20.41    0.00  1.0000
  -5  -2  -1   10348     610                                                        3290  -20.45    0.00  1.0000
  -5   2   1   10617     940                                                        3450   20.42    0.00  1.0000
   5   2  -1   11595     720                                                        4020  -20.41    0.00  1.0000
  -5  -2   1   10630     940                                                        3460  -20.41    0.00  1.0000
   5   2   1   11289     950                                                        3830  -20.45    0.00  1.0000
  -5   2  -1   11052    1020                                                        3700   20.42    0.00  1.0000
   5  -2  -1   10914     820                                                        3620   20.42    0.00  1.0000
   5   2   1   10383     580                                                        3310  -20.45    0.00  1.0000
   5  -2  -1    9193     620                                                        2660   20.42    0.00  1.0000
  -5   2  -1   12438     700                                                        4520   20.42    0.00  1.0000
  -5  -2   1   10752     700                                                        3530  -20.41    0.00  1.0000
  -6   2   1  177520    9959                                                      206859  -15.43    0.00  1.0000
   6   2  -1  174035    9859                                                      203130   15.45    0.00  1.0000
   6   2  -1  177683   10259                                                      207069   15.45    0.00  1.0000
   6  -2   1  175662   10119                                                      204810   15.41    0.00  1.0000
   6  -2   1  178811    9819                                                      208209   15.41    0.00  1.0000
  -6   2   1  173678   10089                                                      202710  -15.43    0.00  1.0000
   6   2  -1  180203    9749                                                      209789   15.45    0.00  1.0000
  -6   2   1  180513    9819                                                      210089  -15.43    0.00  1.0000
  -6  -2  -1  178898    9769                                                      208319  -15.42    0.00  1.0000
  -6  -2  -1  174990   10299                                                      204100  -15.42    0.00  1.0000
  -6   2  -1  173542   10129                                                      202520   15.41    0.00  1.0000
  -6   2  -1  178672    9829                                                      208059   15.41    0.00  1.0000
  -6  -2   1  171352   10189                                                      200230   15.45    0.00  1.0000
   6   2   1  179797    9769                                                      209289  -15.42    0.00  1.0000
   6  -2  -1  182043   10099                                                      211739  -15.43    0.00  1.0000
   6  -2  -1  176427    9799                                                      205679  -15.43    0.00  1.0000
   6   2   1  179463   10279                                                      208929  -15.42    0.00  1.0000
  -6  -2   1  178452    9759                                                      207899   15.45    0.00  1.0000
   7  -2   1   49142    2230                                                       38306  -11.98    0.00  1.0000
   7  -2   1   50737    2900                                                       39716  -11.98    0.00  1.0000
  -7   2   1   45775    2270                                                       35336  -11.98    0.00  1.0000
   7   2  -1   54904    2450                                                       43416   11.97    0.00  1.0000
   7   2  -1   47244    2120                                                       36636   11.97    0.00  1.0000
  -7   2   1   46832    2560                                                       36266  -11.98    0.00  1.0000
  -7  -2  -1   43855    2180                                                       33637   12.00    0.00  1.0000
   7   2  -1   48923    2990                                                       38116   11.97    0.00  1.0000
   7   2   1   49561    3050                                                       38656   12.00    0.00  1.0000
   7   2   1   44951    2140                                                       34597   12.00    0.00  1.0000
   7  -2  -1   46298    2210                                                       35796  -11.98    0.00  1.0000
   7  -2  -1   46377    2760                                                       35866  -11.98    0.00  1.0000
  -7  -2   1   44458    2160                                                       34187   11.97    0.00  1.0000
  -7   2  -1   50025    2280                                                       39086  -11.98    0.00  1.0000
  -8   2   1  212776   11969                                                      233757   10.23    0.00  1.0000
  -8   2   1  226856   12199                                                      248505   10.23    0.00  1.0000
   8   2  -1  223744   12349                                                      245225  -10.22    0.00  1.0000
  -8  -2  -1  219055   12369                                                      240326   10.23    0.00  1.0000
   8   2  -1  231016   11719                                                      252835  -10.22    0.00  1.0000
   8   2  -1  220278   11839                                                      241596  -10.22    0.00  1.0000
  -8  -2  -1  223428   11729                                                      244905   10.23    0.00  1.0000
   8  -2   1  231902   12239                                                      253755  -10.22    0.00  1.0000
   8  -2   1  228050   11779                                                      249725  -10.22    0.00  1.0000
  -8   2   1  231730   11789                                                      253605   10.23    0.00  1.0000
   8   2   1  227784   12389                                                      249465   10.23    0.00  1.0000
   8  -2  -1  236194   11779                                                      258274   10.23    0.00  1.0000
  -8  -2   1  222599   12299                                                      244026  -10.22    0.00  1.0000
   8   2   1  227058   11729                                                      248705   10.23    0.00  1.0000
  -8  -2   1  226916   11709                                                      248545  -10.22    0.00  1.0000
  -8   2  -1  212898   11939                                                      233857  -10.22    0.00  1.0000
  -8   2  -1  229780   12279                                                      251535  -10.22    0.00  1.0000
   8  -2  -1  228261   12179                                                      249975   10.23    0.00  1.0000
  -8   2  -1  229589   11789                                                      251335  -10.22    0.00  1.0000
   9   2  -1   22935    2840                                                       18278   -7.49    0.00  1.0000
   9   2  -1   23628    1570                                                       18898   -7.49    0.00  1.0000
  -9   2   1   21454    1820                                                       16968    7.47    0.00  1.0000
  -9   2   1   19797    2230                                                       15498    7.47    0.00  1.0000
   9   2  -1   26315    2090                                                       21308   -7.49    0.00  1.0000
   9  -2   1   24580    1700                                                       19748    7.49    0.00  1.0000
  -9   2   1   25292    2840                                                       20398    7.47    0.00  1.0000
   9  -2   1   19707    2630                                                       15408    7.49    0.00  1.0000
  -9  -2  -1   18963    1690                                                       14759   -7.48    0.00  1.0000
  -9  -2  -1   18872    3000                                                       14679   -7.48    0.00  1.0000
   9   2   1   22108    1600                                                       17548   -7.48    0.00  1.0000
   9  -2  -1   21747    2620                                                       17228    7.47    0.00  1.0000
  -9  -2   1   22116    2960                                                       17548   -7.49    0.00  1.0000
  -9  -2   1   20225    1670                                                       15868   -7.49    0.00  1.0000
  -9   2  -1   23295    1810                                                       18598    7.49    0.00  1.0000
  -9   2  -1   21927    2180                                                       17378    7.49    0.00  1.0000
   9  -2  -1   22644    1700                                                       18028    7.47    0.00  1.0000
  -9   2  -1   24758    3030                                                       19908    7.49    0.00  1.0000
   9   2   1   21546    2870                                                       17048   -7.48    0.00  1.0000
 -10   2   1   39176    3970                                                       44986   -6.53    0.00  1.0000
  10  -2   1   38591    3800                                                       44346    6.51    0.00  1.0000
 -10   2   1   36306    3290                                                       41906   -6.53    0.00  1.0000
  10   2  -1   38994    3140                                                       44766    6.50    0.00  1.0000
 -10  -2  -1   36793    2770                                                       42426   -6.52    0.00  1.0000
  10   2  -1   36374    2640                                                       41956    6.50    0.00  1.0000
  10   2  -1   37520    3940                                                       43186    6.50    0.00  1.0000
 -10   2   1   38803    2870                                                       44586   -6.53    0.00  1.0000
 -10  -2  -1   36737    4070                                                       42366   -6.52    0.00  1.0000
  10  -2   1   39179    2740                                                       44976    6.51    0.00  1.0000
  10  -2  -1   38738    2730                                                       44516   -6.53    0.00  1.0000
 -10   2  -1   39943    2910                                                       45795    6.51    0.00  1.0000
  10   2   1   37874    2680                                                       43586   -6.52    0.00  1.0000
  10   2   1   39077    3990                                                       44876   -6.52    0.00  1.0000
 -10   2  -1   36047    3210                                                       41616    6.51    0.00  1.0000
 -10  -2   1   36681    4060                                                       42286    6.50    0.00  1.0000
 -10  -2   1   40646    2760                                                       46535    6.50    0.00  1.0000
  10  -2  -1   38197    3690                                                       43936   -6.53    0.00  1.0000
 -10   2  -1   44884    4140                                                       51075    6.51    0.00  1.0000
 -11   2   1    2343    1590                                                        1650   -3.58    0.00  1.0000
 -11  -2  -1     645    1130                                                         310    3.58    0.00  1.0000
  11   2  -1    5506    1430                                                        4410    3.59    0.00  1.0000
 -11   2  -1    2462    1230                                                        1750   -3.58    0.00  1.0000
 -11   2  -1     895    1540                                                         490   -3.58    0.00  1.0000
 -11  -2   1    5762    1990                                                        4640    3.59    0.00  1.0000
  12   2  -1   15696    2520                                                       14659   -1.94    0.00  1.0000
  12  -2   1   17488    2110                                                       16398   -1.93    0.00  1.0000
 -12  -2  -1   25141    4910                                                       23838    1.92    0.00  1.0000
  12   2  -1   16120    1610                                                       15068   -1.94    0.00  1.0000
 -12   2   1   20611    2450                                                       19418    1.94    0.00  1.0000
  12  -2   1   15380    2420                                                       14359   -1.93    0.00  1.0000
  12   2  -1   23296    2720                                                       22028   -1.94    0.00  1.0000
 -12   2   1   17248    1750                                                       16158    1.94    0.00  1.0000
 -12  -2  -1   16056    1730                                                       15018    1.92    0.00  1.0000
  12   2   1   14318    2460                                                       13339    1.92    0.00  1.0000
 -12  -2   1   15520    1660                                                       14489   -1.94    0.00  1.0000
  12  -2  -1   18022    3550                                                       16908    1.94    0.00  1.0000
  12   2   1   22161    2780                                                       20938    1.92    0.00  1.0000
 -12   2  -1   20159    2940                                                       18988   -1.93    0.00  1.0000
  12   2   1   17451    1950                                                       16368    1.92    0.00  1.0000
 -12  -2   1   20022    3500                                                       18848   -1.94    0.00  1.0000
 -12   2  -1   16393    1840                                                       15338   -1.93    0.00  1.0000
  12  -2  -1   15646    1670                                                       14609    1.94    0.00  1.0000
 -13   2   1    4015    2010                                                        4170    0.56    0.00  1.0000
  13   2  -1    2999    2330                                                        3130   -0.55    0.00  1.0000
  13   2  -1    3538    1270                                                        3680   -0.55    0.00  1.0000
  13  -2   1    2285    2110                                                        2400    0.55    0.00  1.0000
 -13   2   1     542    1820                                                         600    0.56    0.00  1.0000
  13   2  -1    4824    1850                                                        4990   -0.55    0.00  1.0000
 -13  -2  -1    1950    1480                                                        2060   -0.57    0.00  1.0000
  13   2   1    1678    2260                                                        1780   -0.57    0.00  1.0000
  13   2   1    5368    1870                                                        5549   -0.57    0.00  1.0000
 -13   2  -1    1574    1610                                                        1670    0.55    0.00  1.0000
  13  -2  -1    1844    2030                                                        1950    0.56    0.00  1.0000
 -13  -2   1    2120    2190                                                        2230   -0.55    0.00  1.0000
  13  -2  -1    3064    1410                                                        3200    0.56    0.00  1.0000
 -13  -2   1    7779    2920                                                        7989   -0.55    0.00  1.0000
 -13  -2   1    2071    1400                                                        2180   -0.55    0.00  1.0000
  13   2   1    3024    1310                                                        3160   -0.57    0.00  1.0000
  14   2  -1   19079    2520                                                       18538    0.91    0.00  1.0000
  14   2  -1   19140    3310                                                       18598    0.91    0.00  1.0000
  14   2  -1   28732    2540                                                       28067    0.91    0.00  1.0000
  14  -2   1   26867    4550                                                       26227    0.91    0.00  1.0000
 -14  -2  -1   25205    2740                                                       24588   -0.90    0.00  1.0000
 -14   2   1   20705    2300                                                       20148   -0.90    0.00  1.0000
 -14  -2  -1   27775    3790                                                       27127   -0.90    0.00  1.0000
 -14   2   1   23927    3710                                                       23328   -0.90    0.00  1.0000
  14  -2   1   32249    2750                                                       31547    0.91    0.00  1.0000
 -14   2  -1   23142    3590                                                       22548    0.91    0.00  1.0000
 -14   2  -1   19878    2320                                                       19328    0.91    0.00  1.0000
  14   2   1   19348    3200                                                       18808   -0.90    0.00  1.0000
  14   2   1   29090    3470                                                       28427   -0.90    0.00  1.0000
 -14  -2   1   28640    4999                                                       27977    0.91    0.00  1.0000
 -14  -2   1   27710    3840                                                       27057    0.91    0.00  1.0000
  14  -2  -1   25183    4500                                                       24568   -0.90    0.00  1.0000
  14   2   1   24324    2700                                                       23718   -0.90    0.00  1.0000
  14  -2  -1   29503    2720                                                       28837   -0.90    0.00  1.0000
 -15   2   1     281    1860                                                         330   -0.68    0.00  1.0000
  15   2  -1    1364    1560                                                        1470    0.68    0.00  1.0000
 -15  -2  -1    2909    2530                                                        3060    0.66    0.00  1.0000
 -15  -2  -1       2    1660                                                       -1230    0.66    0.00  1.0000
  15   2  -1    1701    2880                                                        1820    0.68    0.00  1.0000
  15  -2   1       2    1670                                                       -1780   -0.66    0.00  1.0000
  15  -2   1       2    2620                                                       -1580   -0.66    0.00  1.0000
 -15   2   1     865    2420                                                         950   -0.68    0.00  1.0000
  15   2  -1       2    2040                                                        -720    0.68    0.00  1.0000
  15   2   1       2    2760                                                       -1870    0.66    0.00  1.0000
 -15  -2   1       2    1670                                                       -1060    0.68    0.00  1.0000
  15  -2  -1    1586    1680                                                        1700   -0.68    0.00  1.0000
  15   2   1    1675    2300                                                        1790    0.66    0.00  1.0000
 -15  -2   1    2652    2710                                                        2800    0.68    0.00  1.0000
  15   2   1       2    1590                                                        -180    0.66    0.00  1.0000
  15  -2  -1    1441    3950                                                        1550   -0.68    0.00  1.0000
 -15   2  -1     199    2410                                                         240   -0.66    0.00  1.0000
 -15   2  -1       2    1750                                                       -1070   -0.66    0.00  1.0000
  15  -2  -1    3394    2320                                                        3560   -0.68    0.00  1.0000
  16  -2   1    8225    3300                                                        7929   -0.76    0.00  1.0000
 -16   2   1   10169    2960                                                        9839    0.76    0.00  1.0000
  16   2  -1    5482    2450                                                        5239   -0.77    0.00  1.0000
  16  -2   1    8204    1960                                                        7909   -0.76    0.00  1.0000
  16  -2   1    3234    2810                                                        3050   -0.76    0.00  1.0000
  16   2  -1    9083    1940                                                        8769   -0.77    0.00  1.0000
 -16  -2  -1    6270    2020                                                        6009    0.77    0.00  1.0000
 -16   2   1    4745    2220                                                        4520    0.76    0.00  1.0000
 -16  -2  -1    8921    3270                                                        8609    0.77    0.00  1.0000
  16   2  -1    4285    3330                                                        4070   -0.77    0.00  1.0000
  16   2   1    7892    3570                                                        7599    0.77    0.00  1.0000
  16   2   1    6086    1840                                                        5829    0.77    0.00  1.0000
  16  -2  -1    5838    2820                                                        5589    0.76    0.00  1.0000
 -16  -2   1   11716    3330                                                       11359   -0.77    0.00  1.0000
  16  -2  -1    4458    3090                                                        4240    0.76    0.00  1.0000
 -16   2  -1    8296    2270                                                        7999   -0.76    0.00  1.0000
 -16   2  -1    3738    2940                                                        3540   -0.76    0.00  1.0000
  16   2   1    7270    2590                                                        6989    0.77    0.00  1.0000
 -16  -2   1    3453    2010                                                        3260   -0.77    0.00  1.0000
  16  -2  -1    8836    1970                                                        8529    0.76    0.00  1.0000
 -16  -2   1   17465    4890                                                       17028   -0.77    0.00  1.0000
  -1  -3  -1     986     440                                                        2090    6.59    0.00  1.0000
  -1  -3  -1     491     220                                                        1330    6.59    0.00  1.0000
   1  -3   1     568     320                                                        1450    6.55    0.00  1.0000
   1   3  -1     998     330                                                        2110    6.60    0.00  1.0000
   1  -3  -1     225     310                                                         860    6.60    0.00  1.0000
  -1  -3   1     466     270                                                        1290    6.60    0.00  1.0000
  -1  -3   1     589     460                                                        1490    6.60    0.00  1.0000
   1   3   1    1062     510                                                        2200    6.59    0.00  1.0000
  -1   3  -1     513     330                                                        1360    6.55    0.00  1.0000
  -2   3   1  166139    6129                                                      134197  -19.00    0.00  1.0000
   2  -3   1  156715    6079                                                      125707   19.02    0.00  1.0000
   2   3  -1  160585    6069                                                      129177  -19.02    0.00  1.0000
  -2  -3  -1  153251    6299                                                      122618   19.01    0.00  1.0000
   2   3  -1  168422    6349                                                      136216  -19.02    0.00  1.0000
   2  -3   1  161278    6059                                                      129797   19.02    0.00  1.0000
  -2  -3  -1  155330    6029                                                      124478   19.01    0.00  1.0000
  -2  -3   1  161744    6069                                                      130217  -19.02    0.00  1.0000
  -2  -3   1  165275    6329                                                      133387  -19.02    0.00  1.0000
   2  -3  -1  154210    6079                                                      123498  -19.00    0.00  1.0000
   2   3   1  156032    6309                                                      125107   19.01    0.00  1.0000
   2  -3  -1  163356    6119                                                      131697  -19.00    0.00  1.0000
   2   3   1  151361    6029                                                      120928   19.01    0.00  1.0000
  -2   3  -1  167835    6069                                                      135686   19.02    0.00  1.0000
  -2   3  -1  160353    6089                                                      128967   19.02    0.00  1.0000
   3   3  -1   26847    1330                                                       22698   -6.07    0.00  1.0000
   3  -3   1   26765    1390                                                       22618   -6.08    0.00  1.0000
   3   3  -1   29072    1880                                                       24748   -6.07    0.00  1.0000
  -3   3   1   27349    1520                                                       23148   -6.09    0.00  1.0000
  -3  -3  -1   24802    1830                                                       20798   -6.11    0.00  1.0000
   3   3  -1   25551    1160                                                       21508   -6.07    0.00  1.0000
  -3   3   1   24298    1360                                                       20348   -6.09    0.00  1.0000
  -3  -3  -1   22152    1230                                                       18378   -6.11    0.00  1.0000
  -3   3   1   23095    1490                                                       19248   -6.09    0.00  1.0000
  -3   3  -1   21968    1570                                                       18228   -6.08    0.00  1.0000
   3   3   1   23960    1220                                                       20028   -6.11    0.00  1.0000
  -3  -3   1   24766    1180                                                       20788   -6.07    0.00  1.0000
  -3   3  -1   30603    1420                                                       26157   -6.08    0.00  1.0000
   3   3   1   25806    1910                                                       21718   -6.11    0.00  1.0000
   3  -3  -1   24877    1460                                                       20878   -6.09    0.00  1.0000
  -3  -3   1   29342    1880                                                       24997   -6.07    0.00  1.0000
  -3   3  -1   28980    1420                                                       24658   -6.08    0.00  1.0000
   3  -3  -1   24702    1370                                                       20718   -6.09    0.00  1.0000
   3  -3  -1   29064    1480                                                       24728   -6.09    0.00  1.0000
  -3  -3   1   28324    1330                                                       24058   -6.07    0.00  1.0000
   3   3   1   24135    1290                                                       20188   -6.11    0.00  1.0000
  -4   3   1   67738    3980                                                       78822    9.43    0.00  1.0000
  -4  -3  -1   62115    4090                                                       72733   -9.42    0.00  1.0000
   4  -3   1   61144    3930                                                       71683   -9.42    0.00  1.0000
  -4  -3  -1   63595    3630                                                       74333   -9.42    0.00  1.0000
   4   3  -1   59406    3920                                                       69813    9.43    0.00  1.0000
   4   3  -1   66384    4150                                                       77362    9.43    0.00  1.0000
  -4   3   1   66422    3710                                                       77402    9.43    0.00  1.0000
   4  -3   1   62105    3700                                                       72723   -9.42    0.00  1.0000
  -4   3   1   64302    3810                                                       75112    9.43    0.00  1.0000
   4   3  -1   63775    3590                                                       74543    9.43    0.00  1.0000
   4   3   1   64417    3620                                                       75222   -9.42    0.00  1.0000
  -4   3  -1   62040    3710                                                       72653   -9.42    0.00  1.0000
  -4   3  -1   62179    3750                                                       72803   -9.42    0.00  1.0000
  -4   3  -1   61088    3900                                                       71623   -9.42    0.00  1.0000
  -4  -3   1   62684    3590                                                       73363    9.43    0.00  1.0000
   4   3   1   65917    4150                                                       76842   -9.42    0.00  1.0000
  -4  -3   1   66431    4130                                                       77412    9.43    0.00  1.0000
   4  -3  -1   67191    3810                                                       78232    9.43    0.00  1.0000
   4  -3  -1   65551    3700                                                       76462    9.43    0.00  1.0000
   5   3  -1   23663    1390                                                       23118    0.82    0.00  1.0000
   5   3  -1   26231    2230                                                       25657    0.82    0.00  1.0000
  -5  -3  -1   23403    2180                                                       22848    0.84    0.00  1.0000
  -5   3   1   21628    1560                                                       21098    0.84    0.00  1.0000
  -5   3   1   24229    1780                                                       23668    0.84    0.00  1.0000
  -5  -3  -1   22199    1480                                                       21658    0.84    0.00  1.0000
   5  -3   1   25085    2190                                                       24518    0.83    0.00  1.0000
   5  -3   1   27420    1590                                                       26827    0.83    0.00  1.0000
  -5   3   1   20990    1910                                                       20468    0.84    0.00  1.0000
   5   3  -1   22469    1600                                                       21938    0.82    0.00  1.0000
   5   3   1   24648    1430                                                       24078    0.84    0.00  1.0000
  -5   3  -1   24235    2010                                                       23678    0.83    0.00  1.0000
   5  -3  -1   23086    1800                                                       22538    0.84    0.00  1.0000
   5   3   1   24587    2230                                                       24018    0.84    0.00  1.0000
  -5  -3   1   22074    1390                                                       21548    0.82    0.00  1.0000
  -5   3  -1   25510    1700                                                       24938    0.83    0.00  1.0000
  -5   3  -1   25429    1590                                                       24858    0.83    0.00  1.0000
  -5  -3   1   23126    2140                                                       22588    0.82    0.00  1.0000
   5  -3  -1   22883    1540                                                       22338    0.84    0.00  1.0000
  -6   3   1   20870    1590                                                       21108   -0.38    0.00  1.0000
   6   3  -1   19122    1350                                                       19348   -0.37    0.00  1.0000
  -6  -3  -1   16188    1440                                                       16408    0.40    0.00  1.0000
   6  -3   1   18621    1550                                                       18858    0.40    0.00  1.0000
   6   3  -1   24184    2370                                                       24438   -0.37    0.00  1.0000
   6  -3   1   23601    2200                                                       23868    0.40    0.00  1.0000
  -6  -3  -1   19556    2370                                                       19798    0.40    0.00  1.0000
  -6  -3   1   22652    2270                                                       22898   -0.37    0.00  1.0000
  -6  -3   1   20266    1410                                                       20498   -0.37    0.00  1.0000
   6   3   1   17241    1390                                                       17468    0.40    0.00  1.0000
   6  -3  -1   20403    1510                                                       20638   -0.38    0.00  1.0000
  -6   3  -1   22478    1790                                                       22738    0.40    0.00  1.0000
  -6   3  -1   17697    1580                                                       17928    0.40    0.00  1.0000
   6   3   1   19894    2330                                                       20138    0.40    0.00  1.0000
   6  -3  -1   23615    2350                                                       23868   -0.38    0.00  1.0000
   7   3  -1    6205    1360                                                        6839    1.81    0.00  1.0000
  -7  -3  -1    7684     940                                                        8399    1.84    0.00  1.0000
  -7   3   1   10163    1350                                                       10969    1.81    0.00  1.0000
   7  -3   1   10211    1990                                                       11039    1.85    0.00  1.0000
   7   3  -1    7379     830                                                        8069    1.81    0.00  1.0000
  -7   3   1    7619    1010                                                        8319    1.81    0.00  1.0000
   7  -3   1    8799     990                                                        9569    1.85    0.00  1.0000
   7  -3  -1    7370    1220                                                        8059    1.81    0.00  1.0000
  -7   3  -1    9077    1070                                                        9859    1.85    0.00  1.0000
   7  -3  -1    7361     960                                                        8049    1.81    0.00  1.0000
  -7  -3   1    6824     880                                                        7489    1.81    0.00  1.0000
  -7   3  -1    9951    1310                                                       10769    1.85    0.00  1.0000
   7   3   1    7885    1080                                                        8609    1.84    0.00  1.0000
   7   3   1    6853    1410                                                        7529    1.84    0.00  1.0000
  -8   3   1    7119    1470                                                        5959   -3.31    0.00  1.0000
   8   3  -1    3427     990                                                        2640   -3.30    0.00  1.0000
   8  -3   1    5690    1230                                                        4660    3.30    0.00  1.0000
  -8  -3  -1    5031    1450                                                        4070    3.29    0.00  1.0000
   8   3  -1    7987    1440                                                        6759   -3.30    0.00  1.0000
  -8   3  -1    2425     900                                                        1770    3.30    0.00  1.0000
  -8  -3   1    3688     800                                                        2870   -3.30    0.00  1.0000
  -8   3  -1    6306    1570                                                        5219    3.30    0.00  1.0000
   8   3   1    6685    1420                                                        5569    3.29    0.00  1.0000
   8  -3  -1    8262    1260                                                        7009   -3.31    0.00  1.0000
  -8  -3   1    6053    1350                                                        4990   -3.30    0.00  1.0000
   8  -3  -1    3452     810                                                        2660   -3.31    0.00  1.0000
  -9   3   1    5503    1100                                                        4920   -1.86    0.00  1.0000
  -9   3   1    7167    1390                                                        6499   -1.86    0.00  1.0000
   9   3  -1    4996     860                                                        4450   -1.83    0.00  1.0000
  -9  -3  -1    6543    1750                                                        5909   -1.85    0.00  1.0000
   9  -3   1    4923    1440                                                        4380   -1.84    0.00  1.0000
   9  -3   1    5230     980                                                        4670   -1.84    0.00  1.0000
   9   3  -1    7292    1180                                                        6629   -1.83    0.00  1.0000
   9   3  -1    6987    1600                                                        6339   -1.83    0.00  1.0000
  -9  -3  -1    4769     960                                                        4230   -1.85    0.00  1.0000
  -9   3   1   10011    1830                                                        9219   -1.86    0.00  1.0000
  -9   3  -1    6947    1410                                                        6299   -1.84    0.00  1.0000
  -9   3  -1    5177    1030                                                        4620   -1.84    0.00  1.0000
  -9   3  -1    9478    1860                                                        8719   -1.84    0.00  1.0000
   9   3   1    5900     910                                                        5299   -1.85    0.00  1.0000
   9  -3  -1    5608     980                                                        5019   -1.86    0.00  1.0000
  -9  -3   1    5165     950                                                        4610   -1.83    0.00  1.0000
   9   3   1    4609    1530                                                        4080   -1.85    0.00  1.0000
   9  -3  -1    4889    1360                                                        4340   -1.86    0.00  1.0000
  -9  -3   1    4932    1550                                                        4390   -1.83    0.00  1.0000
 -10   3   1    4841    1900                                                        5349    1.64    0.00  1.0000
  10  -3   1    2265     980                                                        2620   -1.66    0.00  1.0000
 -10   3   1    1011    1110                                                        1250    1.64    0.00  1.0000
 -10   3   1    4434    1470                                                        4920    1.64    0.00  1.0000
  10   3  -1    2093    1180                                                        2430    1.64    0.00  1.0000
 -10  -3  -1    1209     990                                                        1470   -1.65    0.00  1.0000
  10   3  -1    1714    1580                                                        2020    1.64    0.00  1.0000
 -10  -3  -1     362    1760                                                         510   -1.65    0.00  1.0000
  10  -3   1     253    1440                                                         380   -1.66    0.00  1.0000
  10   3  -1    1374     900                                                        1650    1.64    0.00  1.0000
  10   3   1    1675    1610                                                        1980   -1.65    0.00  1.0000
 -10  -3   1     560    1640                                                         740    1.64    0.00  1.0000
  10   3   1     903     880                                                        1130   -1.65    0.00  1.0000
 -10   3  -1    2554    1530                                                        2930   -1.66    0.00  1.0000
 -10  -3   1    1030     990                                                        1270    1.64    0.00  1.0000
  10  -3  -1     320    1350                                                         460    1.64    0.00  1.0000
 -10   3  -1     910    1090                                                        1140   -1.66    0.00  1.0000
  10  -3  -1    2111     980                                                        2450    1.64    0.00  1.0000
  10   3   1    1364    1170                                                        1640   -1.65    0.00  1.0000
 -11  -3  -1    7634    2190                                                        7259    1.01    0.00  1.0000
 -11  -3  -1       5    1150                                                        -740    1.01    0.00  1.0000
 -11   3   1    2452    1680                                                        2240    1.01    0.00  1.0000
  11  -3   1     891    1710                                                         770    0.97    0.00  1.0000
  11   3  -1    2198    1860                                                        2000    1.00    0.00  1.0000
  11  -3   1       4    1090                                                        -220    0.97    0.00  1.0000
  11   3  -1     797     980                                                         680    1.00    0.00  1.0000
 -11   3   1    1261    1210                                                        1110    1.01    0.00  1.0000
  11   3  -1    3106    1400                                                        2870    1.00    0.00  1.0000
  11  -3  -1    2661    1150                                                        2440    1.01    0.00  1.0000
 -11  -3   1    3625    1980                                                        3370    1.00    0.00  1.0000
  11   3   1    1313    1880                                                        1160    1.01    0.00  1.0000
  11   3   1    1873     980                                                        1690    1.01    0.00  1.0000
  11   3   1    3927    1380                                                        3660    1.01    0.00  1.0000
 -11   3  -1      43    1300                                                          20    0.97    0.00  1.0000
 -11  -3   1    1055    1140                                                         920    1.00    0.00  1.0000
  11  -3  -1       5    1570                                                        -390    1.01    0.00  1.0000
 -11   3  -1    3069    1600                                                        2840    0.97    0.00  1.0000
 -12  -3  -1   32609    5009                                                       32807    0.25    0.00  1.0000
  12  -3   1   27833    3900                                                       28007    0.24    0.00  1.0000
 -12   3   1   26857    2650                                                       27027   -0.24    0.00  1.0000
 -12  -3  -1   27236    2490                                                       27417    0.25    0.00  1.0000
  12   3  -1   31236    3020                                                       31427   -0.25    0.00  1.0000
 -12   3   1   28502    3260                                                       28677   -0.24    0.00  1.0000
  12   3  -1   26770    2270                                                       26947   -0.25    0.00  1.0000
  12   3  -1   28156    4170                                                       28337   -0.25    0.00  1.0000
  12  -3   1   27743    2460                                                       27917    0.24    0.00  1.0000
 -12  -3   1   27119    2420                                                       27297   -0.25    0.00  1.0000
  12  -3  -1   27276    3740                                                       27447   -0.24    0.00  1.0000
 -12   3  -1   26836    2690                                                       27007    0.24    0.00  1.0000
 -12  -3   1   32821    4670                                                       33017   -0.25    0.00  1.0000
  12  -3  -1   30147    2480                                                       30327   -0.24    0.00  1.0000
 -12   3  -1   27434    3230                                                       27607    0.24    0.00  1.0000
  12   3   1   32350    3070                                                       32547    0.25    0.00  1.0000
  12   3   1   28592    2360                                                       28777    0.25    0.00  1.0000
  12   3   1   25253    4150                                                       25427    0.25    0.00  1.0000
 -13   3   1    7282    2700                                                        7129   -0.42    0.00  1.0000
  13   3  -1    7039    1840                                                        6889   -0.42    0.00  1.0000
  13   3  -1    7636    1360                                                        7479   -0.42    0.00  1.0000
 -13  -3  -1    6849    1480                                                        6699   -0.42    0.00  1.0000
  13  -3   1    4298    1470                                                        4180   -0.42    0.00  1.0000
  13   3  -1    6726    2910                                                        6579   -0.42    0.00  1.0000
 -13   3   1    1540    1620                                                        1470   -0.42    0.00  1.0000
 -13  -3  -1   11595    3280                                                       11399   -0.42    0.00  1.0000
  13  -3   1    5564    2220                                                        5429   -0.42    0.00  1.0000
 -13  -3   1    3394    1450                                                        3290   -0.42    0.00  1.0000
 -13   3  -1    3720    1660                                                        3610   -0.42    0.00  1.0000
  13  -3  -1    3669    2030                                                        3560   -0.42    0.00  1.0000
  13   3   1    9900    1910                                                        9719   -0.42    0.00  1.0000
 -13  -3   1    7019    2830                                                        6869   -0.42    0.00  1.0000
  13  -3  -1    4044    2200                                                        3930   -0.42    0.00  1.0000
  13   3   1    5858    1350                                                        5719   -0.42    0.00  1.0000
 -13  -3   1    8070    2210                                                        7909   -0.42    0.00  1.0000
 -13   3  -1   10998    2340                                                       10809   -0.42    0.00  1.0000
  13   3   1    2409    2810                                                        2320   -0.42    0.00  1.0000
  14  -3   1    6925    2540                                                        6919    0.02    0.00  1.0000
 -14   3   1    4447    1830                                                        4440   -0.03    0.00  1.0000
 -14  -3  -1    9071    3700                                                        9059    0.03    0.00  1.0000
  14   3  -1    1532    1820                                                        1530   -0.01    0.00  1.0000
  14   3  -1    1702    2540                                                        1700   -0.01    0.00  1.0000
  14  -3   1    6795    1640                                                        6789    0.02    0.00  1.0000
  14   3  -1    7234    1510                                                        7229   -0.01    0.00  1.0000
 -14   3   1   10831    2510                                                       10819   -0.03    0.00  1.0000
  14   3   1    4649    2050                                                        4640    0.03    0.00  1.0000
 -14   3  -1    6865    2490                                                        6859    0.02    0.00  1.0000
 -14  -3   1    7204    3440                                                        7199   -0.01    0.00  1.0000
  14   3   1    7710    1530                                                        7699    0.03    0.00  1.0000
 -14  -3   1    6634    1640                                                        6629   -0.01    0.00  1.0000
  14  -3  -1    7289    1670                                                        7279   -0.03    0.00  1.0000
  14  -3  -1    6238    2450                                                        6229   -0.03    0.00  1.0000
 -14   3  -1    3944    1750                                                        3940    0.02    0.00  1.0000
 -14  -3   1   11715    2510                                                       11709   -0.01    0.00  1.0000
  14   3   1    6379    2730                                                        6369    0.03    0.00  1.0000
  15  -3   1       3    1610                                                        -610    0.79    0.00  1.0000
 -15  -3  -1       3    1640                                                        -910    0.77    0.00  1.0000
 -15  -3  -1    2607    2690                                                        2440    0.77    0.00  1.0000
 -15   3   1       3    2370                                                       -2870    0.76    0.00  1.0000
  15  -3   1    1500    2750                                                        1370    0.79    0.00  1.0000
  15   3  -1    2092    1590                                                        1940    0.78    0.00  1.0000
 -15   3   1    1516    1800                                                        1390    0.76    0.00  1.0000
  15   3  -1     761    2910                                                         670    0.78    0.00  1.0000
  15   3  -1    2703    2010                                                        2530    0.78    0.00  1.0000
 -15  -3   1    1697    1680                                                        1560    0.78    0.00  1.0000
 -15  -3   1    2237    2510                                                        2080    0.78    0.00  1.0000
  15   3   1    4593    1660                                                        4370    0.77    0.00  1.0000
  15  -3  -1     382    1680                                                         320    0.76    0.00  1.0000
  15   3   1    2917    2120                                                        2740    0.77    0.00  1.0000
  15  -3  -1    1704    2500                                                        1570    0.76    0.00  1.0000
 -15   3  -1    9317    5629                                                        8989    0.79    0.00  1.0000
 -15   3  -1    1111    2430                                                        1000    0.79    0.00  1.0000
  15   3   1    1024    2890                                                         920    0.77    0.00  1.0000
 -15   3  -1     149    1920                                                         110    0.79    0.00  1.0000
  15  -3  -1       3    2670                                                        -580    0.76    0.00  1.0000
 -16  -3  -1     247    2970                                                         310    0.88    0.00  1.0000
 -16  -3  -1       4    1930                                                        -260    0.88    0.00  1.0000
 -16   3   1     530    2170                                                         620   -0.87    0.00  1.0000
  16   3  -1       4    3260                                                         -80   -0.86    0.00  1.0000
 -16   3   1     428    3030                                                         510   -0.87    0.00  1.0000
  16   3  -1       4    2220                                                        -570   -0.86    0.00  1.0000
  16   3  -1    2789    1670                                                        2990   -0.86    0.00  1.0000
  16  -3   1    1541    1910                                                        1690    0.86    0.00  1.0000
  16  -3   1       3    2960                                                        -630    0.86    0.00  1.0000
  16   3   1    1710    1810                                                        1870    0.88    0.00  1.0000
 -16  -3   1       4    1870                                                        -690   -0.86    0.00  1.0000
 -16  -3   1   11003    4910                                                       11399   -0.86    0.00  1.0000
 -16   3  -1    4944    2930                                                        5209    0.86    0.00  1.0000
  16  -3  -1    2075    3000                                                        2250   -0.87    0.00  1.0000
  16  -3  -1     557    1790                                                         650   -0.87    0.00  1.0000
 -16   3  -1      83    2270                                                         120    0.86    0.00  1.0000
  16   3   1    1167    3260                                                        1300    0.88    0.00  1.0000
  16   3   1     566    2250                                                         660    0.88    0.00  1.0000
  16  -3  -1       4    2700                                                       -6539   -0.87    0.00  1.0000
 -16  -3   1     595    3100                                                         690   -0.86    0.00  1.0000
   0  -4   1   36939    3230                                                       63564   27.61    0.00  1.0000
   0  -4   1   40610    3270                                                       68353   27.61    0.00  1.0000
   0   4   1   44624    3430                                                       73553  -27.62    0.00  1.0000
   0   4  -1   39080    3240                                                       66363   27.61    0.00  1.0000
   0  -4  -1   43807    3400                                                       72503  -27.62    0.00  1.0000
   0   4  -1   38819    3280                                                       66023   27.61    0.00  1.0000
  -1  -4  -1    4491     240                                                         620   19.45    0.00  1.0000
   1   4  -1    6281     350                                                        1380   19.46    0.00  1.0000
  -1   4   1    5857     630                                                        1190  -19.43    0.00  1.0000
   1  -4   1    5625     360                                                        1080  -19.47    0.00  1.0000
   1  -4   1    6004     370                                                        1250  -19.47    0.00  1.0000
  -1  -4  -1    4013     450                                                         450   19.45    0.00  1.0000
  -1  -4   1    6196     550                                                        1340   19.46    0.00  1.0000
   1   4   1    5198     260                                                         900   19.45    0.00  1.0000
  -1  -4   1    5780     290                                                        1150   19.46    0.00  1.0000
   1   4   1    4753     560                                                         720   19.45    0.00  1.0000
   1  -4  -1    4847     340                                                         760  -19.43    0.00  1.0000
  -1   4  -1    4656     370                                                         680  -19.47    0.00  1.0000
   1  -4  -1    5450     510                                                        1010  -19.43    0.00  1.0000
  -1   4  -1    4136     520                                                         490  -19.47    0.00  1.0000
  -2   4   1   15774     810                                                        6519   20.68    0.00  1.0000
   2   4  -1   17691     770                                                        7769  -20.68    0.00  1.0000
   2   4  -1   18067    1390                                                        8019  -20.68    0.00  1.0000
  -2  -4  -1   14191     580                                                        5509   20.70    0.00  1.0000
  -2  -4  -1   16451    1310                                                        6949   20.70    0.00  1.0000
   2  -4   1   17287     840                                                        7509  -20.66    0.00  1.0000
   2   4   1   15521     660                                                        6349   20.70    0.00  1.0000
   2   4   1   16065    1320                                                        6699   20.70    0.00  1.0000
  -2  -4   1   20184    1360                                                        9449  -20.68    0.00  1.0000
   2  -4  -1   18751     830                                                        8479   20.68    0.00  1.0000
   2  -4  -1   21284     950                                                       10209   20.68    0.00  1.0000
  -2   4  -1   16891     820                                                        7249  -20.66    0.00  1.0000
  -2  -4   1   18097     670                                                        8039  -20.68    0.00  1.0000
   3   4  -1   12666     940                                                        5239  -18.54    0.00  1.0000
   3   4  -1   12914     560                                                        5399  -18.54    0.00  1.0000
   3  -4   1   11584     790                                                        4550   18.55    0.00  1.0000
  -3   4   1   13977     680                                                        6099   18.52    0.00  1.0000
  -3  -4  -1   12428     910                                                        5089  -18.53    0.00  1.0000
   3  -4   1   16405     920                                                        7729   18.55    0.00  1.0000
   3   4  -1   15138     840                                                        6869  -18.54    0.00  1.0000
   3  -4   1   15599     810                                                        7179   18.55    0.00  1.0000
  -3  -4  -1   16002     690                                                        7459  -18.53    0.00  1.0000
  -3   4   1   14937    1090                                                        6739   18.52    0.00  1.0000
   3   4   1   17308     740                                                        8359  -18.53    0.00  1.0000
   3  -4  -1   14158    1010                                                        6219   18.52    0.00  1.0000
  -3   4  -1   15761     890                                                        7289   18.55    0.00  1.0000
   3   4   1   12257     920                                                        4980  -18.53    0.00  1.0000
  -3  -4   1   12089     940                                                        4870  -18.54    0.00  1.0000
   3  -4  -1   14489     680                                                        6439   18.52    0.00  1.0000
  -3  -4   1   17700     780                                                        8629  -18.54    0.00  1.0000
  -3   4  -1   16186     930                                                        7579   18.55    0.00  1.0000
  -4   4   1    5337     620                                                        2200  -12.10    0.00  1.0000
  -4  -4  -1    4325     480                                                        1570  -12.09    0.00  1.0000
   4  -4   1    5021     590                                                        2000   12.09    0.00  1.0000
   4   4  -1    4505     850                                                        1680   12.09    0.00  1.0000
  -4   4   1    4816     620                                                        1870  -12.10    0.00  1.0000
   4   4  -1    5961     400                                                        2610   12.09    0.00  1.0000
  -4  -4  -1    5350     900                                                        2210  -12.09    0.00  1.0000
   4   4  -1    7444     960                                                        3620   12.09    0.00  1.0000
  -4  -4   1    4684     420                                                        1790   12.09    0.00  1.0000
  -4  -4   1    6587     950                                                        3030   12.09    0.00  1.0000
   4  -4  -1    5691     630                                                        2430  -12.10    0.00  1.0000
   4  -4  -1    4573     580                                                        1720  -12.10    0.00  1.0000
   4   4   1    5474     530                                                        2290  -12.09    0.00  1.0000
   4   4   1    6426     910                                                        2920  -12.09    0.00  1.0000
  -4   4  -1    3483     590                                                        1080   12.09    0.00  1.0000
   4   4   1    4358     460                                                        1590  -12.09    0.00  1.0000
  -5  -4  -1    2095     920                                                        6079   14.82    0.00  1.0000
   5   4  -1    1616     580                                                        5239   14.81    0.00  1.0000
  -5   4   1    1117     810                                                        4310  -14.83    0.00  1.0000
   5  -4   1    1140     750                                                        4350  -14.81    0.00  1.0000
   5   4  -1    1622     740                                                        5249   14.81    0.00  1.0000
  -5   4   1    2981    1060                                                        7539  -14.83    0.00  1.0000
  -5   4   1    1713     900                                                        5419  -14.83    0.00  1.0000
  -5  -4  -1     930    1110                                                        3930   14.82    0.00  1.0000
   5   4  -1    1404    1170                                                        4850   14.81    0.00  1.0000
   5  -4   1     940    1000                                                        3950  -14.81    0.00  1.0000
  -5  -4   1    1250    1090                                                        4560   14.81    0.00  1.0000
   5   4   1    1160    1120                                                        4390   14.82    0.00  1.0000
  -5   4  -1    1538     960                                                        5099  -14.81    0.00  1.0000
  -5   4  -1    2515     950                                                        6779  -14.81    0.00  1.0000
  -5  -4   1    1672     600                                                        5339   14.81    0.00  1.0000
   5  -4  -1    2264    1300                                                        6369  -14.83    0.00  1.0000
  -5   4  -1    1244     800                                                        4550  -14.81    0.00  1.0000
   5   4   1    1926     630                                                        5789   14.82    0.00  1.0000
   5  -4  -1     957     740                                                        3990  -14.83    0.00  1.0000
   5   4   1    2013     760                                                        5939   14.82    0.00  1.0000
  -6   4   1   77318    4780                                                       91171   11.00    0.00  1.0000
  -6   4   1   75357    4640                                                       89041   11.00    0.00  1.0000
  -6  -4  -1   78022    5219                                                       91891   10.97    0.00  1.0000
   6  -4   1   88865    5069                                                      103650  -10.98    0.00  1.0000
   6  -4   1   78906    4640                                                       92871  -10.98    0.00  1.0000
   6   4  -1   82758    5269                                                       97050  -10.98    0.00  1.0000
   6   4  -1   76103    4480                                                       89831  -10.98    0.00  1.0000
  -6  -4  -1   74165    4520                                                       87701   10.97    0.00  1.0000
   6   4   1   79940    5279                                                       93971   10.97    0.00  1.0000
   6   4   1   74552    4510                                                       88121   10.97    0.00  1.0000
  -6   4  -1   76511    4650                                                       90271  -10.98    0.00  1.0000
   6  -4  -1   82323    4860                                                       96600   11.00    0.00  1.0000
  -6  -4   1   82232    5219                                                       96480  -10.98    0.00  1.0000
  -6   4  -1   78962    4740                                                       92931  -10.98    0.00  1.0000
   6  -4  -1   76553    4610                                                       90341   11.00    0.00  1.0000
  -6  -4   1   74355    4490                                                       87931  -10.98    0.00  1.0000
  -7   4   1  163211    7119                                                      143706   11.47    0.00  1.0000
  -7  -4  -1  160171    6849                                                      140866  -11.46    0.00  1.0000
   7  -4   1  162458    7299                                                      143026   11.46    0.00  1.0000
   7   4  -1  155610    6959                                                      136616  -11.45    0.00  1.0000
   7   4  -1  166249    7599                                                      146595  -11.45    0.00  1.0000
  -7  -4  -1  155946    7539                                                      136906  -11.46    0.00  1.0000
  -7   4   1  164882    6969                                                      145275   11.47    0.00  1.0000
   7  -4   1  156102    6939                                                      137066   11.46    0.00  1.0000
  -7   4   1  182792    7349                                                      162114   11.47    0.00  1.0000
   7   4  -1  153881    6809                                                      134996  -11.45    0.00  1.0000
  -7   4  -1  165803    7399                                                      146165   11.46    0.00  1.0000
   7   4   1  161855    6839                                                      142446  -11.46    0.00  1.0000
   7  -4  -1  159895    6929                                                      140596   11.47    0.00  1.0000
  -7   4  -1  153370    6949                                                      134507   11.46    0.00  1.0000
  -7  -4   1  155386    6819                                                      136406  -11.45    0.00  1.0000
  -7   4  -1  156134    7049                                                      137096   11.46    0.00  1.0000
   7  -4  -1  166288    7219                                                      146595   11.47    0.00  1.0000
  -7  -4   1  158939    7509                                                      139736  -11.45    0.00  1.0000
   7   4   1  170034    6979                                                      150125  -11.46    0.00  1.0000
   7   4   1  167096    7629                                                      147365  -11.46    0.00  1.0000
  -8   4   1   61583    3830                                                       71973   -9.27    0.00  1.0000
   8   4  -1   61365    3620                                                       71733    9.26    0.00  1.0000
   8  -4   1   59716    4260                                                       69933    9.25    0.00  1.0000
  -8   4   1   56310    4020                                                       66263   -9.27    0.00  1.0000
   8   4  -1   62197    4630                                                       72633    9.26    0.00  1.0000
  -8   4   1   65657    4320                                                       76372   -9.27    0.00  1.0000
  -8  -4  -1   58157    3660                                                       68233   -9.24    0.00  1.0000
  -8  -4  -1   54516    4660                                                       64284   -9.24    0.00  1.0000
   8   4  -1   61328    3860                                                       71693    9.26    0.00  1.0000
   8  -4   1   65130    3800                                                       75782    9.25    0.00  1.0000
   8   4   1   59626    4630                                                       69823   -9.24    0.00  1.0000
   8  -4  -1   63082    3770                                                       73593   -9.27    0.00  1.0000
  -8  -4   1   62512    3640                                                       72973    9.26    0.00  1.0000
  -8   4  -1   61797    3840                                                       72183    9.25    0.00  1.0000
  -8   4  -1   56522    3970                                                       66473    9.25    0.00  1.0000
   8  -4  -1   63536    4210                                                       74083   -9.27    0.00  1.0000
  -8   4  -1   59504    4380                                                       69703    9.25    0.00  1.0000
   8   4   1   58988    3640                                                       69133   -9.24    0.00  1.0000
   8   4   1   60467    3870                                                       70733   -9.24    0.00  1.0000
  -8  -4   1   60320    4550                                                       70603    9.26    0.00  1.0000
   9  -4   1    7630    1000                                                        5599   -5.78    0.00  1.0000
  -9  -4  -1   11051    1760                                                        8569    5.79    0.00  1.0000
  -9   4   1   10396    1490                                                        7999   -5.78    0.00  1.0000
  -9   4   1    8641    1170                                                        6469   -5.78    0.00  1.0000
  -9  -4  -1    8310     990                                                        6179    5.79    0.00  1.0000
   9  -4   1    6408    1410                                                        4560   -5.78    0.00  1.0000
   9   4  -1    9307     930                                                        7049    5.77    0.00  1.0000
   9   4  -1    7850    1670                                                        5789    5.77    0.00  1.0000
   9  -4  -1    8952    1010                                                        6739   -5.78    0.00  1.0000
   9   4   1    7460    1570                                                        5449    5.79    0.00  1.0000
  -9   4  -1    9825    1170                                                        7499   -5.78    0.00  1.0000
  -9  -4   1    6785     980                                                        4880    5.77    0.00  1.0000
  -9   4  -1   10031    1410                                                        7679   -5.78    0.00  1.0000
  -9  -4   1    8350    1640                                                        6219    5.77    0.00  1.0000
   9   4   1   10083     960                                                        7719    5.79    0.00  1.0000
   9  -4  -1    7338    1390                                                        5349   -5.78    0.00  1.0000
  10   4  -1   10053    1490                                                       12569   -5.46    0.00  1.0000
  10   4  -1   12733    3180                                                       15548   -5.46    0.00  1.0000
 -10  -4  -1    9624    1350                                                       12099    5.48    0.00  1.0000
 -10  -4  -1    7050    2110                                                        9189    5.48    0.00  1.0000
  10  -4   1   13682    1740                                                       16598   -5.47    0.00  1.0000
  10  -4   1   11440    2720                                                       14119   -5.47    0.00  1.0000
 -10   4   1   14582    1960                                                       17588    5.47    0.00  1.0000
  10   4  -1   10196    1500                                                       12729   -5.46    0.00  1.0000
 -10   4   1   14755    2370                                                       17778    5.47    0.00  1.0000
  10   4   1    9936    1520                                                       12449    5.48    0.00  1.0000
  10   4   1   10035    1270                                                       12559    5.48    0.00  1.0000
  10   4   1    9028    2030                                                       11429    5.48    0.00  1.0000
 -10   4  -1   10425    1490                                                       12989   -5.47    0.00  1.0000
 -10  -4   1    9152    1300                                                       11559   -5.46    0.00  1.0000
 -10   4  -1   14837    2970                                                       17868   -5.47    0.00  1.0000
 -10   4  -1   11674    2310                                                       14379   -5.47    0.00  1.0000
 -10  -4   1    7999    2040                                                       10259   -5.46    0.00  1.0000
  10  -4  -1   11945    1750                                                       14679    5.47    0.00  1.0000
  10  -4  -1   10605    2700                                                       13189    5.47    0.00  1.0000
 -11   4   1    5773    1690                                                        5179    1.88    0.00  1.0000
  11   4  -1    1340    1250                                                        1060   -1.89    0.00  1.0000
  11  -4   1     822    1130                                                         610    1.86    0.00  1.0000
  11   4  -1      17    1850                                                        -100   -1.89    0.00  1.0000
  11   4  -1      17     900                                                        -290   -1.89    0.00  1.0000
 -11  -4  -1     822    2060                                                         610   -1.86    0.00  1.0000
  11  -4   1      72    1640                                                          20    1.86    0.00  1.0000
 -11   4   1      17    1240                                                       -1030    1.88    0.00  1.0000
 -11   4  -1      16    1200                                                       -1230    1.86    0.00  1.0000
  11  -4  -1      17    1560                                                        -700    1.88    0.00  1.0000
  11   4   1    2284    1340                                                        1920   -1.86    0.00  1.0000
 -11   4  -1    5586    1670                                                        5009    1.86    0.00  1.0000
  11  -4  -1      17    1060                                                        -590    1.88    0.00  1.0000
  11   4   1    1547    1840                                                        1250   -1.86    0.00  1.0000
 -11  -4   1      17    1040                                                       -2450   -1.89    0.00  1.0000
  11   4   1     764     970                                                         560   -1.86    0.00  1.0000
 -11  -4   1      17    1920                                                        -160   -1.89    0.00  1.0000
  12   4  -1    5031    1480                                                        4560    1.59    0.00  1.0000
 -12  -4  -1    1592    1220                                                        1330   -1.60    0.00  1.0000
  12  -4   1    1006    1250                                                         800    1.60    0.00  1.0000
  12  -4   1    2651    1890                                                        2310    1.60    0.00  1.0000
 -12  -4  -1    2469    2440                                                        2140   -1.60    0.00  1.0000
  12   4  -1    2595    1070                                                        2260    1.59    0.00  1.0000
 -12   4   1      12    1390                                                        -180   -1.60    0.00  1.0000
  12   4  -1    3076    2200                                                        2710    1.59    0.00  1.0000
 -12   4   1    5371    1950                                                        4880   -1.60    0.00  1.0000
 -12  -4   1    2958    2350                                                        2600    1.59    0.00  1.0000
  12  -4  -1    2716    1770                                                        2370   -1.60    0.00  1.0000
  12  -4  -1    2833    1210                                                        2480   -1.60    0.00  1.0000
  12   4   1    5423    1500                                                        4930   -1.60    0.00  1.0000
  12   4   1     455    1060                                                         320   -1.60    0.00  1.0000
 -12  -4   1    2165    1200                                                        1860    1.59    0.00  1.0000
  12   4   1    4456    2280                                                        4010   -1.60    0.00  1.0000
 -12   4  -1      12    1980                                                        -480    1.60    0.00  1.0000
 -12   4  -1    6197    1990                                                        5669    1.60    0.00  1.0000
 -13  -4  -1    6307    4030                                                        6529    0.64    0.00  1.0000
  13  -4   1    5450    1520                                                        5669   -0.68    0.00  1.0000
 -13   4   1     639    1560                                                         710   -0.63    0.00  1.0000
  13   4  -1    2683    1200                                                        2830    0.65    0.00  1.0000
  13   4  -1    3219    1530                                                        3380    0.65    0.00  1.0000
  13  -4   1    1890    2120                                                        2020   -0.68    0.00  1.0000
  13   4  -1     272    2440                                                         320    0.65    0.00  1.0000
 -13  -4  -1     217    1400                                                         260    0.64    0.00  1.0000
  13   4   1    1646    2270                                                        1760    0.64    0.00  1.0000
  13  -4  -1     611    1980                                                         680   -0.63    0.00  1.0000
 -13  -4   1    1761    1340                                                        1880    0.65    0.00  1.0000
  13   4   1    3484    1310                                                        3650    0.64    0.00  1.0000
  13  -4  -1       2    1300                                                         -40   -0.63    0.00  1.0000
 -13   4  -1    1977    1940                                                        2110   -0.68    0.00  1.0000
  13   4   1    5178    1910                                                        5379    0.64    0.00  1.0000
 -13  -4   1     467    3160                                                         530    0.65    0.00  1.0000
 -13   4  -1    1591    1590                                                        1710   -0.68    0.00  1.0000
  14   4  -1   20790    2340                                                       19748   -1.69    0.00  1.0000
 -14  -4  -1   18625    2100                                                       17648    1.67    0.00  1.0000
 -14  -4  -1   22698    4060                                                       21618    1.67    0.00  1.0000
  14   4  -1   18829    2310                                                       17838   -1.69    0.00  1.0000
 -14   4   1   21691    2300                                                       20618    1.70    0.00  1.0000
  14  -4   1   21320    2600                                                       20278   -1.66    0.00  1.0000
  14  -4   1   17049    2900                                                       16118   -1.66    0.00  1.0000
  14   4  -1   24009    4780                                                       22888   -1.69    0.00  1.0000
 -14   4   1   21845    2850                                                       20768    1.70    0.00  1.0000
  14  -4  -1   21414    2580                                                       20348    1.70    0.00  1.0000
 -14  -4   1   19435    2970                                                       18428   -1.69    0.00  1.0000
 -14  -4   1   20524    2460                                                       19488   -1.69    0.00  1.0000
 -14   4  -1   21177    2800                                                       20138   -1.66    0.00  1.0000
  14  -4  -1   21568    4160                                                       20498    1.70    0.00  1.0000
  14   4   1   19498    2260                                                       18498    1.67    0.00  1.0000
 -14   4  -1   16359    2180                                                       15448   -1.66    0.00  1.0000
  14   4   1   21356    2390                                                       20308    1.67    0.00  1.0000
 -14  -4   1   20021    3660                                                       18998   -1.69    0.00  1.0000
  14   4   1   19488    3350                                                       18488    1.67    0.00  1.0000
  15   4  -1      19    1930                                                         -40   -2.01    0.00  1.0000
 -15  -4  -1      18    1630                                                       -1410   -1.97    0.00  1.0000
 -15   4   1      18    1910                                                       -1630    1.98    0.00  1.0000
 -15   4   1      18    2530                                                        -460    1.98    0.00  1.0000
  15   4  -1      19    2760                                                        -790   -2.01    0.00  1.0000
 -15   4   1      18    4270                                                       -3290    1.98    0.00  1.0000
  15   4  -1      19    1830                                                       -2100   -2.01    0.00  1.0000
  15  -4   1    1450    1590                                                        1780    1.98    0.00  1.0000
  15  -4   1      18    3080                                                        -590    1.98    0.00  1.0000
 -15   4  -1      18    2450                                                       -2320    1.98    0.00  1.0000
  15  -4  -1     491    2530                                                         690    1.98    0.00  1.0000
 -15  -4   1    2063    2640                                                        2460   -2.01    0.00  1.0000
  15   4   1     131    2940                                                         240   -1.97    0.00  1.0000
 -15   4  -1      18    1940                                                        -590    1.98    0.00  1.0000
 -15  -4   1    2329    1730                                                        2750   -2.01    0.00  1.0000
 -15  -4   1    7649    4120                                                        8399   -2.01    0.00  1.0000
  15   4   1     863    1550                                                        1120   -1.97    0.00  1.0000
  15  -4  -1      18    1720                                                        -100    1.98    0.00  1.0000
  15   4   1      19    1870                                                          70   -1.97    0.00  1.0000
  16  -4   1    7059    3200                                                        6569    1.37    0.00  1.0000
 -16  -4  -1    9615    3270                                                        9039   -1.37    0.00  1.0000
  16   4  -1   14238    1980                                                       13539    1.37    0.00  1.0000
 -16  -4  -1    7642    2060                                                        7129   -1.37    0.00  1.0000
  16   4  -1    9890    2490                                                        9309    1.37    0.00  1.0000
 -16   4   1    9043    3110                                                        8489   -1.36    0.00  1.0000
  16   4  -1    6914    3630                                                        6429    1.37    0.00  1.0000
 -16   4   1    8392    2440                                                        7859   -1.36    0.00  1.0000
  16  -4   1    6581    2160                                                        6109    1.37    0.00  1.0000
 -16  -4   1    6374    3190                                                        5909    1.37    0.00  1.0000
  16   4   1    3988    3520                                                        3620   -1.37    0.00  1.0000
  16  -4  -1    8806    2120                                                        8259   -1.36    0.00  1.0000
 -16  -4   1    5917    2030                                                        5469    1.37    0.00  1.0000
 -16  -4   1   13202    4840                                                       12529    1.37    0.00  1.0000
  16   4   1    4637    2270                                                        4240   -1.37    0.00  1.0000
  16  -4  -1    2028    2980                                                        1770   -1.36    0.00  1.0000
  16   4   1   10502    1890                                                        9899   -1.37    0.00  1.0000
  16  -4  -1    8930    3140                                                        8379   -1.36    0.00  1.0000
 -16   4  -1    8600    2370                                                        8059    1.37    0.00  1.0000
 -16   4  -1    7245    3000                                                        6749    1.37    0.00  1.0000
   1  -5   1    8369     470                                                        4260  -12.07    0.00  1.0000
   1   5  -1    6879     460                                                        3210  -12.10    0.00  1.0000
  -1  -5  -1    7882     670                                                        3910  -12.09    0.00  1.0000
  -1  -5  -1    8641     490                                                        4450  -12.09    0.00  1.0000
   1   5   1    8151     540                                                        4100  -12.09    0.00  1.0000
   1  -5  -1    7859     500                                                        3890  -12.10    0.00  1.0000
  -1   5  -1    8967     500                                                        4690  -12.07    0.00  1.0000
   1   5   1    8165     730                                                        4110  -12.09    0.00  1.0000
  -1  -5   1    7659     420                                                        3750  -12.10    0.00  1.0000
  -1  -5   1    7416     720                                                        3580  -12.10    0.00  1.0000
   2  -5   1  379779   21748                                                      468363  -31.36    0.00  1.0000
  -2  -5  -1  371991   21698                                                      459714  -31.36    0.00  1.0000
  -2  -5  -1  386216   22018                                                      475512  -31.36    0.00  1.0000
   2   5  -1  388010   22108                                                      477452   31.34    0.00  1.0000
   2   5  -1  366507   21728                                                      453565   31.34    0.00  1.0000
   2  -5   1  370313   21718                                                      457844  -31.36    0.00  1.0000
  -2   5   1  392037   21798                                                      481852   31.32    0.00  1.0000
   2  -5  -1  391622   21788                                                      481392   31.32    0.00  1.0000
  -2  -5   1  364413   21728                                                      451235   31.34    0.00  1.0000
  -2   5  -1  382229   21728                                                      471083  -31.36    0.00  1.0000
   2   5   1  383387   22028                                                      472373  -31.36    0.00  1.0000
  -2  -5   1  384541   22028                                                      473603   31.34    0.00  1.0000
  -2   5  -1  381806   21748                                                      470613  -31.36    0.00  1.0000
   2  -5  -1  377088   21748                                                      465263   31.32    0.00  1.0000
   2   5   1  367289   21698                                                      454485  -31.36    0.00  1.0000
   3   5  -1   12122    1990                                                       20348   15.01    0.00  1.0000
  -3  -5  -1   12329    1220                                                       20618   15.02    0.00  1.0000
   3  -5   1   12029    1330                                                       20208   14.98    0.00  1.0000
   3   5  -1   12238    1340                                                       20498   15.01    0.00  1.0000
   3  -5   1   12060    1390                                                       20248   14.98    0.00  1.0000
  -3   5   1   14317    1540                                                       23168   15.02    0.00  1.0000
  -3  -5  -1   13058    1970                                                       21558   15.02    0.00  1.0000
  -3   5   1   13260    1390                                                       21818   15.02    0.00  1.0000
  -3  -5  -1   13674    1210                                                       22348   15.02    0.00  1.0000
   3  -5  -1   13229    1400                                                       21778   15.02    0.00  1.0000
   3   5   1   12709    1260                                                       21108   15.02    0.00  1.0000
   3  -5  -1   12592    1480                                                       20958   15.02    0.00  1.0000
  -3   5  -1   12462    1400                                                       20768   14.98    0.00  1.0000
   3   5   1   14035    1990                                                       22808   15.02    0.00  1.0000
  -3   5  -1   12602    1410                                                       20948   14.98    0.00  1.0000
  -3  -5   1   14186    1290                                                       22998   15.01    0.00  1.0000
  -3  -5   1   12532    1970                                                       20878   15.01    0.00  1.0000
  -4  -5  -1  270761   15488                                                      319568   20.72    0.00  1.0000
  -4  -5  -1  269353   15018                                                      318038   20.72    0.00  1.0000
   4  -5   1  272146   15108                                                      321058   20.71    0.00  1.0000
   4  -5   1  272726   15208                                                      321688   20.71    0.00  1.0000
   4   5  -1  275958   14988                                                      325177  -20.70    0.00  1.0000
  -4   5   1  289414   15128                                                      339716  -20.68    0.00  1.0000
   4   5  -1  279137   15528                                                      328627  -20.70    0.00  1.0000
   4   5  -1  263139   15178                                                      311249  -20.70    0.00  1.0000
  -4  -5   1  274586   14988                                                      323688  -20.70    0.00  1.0000
  -4   5  -1  279413   15118                                                      328947   20.71    0.00  1.0000
  -4  -5   1  275369   15498                                                      324538  -20.70    0.00  1.0000
   4  -5  -1  272259   15108                                                      321108  -20.68    0.00  1.0000
  -4  -5   1  270296   15088                                                      319028  -20.70    0.00  1.0000
   4   5   1  278376   15518                                                      327837   20.72    0.00  1.0000
   4  -5  -1  271062   15148                                                      319808  -20.68    0.00  1.0000
  -4   5  -1  270857   15118                                                      319658   20.71    0.00  1.0000
   4   5   1  263761   15058                                                      311959   20.72    0.00  1.0000
   4  -5  -1  273760   15108                                                      322738  -20.68    0.00  1.0000
   5   5  -1  295752   13219                                                      282182   -5.81    0.00  1.0000
   5  -5   1  298457   13509                                                      284792   -5.83    0.00  1.0000
   5   5  -1  293510   13329                                                      279992   -5.81    0.00  1.0000
  -5   5   1  298530   13429                                                      284862   -5.83    0.00  1.0000
  -5  -5  -1  300160   13259                                                      286421   -5.84    0.00  1.0000
   5   5  -1  296407   13829                                                      282822   -5.81    0.00  1.0000
  -5  -5  -1  298052   13789                                                      284362   -5.84    0.00  1.0000
  -5   5   1  285373   13379                                                      272013   -5.83    0.00  1.0000
  -5   5   1  300771   13359                                                      287051   -5.83    0.00  1.0000
   5  -5   1  302612   13349                                                      288851   -5.83    0.00  1.0000
   5  -5  -1  298192   13349                                                      284532   -5.83    0.00  1.0000
  -5   5  -1  293492   13429                                                      279942   -5.83    0.00  1.0000
   5  -5  -1  296391   13409                                                      282772   -5.83    0.00  1.0000
   5   5   1  298635   13809                                                      284931   -5.84    0.00  1.0000
   5   5   1  286379   13289                                                      272963   -5.84    0.00  1.0000
  -5  -5   1  297165   13219                                                      283562   -5.81    0.00  1.0000
  -5   5  -1  301886   13359                                                      288141   -5.83    0.00  1.0000
   5   5   1  303610   13249                                                      289791   -5.84    0.00  1.0000
   5  -5  -1  291957   13389                                                      278442   -5.83    0.00  1.0000
  -5  -5   1  302988   13819                                                      289251   -5.81    0.00  1.0000
  -6  -5  -1  200669   10119                                                      209819   -4.65    0.00  1.0000
   6   5  -1  207740   10099                                                      217018    4.64    0.00  1.0000
  -6   5   1  191970   10339                                                      200930    4.66    0.00  1.0000
  -6  -5  -1  216947   10789                                                      226457   -4.65    0.00  1.0000
   6   5  -1  203779   10229                                                      212969    4.64    0.00  1.0000
   6   5  -1  203603   10799                                                      212789    4.64    0.00  1.0000
  -6   5   1  209854   10259                                                      219218    4.66    0.00  1.0000
   6  -5   1  200894   10239                                                      210059   -4.66    0.00  1.0000
  -6   5  -1  216321   10459                                                      225827   -4.66    0.00  1.0000
  -6  -5   1  204317   10749                                                      213519    4.64    0.00  1.0000
   6   5   1  199965   10789                                                      209099   -4.65    0.00  1.0000
  -6   5  -1  187571   10279                                                      196430   -4.66    0.00  1.0000
  -6  -5   1  208523   10259                                                      217818    4.64    0.00  1.0000
   6  -5  -1  208602   10239                                                      217938    4.66    0.00  1.0000
   6  -5  -1  226649   10379                                                      236376    4.66    0.00  1.0000
   6   5   1  210685   10219                                                      220058   -4.65    0.00  1.0000
   6   5   1  204209   10129                                                      213439   -4.65    0.00  1.0000
  -6   5  -1  199760   10249                                                      208899   -4.66    0.00  1.0000
   7   5  -1   12458    1160                                                       12869   -0.84    0.00  1.0000
  -7  -5  -1   16624    2580                                                       17118   -0.88    0.00  1.0000
   7   5  -1   14997    1540                                                       15448   -0.84    0.00  1.0000
   7   5  -1   11946    2470                                                       12349   -0.84    0.00  1.0000
   7  -5   1   16918    2190                                                       17408   -0.86    0.00  1.0000
  -7   5   1   12287    1520                                                       12689   -0.83    0.00  1.0000
  -7  -5  -1   14439    1310                                                       14899   -0.88    0.00  1.0000
   7  -5   1   12714    1480                                                       13139   -0.86    0.00  1.0000
  -7   5   1   13123    1540                                                       13539   -0.83    0.00  1.0000
  -7   5  -1   10198    1690                                                       10579   -0.86    0.00  1.0000
  -7  -5   1   14151    2370                                                       14589   -0.84    0.00  1.0000
   7   5   1   12491    2480                                                       12919   -0.88    0.00  1.0000
   7   5   1   13425    1240                                                       13869   -0.88    0.00  1.0000
   7  -5  -1   13133    1450                                                       13549   -0.83    0.00  1.0000
   7  -5  -1   12848    1830                                                       13259   -0.83    0.00  1.0000
  -7   5  -1   12379    1570                                                       12799   -0.86    0.00  1.0000
  -7  -5   1   13619    1220                                                       14049   -0.84    0.00  1.0000
  -8   5   1     544     860                                                        1000    3.97    0.00  1.0000
   8   5  -1    1194    1340                                                        1840    3.98    0.00  1.0000
  -8  -5  -1      74     720                                                         -30   -3.95    0.00  1.0000
  -8   5   1    2488    1220                                                        3390    3.97    0.00  1.0000
   8  -5   1     708    1110                                                        1220   -3.98    0.00  1.0000
   8  -5   1     277     800                                                         620   -3.98    0.00  1.0000
   8   5  -1     150     800                                                         420    3.98    0.00  1.0000
  -8   5   1    2207    1270                                                        3060    3.97    0.00  1.0000
  -8  -5  -1      74    1270                                                        -350   -3.95    0.00  1.0000
   8   5  -1      41     620                                                         210    3.98    0.00  1.0000
   8   5   1     152     830                                                         420   -3.95    0.00  1.0000
  -8  -5   1     358    1220                                                         740    3.98    0.00  1.0000
   8  -5  -1     663    1030                                                        1160    3.97    0.00  1.0000
  -8  -5   1     310     690                                                         670    3.98    0.00  1.0000
  -8   5  -1      41    1200                                                         210   -3.98    0.00  1.0000
   8  -5  -1      74     770                                                         -70    3.97    0.00  1.0000
   8   5   1      74     680                                                         -70   -3.95    0.00  1.0000
  -8   5  -1     885     930                                                        1450   -3.98    0.00  1.0000
  -8   5  -1    2206    1150                                                        3060   -3.98    0.00  1.0000
   8   5   1    1174    1320                                                        1810   -3.95    0.00  1.0000
   9  -5   1    5534    1340                                                        4690    2.76    0.00  1.0000
  -9  -5  -1    1575     870                                                        1140    2.76    0.00  1.0000
  -9   5   1    7054    1410                                                        6099    2.75    0.00  1.0000
   9   5  -1    2564     780                                                        2010    2.71    0.00  1.0000
  -9   5   1    4912    1030                                                        4120    2.75    0.00  1.0000
  -9  -5  -1    6207    1690                                                        5309    2.76    0.00  1.0000
   9  -5   1    5011     990                                                        4210    2.76    0.00  1.0000
   9   5  -1    4451    1010                                                        3710    2.71    0.00  1.0000
   9   5  -1    4286    1650                                                        3560    2.71    0.00  1.0000
   9   5   1    5199    1620                                                        4380    2.76    0.00  1.0000
   9  -5  -1    4638     950                                                        3870    2.75    0.00  1.0000
  -9   5  -1    7690    1400                                                        6689    2.76    0.00  1.0000
   9   5   1    7231    1080                                                        6259    2.76    0.00  1.0000
  -9  -5   1    5410    1530                                                        4590    2.71    0.00  1.0000
   9   5   1    4214     840                                                        3480    2.76    0.00  1.0000
  -9   5  -1    5956    1150                                                        5079    2.76    0.00  1.0000
  -9   5  -1    1421    1790                                                        1010    2.76    0.00  1.0000
  10   5  -1   98451    6499                                                      102900   -3.23    0.00  1.0000
 -10  -5  -1   91273    6489                                                       95540    3.22    0.00  1.0000
  10  -5   1   98592    5349                                                      103070    3.25    0.00  1.0000
  10   5  -1   97952    5159                                                      102390   -3.23    0.00  1.0000
 -10   5   1  108424    6099                                                      113129   -3.26    0.00  1.0000
  10   5  -1   96475    5409                                                      100880   -3.23    0.00  1.0000
 -10   5   1  102219    5419                                                      106789   -3.26    0.00  1.0000
 -10   5   1   93350    5669                                                       97720   -3.26    0.00  1.0000
  10  -5   1  104207    6039                                                      108809    3.25    0.00  1.0000
 -10  -5  -1   95721    5219                                                      100090    3.22    0.00  1.0000
 -10  -5   1   94256    5179                                                       98610   -3.23    0.00  1.0000
 -10   5  -1  100616    6089                                                      105139    3.25    0.00  1.0000
  10   5   1   97521    5449                                                      101930    3.22    0.00  1.0000
  10  -5  -1  103823    5929                                                      108429   -3.26    0.00  1.0000
 -10  -5   1   92056    6339                                                       96360   -3.23    0.00  1.0000
  10  -5  -1  101143    5339                                                      105689   -3.26    0.00  1.0000
  10   5   1   99869    5209                                                      104330    3.22    0.00  1.0000
 -10   5  -1  100089    5439                                                      104600    3.25    0.00  1.0000
  10   5   1   98900    6459                                                      103340    3.22    0.00  1.0000
 -10   5  -1   92208    5629                                                       96540    3.25    0.00  1.0000
 -11  -5  -1   37383    2640                                                       35286   -2.54    0.00  1.0000
 -11   5   1   38019    3320                                                       35876   -2.57    0.00  1.0000
 -11   5   1   41106    2930                                                       38876   -2.57    0.00  1.0000
  11  -5   1   39710    2740                                                       37546   -2.54    0.00  1.0000
  11   5  -1   41500    4370                                                       39276   -2.55    0.00  1.0000
  11  -5   1   39268    3800                                                       37116   -2.54    0.00  1.0000
  11   5  -1   43309    2520                                                       41036   -2.55    0.00  1.0000
  11   5  -1   46236    3000                                                       43886   -2.55    0.00  1.0000
 -11  -5  -1   43212    4450                                                       40956   -2.54    0.00  1.0000
 -11   5  -1   37910    3250                                                       35796   -2.54    0.00  1.0000
 -11  -5   1   40956    4340                                                       38746   -2.55    0.00  1.0000
  11   5   1   41476    2550                                                       39266   -2.54    0.00  1.0000
 -11  -5   1   35842    2590                                                       33777   -2.55    0.00  1.0000
 -11   5  -1   41951    2910                                                       39726   -2.54    0.00  1.0000
  11   5   1   47687    4390                                                       45315   -2.54    0.00  1.0000
  11  -5  -1   37577    3640                                                       35446   -2.57    0.00  1.0000
  11  -5  -1   40129    2780                                                       37926   -2.57    0.00  1.0000
 -11   5  -1   45464    4310                                                       43146   -2.54    0.00  1.0000
 -12  -5  -1   75332    6249                                                       77192   -1.55    0.00  1.0000
 -12   5   1   63645    5569                                                       65333    1.53    0.00  1.0000
  12   5  -1   75299    4610                                                       77132    1.53    0.00  1.0000
  12   5  -1   75942    4230                                                       77782    1.53    0.00  1.0000
 -12  -5  -1   73031    4300                                                       74863   -1.55    0.00  1.0000
  12  -5   1   80139    4890                                                       82042   -1.54    0.00  1.0000
  12  -5   1   82244    5519                                                       84172   -1.54    0.00  1.0000
 -12   5   1   71722    5039                                                       73513    1.53    0.00  1.0000
  12   5  -1   77869    6039                                                       79732    1.53    0.00  1.0000
 -12   5  -1   69401    4680                                                       71173   -1.54    0.00  1.0000
  12  -5  -1   79141    5349                                                       81022    1.53    0.00  1.0000
 -12  -5   1   74549    6189                                                       76372    1.53    0.00  1.0000
  12   5   1   83276    4720                                                       85231   -1.55    0.00  1.0000
  12  -5  -1   76938    4460                                                       78792    1.53    0.00  1.0000
  12   5   1   73356    6179                                                       75192   -1.55    0.00  1.0000
  12   5   1   73890    4250                                                       75732   -1.55    0.00  1.0000
 -12  -5   1   75655    4290                                                       77492    1.53    0.00  1.0000
 -12   5  -1   85980    6049                                                       87951   -1.54    0.00  1.0000
 -12   5  -1   68581    4900                                                       70343   -1.54    0.00  1.0000
 -13  -5  -1    2756    2890                                                        2980    0.97    0.00  1.0000
  13   5  -1    1544    1510                                                        1720    1.01    0.00  1.0000
  13   5  -1       5    1090                                                        -850    1.01    0.00  1.0000
  13   5  -1     255    2280                                                         330    1.01    0.00  1.0000
 -13   5   1     228    1440                                                         300    1.03    0.00  1.0000
  13  -5   1       4    1960                                                       -1250    0.91    0.00  1.0000
  13  -5   1       4    1310                                                        -850    0.91    0.00  1.0000
 -13  -5  -1       4    1320                                                       -1240    0.97    0.00  1.0000
 -13   5  -1       4    1580                                                         -50    0.91    0.00  1.0000
  13  -5  -1       5    1910                                                       -1250    1.03    0.00  1.0000
  13   5   1       4    2320                                                        -460    0.97    0.00  1.0000
  13   5   1    1323    2230                                                        1480    0.97    0.00  1.0000
  13  -5  -1       5    1400                                                        -470    1.03    0.00  1.0000
 -13   5  -1       4    1930                                                        -300    0.91    0.00  1.0000
  13   5   1     937    1230                                                        1070    0.97    0.00  1.0000
 -13  -5   1       5    1270                                                        -980    1.01    0.00  1.0000
 -13  -5   1     802    2670                                                         930    1.01    0.00  1.0000
 -14  -5  -1     264    3310                                                         270    0.09    0.00  1.0000
 -14   5   1    8283    3000                                                        8309   -0.07    0.00  1.0000
  14   5  -1    3089    2600                                                        3110   -0.09    0.00  1.0000
 -14   5   1    3623    2250                                                        3640   -0.07    0.00  1.0000
  14  -5   1     803    2270                                                         820    0.14    0.00  1.0000
  14   5  -1    1535    1340                                                        1550   -0.09    0.00  1.0000
  14  -5   1    1824    1560                                                        1850    0.14    0.00  1.0000
 -14   5   1    1389    1780                                                        1400   -0.07    0.00  1.0000
  14   5  -1    1744    1660                                                        1760   -0.09    0.00  1.0000
 -14  -5  -1    1505    1530                                                        1520    0.09    0.00  1.0000
  14  -5  -1    1977    1560                                                        1990   -0.07    0.00  1.0000
  14   5   1    3328    1700                                                        3350    0.09    0.00  1.0000
 -14   5  -1    7338    2570                                                        7389    0.14    0.00  1.0000
 -14   5  -1    3276    2230                                                        3310    0.14    0.00  1.0000
  14   5   1    1326    2770                                                        1340    0.09    0.00  1.0000
 -14   5  -1    1298    1790                                                        1320    0.14    0.00  1.0000
 -14  -5   1       0    2960                                                       -1810   -0.09    0.00  1.0000
  14   5   1    2750    1370                                                        2770    0.09    0.00  1.0000
  14  -5  -1    1389    2290                                                        1400   -0.07    0.00  1.0000
 -14  -5   1     452    1450                                                         460   -0.09    0.00  1.0000
  15  -5   1    1734    2610                                                        1730   -0.02    0.00  1.0000
 -15   5   1       0    1990                                                        -820   -0.09    0.00  1.0000
 -15  -5  -1    2034    1730                                                        2020   -0.07    0.00  1.0000
  15  -5   1    5456    1930                                                        5449   -0.02    0.00  1.0000
 -15   5   1       0    3380                                                       -1430   -0.09    0.00  1.0000
  15   5  -1    1370    1670                                                        1360   -0.07    0.00  1.0000
 -15  -5  -1    7726    4640                                                        7699   -0.07    0.00  1.0000
  15   5  -1    1521    1890                                                        1510   -0.07    0.00  1.0000
  15   5  -1    3286    2980                                                        3270   -0.07    0.00  1.0000
 -15   5   1    2329    2530                                                        2310   -0.09    0.00  1.0000
 -15  -5   1    3817    2600                                                        3800   -0.07    0.00  1.0000
 -15  -5   1    3407    2080                                                        3390   -0.07    0.00  1.0000
 -15   5  -1    3316    2580                                                        3310   -0.02    0.00  1.0000
  15   5   1    3027    1670                                                        3010   -0.07    0.00  1.0000
  15   5   1    2395    1970                                                        2380   -0.07    0.00  1.0000
 -15   5  -1       0    2590                                                       -3210   -0.02    0.00  1.0000
  15  -5  -1       0    2460                                                        -520   -0.09    0.00  1.0000
 -15  -5   1    6802    3880                                                        6779   -0.07    0.00  1.0000
 -15   5  -1       0    1890                                                       -2810   -0.02    0.00  1.0000
  15   5   1    1311    2940                                                        1300   -0.07    0.00  1.0000
  15  -5  -1    4025    1700                                                        4000   -0.09    0.00  1.0000
 -16  -5  -1       3    1860                                                       -2310   -0.76    0.00  1.0000
 -16  -5  -1    3446    4750                                                        3640   -0.76    0.00  1.0000
  16   5  -1     422    1660                                                         490    0.74    0.00  1.0000
 -16   5   1       3    2940                                                        -790    0.76    0.00  1.0000
  16   5  -1       3    2090                                                       -1350    0.74    0.00  1.0000
  16  -5   1       3    2950                                                        -750   -0.76    0.00  1.0000
  16  -5   1    1358    1870                                                        1480   -0.76    0.00  1.0000
 -16   5   1       3    2190                                                         -60    0.76    0.00  1.0000
 -16  -5  -1       3    3150                                                        -990   -0.76    0.00  1.0000
  16   5  -1     835    3590                                                         930    0.74    0.00  1.0000
 -16   5  -1       3    2770                                                       -2000   -0.76    0.00  1.0000
 -16   5  -1    4558    2620                                                        4780   -0.76    0.00  1.0000
 -16  -5   1       3    1830                                                       -1810    0.74    0.00  1.0000
 -16   5  -1    3544    2400                                                        3740   -0.76    0.00  1.0000
  16  -5  -1       3    1770                                                       -3600    0.76    0.00  1.0000
 -16  -5   1    4884    4430                                                        5109    0.74    0.00  1.0000
 -16  -5   1    1370    3160                                                        1490    0.74    0.00  1.0000
  16   5   1       3    2070                                                       -1860   -0.76    0.00  1.0000
  16   5   1    2562    3540                                                        2730   -0.76    0.00  1.0000
  16   5   1    3631    1760                                                        3830   -0.76    0.00  1.0000
   0  -6   1  113194    2490                                                       53495  -48.41    0.00  1.0000
   0  -6  -1   98707    2780                                                       43686   48.42    0.00  1.0000
   0  -6  -1  111890    2770                                                       52595   48.42    0.00  1.0000
   0  -6   1  113180    2550                                                       53485  -48.41    0.00  1.0000
   1  -6   1    2873     920                                                       11719   25.19    0.00  1.0000
  -1   6   1    2154    1360                                                       10199   25.16    0.00  1.0000
  -1  -6  -1    2500     740                                                       10949  -25.19    0.00  1.0000
   1   6  -1    1646     860                                                        9059  -25.17    0.00  1.0000
  -1  -6  -1    1910    1280                                                        9669  -25.19    0.00  1.0000
   1  -6   1    2324     860                                                       10579   25.19    0.00  1.0000
   1  -6  -1    1848     880                                                        9519   25.16    0.00  1.0000
  -1  -6   1    1854     790                                                        9539  -25.17    0.00  1.0000
   1  -6  -1    2539    1060                                                       11019   25.16    0.00  1.0000
   1  -6  -1    2592    1130                                                       11129   25.16    0.00  1.0000
  -1   6  -1    2542     880                                                       11039   25.19    0.00  1.0000
  -1  -6   1    1776    1330                                                        9359  -25.17    0.00  1.0000
   1   6   1    2274     780                                                       10469  -25.19    0.00  1.0000
   1   6   1    2462    1430                                                       10869  -25.19    0.00  1.0000
  -2  -6  -1    5812     310                                                        -270  -35.09    0.00  1.0000
   2   6  -1   10480     800                                                         690   35.09    0.00  1.0000
  -2   6   1   11831     750                                                        1070  -35.08    0.00  1.0000
   2  -6   1    9730     470                                                         510   35.06    0.00  1.0000
   2   6  -1   11532     450                                                         980   35.09    0.00  1.0000
  -2  -6  -1    6933     680                                                          50  -35.09    0.00  1.0000
   2   6   1    9240     770                                                         400  -35.09    0.00  1.0000
  -2  -6   1    8841     360                                                         320   35.09    0.00  1.0000
   2  -6  -1   11215     510                                                         890  -35.08    0.00  1.0000
  -2   6  -1    9083     640                                                         370   35.06    0.00  1.0000
  -2   6  -1    5803     800                                                        -160   35.06    0.00  1.0000
  -2  -6   1   12000     780                                                        1120   35.09    0.00  1.0000
   2   6   1    7246     370                                                          80  -35.09    0.00  1.0000
   2  -6  -1   11697     640                                                        1030  -35.08    0.00  1.0000
  -3   6   1    2321    1200                                                        7639  -18.20    0.00  1.0000
  -3  -6  -1    2517     690                                                        8009   18.24    0.00  1.0000
   3   6  -1    1878     900                                                        6819   18.21    0.00  1.0000
  -3   6   1    2055     760                                                        7149  -18.20    0.00  1.0000
   3  -6   1    2757    1000                                                        8429  -18.23    0.00  1.0000
   3   6  -1    1631    1070                                                        6339   18.21    0.00  1.0000
   3  -6   1    2866     900                                                        8619  -18.23    0.00  1.0000
  -3  -6  -1    2422     740                                                        7839   18.24    0.00  1.0000
  -3  -6  -1    2926    1630                                                        8729   18.24    0.00  1.0000
   3  -6  -1    1406     720                                                        5879  -18.20    0.00  1.0000
  -3   6  -1    2976    1010                                                        8809  -18.23    0.00  1.0000
   3   6   1    2863     800                                                        8619   18.24    0.00  1.0000
   3   6   1    3474    1680                                                        9659   18.24    0.00  1.0000
  -3   6  -1    3110     980                                                        9039  -18.23    0.00  1.0000
  -3  -6   1    2613     830                                                        8169   18.21    0.00  1.0000
   3  -6  -1    2387    1100                                                        7759  -18.20    0.00  1.0000
  -3  -6   1    1326    1030                                                        5719   18.21    0.00  1.0000
   4   6  -1   17684    1080                                                       10849  -13.29    0.00  1.0000
   4  -6   1   17485    1130                                                       10709  -13.26    0.00  1.0000
  -4  -6  -1   12583    1200                                                        6959   13.26    0.00  1.0000
  -4   6   1   14360     960                                                        8289   13.27    0.00  1.0000
  -4   6   1   21863    1720                                                       14179   13.27    0.00  1.0000
   4   6  -1   17697    1990                                                       10859  -13.29    0.00  1.0000
   4  -6   1   15150    1140                                                        8899  -13.26    0.00  1.0000
  -4  -6  -1   16267     870                                                        9759   13.26    0.00  1.0000
   4  -6   1   13518     960                                                        7659  -13.26    0.00  1.0000
   4  -6  -1   18869    1090                                                       11789   13.27    0.00  1.0000
  -4  -6   1   17863     760                                                       10989  -13.29    0.00  1.0000
  -4  -6   1   19497    1890                                                       12279  -13.29    0.00  1.0000
   4   6   1   14575     960                                                        8459   13.26    0.00  1.0000
  -4   6  -1   14377     910                                                        8309  -13.26    0.00  1.0000
   4   6   1   12812    1230                                                        7129   13.26    0.00  1.0000
   5   6  -1   16503    1330                                                       22388   -9.74    0.00  1.0000
  -5  -6  -1   19525    2450                                                       25887   -9.74    0.00  1.0000
  -5   6   1   17875    1890                                                       23988    9.75    0.00  1.0000
   5   6  -1   15133    1600                                                       20788   -9.74    0.00  1.0000
   5  -6   1   17961    1670                                                       24078    9.74    0.00  1.0000
  -5   6   1   17349    1700                                                       23378    9.75    0.00  1.0000
   5   6  -1   18917    2550                                                       25187   -9.74    0.00  1.0000
  -5  -6  -1   17725    1420                                                       23808   -9.74    0.00  1.0000
  -5  -6   1   18900    2450                                                       25167   -9.74    0.00  1.0000
  -5   6  -1   18653    1730                                                       24878    9.74    0.00  1.0000
  -5   6  -1   16935    1810                                                       22888    9.74    0.00  1.0000
   5   6   1   17976    1550                                                       24098   -9.74    0.00  1.0000
   5  -6  -1   15949    1780                                                       21748    9.75    0.00  1.0000
   5  -6  -1   14192    1830                                                       19688    9.75    0.00  1.0000
  -5  -6   1   15825    1360                                                       21598   -9.74    0.00  1.0000
   5   6   1   16417    2460                                                       22288   -9.74    0.00  1.0000
   5  -6  -1   18342    1650                                                       24528    9.75    0.00  1.0000
   7   6  -1   81440    3810                                                       73753    6.36    0.00  1.0000
  -7   6   1   83186    4080                                                       75402   -6.37    0.00  1.0000
  -7  -6  -1   83539    3870                                                       75832    6.29    0.00  1.0000
   7   6  -1   87570    4950                                                       79592    6.36    0.00  1.0000
   7  -6   1   90530    4480                                                       82472   -6.31    0.00  1.0000
   7   6  -1   77475    4010                                                       69983    6.36    0.00  1.0000
  -7  -6  -1   86833    4810                                                       78972    6.29    0.00  1.0000
  -7   6   1   96803    4280                                                       88391   -6.37    0.00  1.0000
   7  -6   1   82035    4030                                                       74373   -6.31    0.00  1.0000
  -7  -6   1   86542    4790                                                       78612    6.36    0.00  1.0000
   7   6   1   77131    3960                                                       69733    6.29    0.00  1.0000
  -7   6  -1   82737    4090                                                       75042   -6.31    0.00  1.0000
   7   6   1   87598    4890                                                       79702    6.29    0.00  1.0000
  -7  -6   1   78717    3820                                                       71163    6.36    0.00  1.0000
   7   6   1   84672    3860                                                       76912    6.29    0.00  1.0000
   7  -6  -1   84320    4020                                                       76482   -6.37    0.00  1.0000
  -7   6  -1   93137    4190                                                       84961   -6.31    0.00  1.0000
   7  -6  -1   87395    4510                                                       79412   -6.37    0.00  1.0000
   8  -6   1    6122    1010                                                        7009   -2.52    0.00  1.0000
   8   6  -1    4832    1580                                                        5609   -2.48    0.00  1.0000
   8  -6   1    5982    1360                                                        6859   -2.52    0.00  1.0000
  -8  -6  -1    3414    1510                                                        4080    2.50    0.00  1.0000
   8   6  -1    6081    1030                                                        6949   -2.48    0.00  1.0000
  -8   6   1    6133    1080                                                        7009    2.49    0.00  1.0000
   8   6  -1    5651     800                                                        6489   -2.48    0.00  1.0000
  -8  -6  -1    5381     880                                                        6209    2.50    0.00  1.0000
  -8   6   1    6826    1320                                                        7749    2.49    0.00  1.0000
  -8   6   1    8474    1400                                                        9499    2.49    0.00  1.0000
   8   6   1    5409     990                                                        6239    2.50    0.00  1.0000
  -8  -6   1    6737     850                                                        7649   -2.48    0.00  1.0000
  -8   6  -1    3365    1130                                                        4030   -2.52    0.00  1.0000
  -8  -6   1    7131    1530                                                        8069   -2.48    0.00  1.0000
  -8   6  -1    5479    1130                                                        6319   -2.52    0.00  1.0000
   8  -6  -1    6489    1060                                                        7389    2.49    0.00  1.0000
  -8   6  -1    9341    1430                                                       10429   -2.52    0.00  1.0000
   8  -6  -1    6395    1170                                                        7289    2.49    0.00  1.0000
   8   6   1    5288     840                                                        6109    2.50    0.00  1.0000
   8   6   1    4509    1550                                                        5269    2.50    0.00  1.0000
  -9   6   1    5458    1110                                                        4440    3.34    0.00  1.0000
   9  -6   1    5601     990                                                        4570    3.33    0.00  1.0000
  -9  -6  -1    5105     910                                                        4120   -3.34    0.00  1.0000
   9   6  -1    5817    1670                                                        4770   -3.32    0.00  1.0000
   9   6  -1    5596     820                                                        4570   -3.32    0.00  1.0000
   9  -6   1    7751    1370                                                        6529    3.33    0.00  1.0000
  -9   6   1    9109    1480                                                        7779    3.34    0.00  1.0000
   9   6  -1    6169    1100                                                        5089   -3.32    0.00  1.0000
   9   6   1    6673    1730                                                        5539   -3.34    0.00  1.0000
  -9  -6   1    4281     860                                                        3390   -3.32    0.00  1.0000
  -9   6  -1    6328    1190                                                        5229    3.33    0.00  1.0000
   9  -6  -1    5745    1310                                                        4700    3.34    0.00  1.0000
   9   6   1    6596    1060                                                        5469   -3.34    0.00  1.0000
   9  -6  -1    5380    1030                                                        4370    3.34    0.00  1.0000
   9   6   1    5682     840                                                        4640   -3.34    0.00  1.0000
 -10  -6  -1    1554    1810                                                        1230   -2.00    0.00  1.0000
  10   6  -1    1917     810                                                        1550    2.03    0.00  1.0000
 -10  -6  -1     482     930                                                         310   -2.00    0.00  1.0000
  10  -6   1    1980    1070                                                        1610    2.01    0.00  1.0000
  10  -6   1    2739    1450                                                        2300    2.01    0.00  1.0000
  10   6  -1    2403    1090                                                        1990    2.03    0.00  1.0000
 -10   6   1    1841    1170                                                        1480   -2.04    0.00  1.0000
  10  -6  -1    5796    1450                                                        5139   -2.04    0.00  1.0000
 -10  -6   1    1627     900                                                        1290    2.03    0.00  1.0000
 -10   6  -1      19    1140                                                        -280    2.01    0.00  1.0000
 -10  -6   1    3048    1700                                                        2580    2.03    0.00  1.0000
  10  -6  -1    2461    1020                                                        2040   -2.04    0.00  1.0000
  10   6   1    3019    1110                                                        2560   -2.00    0.00  1.0000
 -10   6  -1      19    1560                                                       -1350    2.01    0.00  1.0000
  10   6   1    5209    1820                                                        4600   -2.00    0.00  1.0000
  10   6   1     593     870                                                         400   -2.00    0.00  1.0000
 -11   6   1    3466    1710                                                        3810   -1.33    0.00  1.0000
  11   6  -1    1215    1990                                                        1420    1.32    0.00  1.0000
 -11   6   1       8    1320                                                        -530   -1.33    0.00  1.0000
 -11  -6  -1    4868    2170                                                        5289    1.38    0.00  1.0000
  11   6  -1    1234    1230                                                        1440    1.32    0.00  1.0000
  11   6  -1    1206     920                                                        1410    1.32    0.00  1.0000
  11  -6   1       9    1060                                                        -570   -1.40    0.00  1.0000
 -11  -6  -1     110    1060                                                         180    1.38    0.00  1.0000
  11  -6   1     444    1550                                                         580   -1.40    0.00  1.0000
 -11   6  -1       9    1270                                                        -750   -1.40    0.00  1.0000
  11   6   1    1197     940                                                        1410    1.38    0.00  1.0000
 -11   6  -1    2105    1650                                                        2390   -1.40    0.00  1.0000
  11  -6  -1       8    1480                                                        -760   -1.33    0.00  1.0000
 -11  -6   1       8    1020                                                       -1260    1.32    0.00  1.0000
 -11  -6   1    3079    2050                                                        3400    1.32    0.00  1.0000
  11  -6  -1     593    1120                                                         740   -1.33    0.00  1.0000
  11   6   1    3825    1240                                                        4200    1.38    0.00  1.0000
  11   6   1    1105    2020                                                        1310    1.38    0.00  1.0000
  12  -6   1    4618    1910                                                        4500    0.40    0.00  1.0000
 -12   6   1    2934    1540                                                        2840   -0.40    0.00  1.0000
  12   6  -1    6191    1520                                                        6049    0.42    0.00  1.0000
 -12  -6  -1    1874    2520                                                        1790   -0.45    0.00  1.0000
  12  -6   1    5498    1470                                                        5369    0.40    0.00  1.0000
 -12   6   1    4649    1920                                                        4530   -0.40    0.00  1.0000
  12   6  -1    4491    1130                                                        4370    0.42    0.00  1.0000
 -12  -6  -1    5079    1250                                                        4940   -0.45    0.00  1.0000
 -12   6  -1    3584    1900                                                        3480    0.40    0.00  1.0000
  12   6   1    7751    1530                                                        7579   -0.45    0.00  1.0000
  12  -6  -1    6389    2230                                                        6249   -0.40    0.00  1.0000
  12   6   1    6010    1190                                                        5859   -0.45    0.00  1.0000
 -12  -6   1    1622    2210                                                        1550    0.42    0.00  1.0000
 -12  -6   1    6363    1240                                                        6219    0.42    0.00  1.0000
 -12   6  -1    3249    1570                                                        3150    0.40    0.00  1.0000
  12  -6  -1    3706    1750                                                        3600   -0.40    0.00  1.0000
  12   6   1    1392    2310                                                        1320   -0.45    0.00  1.0000
  13   6  -1     287    1510                                                         220    0.97    0.00  1.0000
 -13  -6  -1       4    1270                                                       -2320    0.97    0.00  1.0000
  13   6  -1       4    2320                                                       -1090    0.97    0.00  1.0000
 -13   6   1     899    2240                                                         780   -0.94    0.00  1.0000
  13   6  -1      43    1090                                                          20    0.97    0.00  1.0000
 -13   6   1       4    1540                                                        -670   -0.94    0.00  1.0000
  13  -6   1       4    1970                                                        -690   -0.90    0.00  1.0000
 -13  -6  -1    1201    2940                                                        1060    0.97    0.00  1.0000
  13  -6   1       4    1400                                                        -860   -0.90    0.00  1.0000
  13  -6  -1     341    1380                                                         270   -0.94    0.00  1.0000
 -13   6  -1       4    1950                                                        -140   -0.90    0.00  1.0000
  13   6   1       4    1150                                                         -60    0.97    0.00  1.0000
 -13  -6   1     966    2600                                                         840    0.97    0.00  1.0000
  13  -6  -1       4    1870                                                       -1020   -0.94    0.00  1.0000
 -13  -6   1       4    1230                                                       -1610    0.97    0.00  1.0000
  13   6   1    1190    2260                                                        1050    0.97    0.00  1.0000
 -13   6  -1       4    1540                                                       -2630   -0.90    0.00  1.0000
  14   6  -1    3038    1320                                                        2710   -1.41    0.00  1.0000
  14   6  -1    2283    1580                                                        2000   -1.41    0.00  1.0000
 -14   6   1     646    2180                                                         500    1.41    0.00  1.0000
 -14  -6  -1    2747    1510                                                        2440    1.39    0.00  1.0000
 -14  -6  -1    1548    3330                                                        1320    1.39    0.00  1.0000
 -14   6   1    1896    1850                                                        1640    1.41    0.00  1.0000
 -14   6   1    5815    2390                                                        5359    1.41    0.00  1.0000
  14  -6   1    4619    1560                                                        4220   -1.39    0.00  1.0000
  14   6  -1    3365    2790                                                        3020   -1.41    0.00  1.0000
  14  -6   1    3570    2240                                                        3220   -1.39    0.00  1.0000
 -14  -6   1    3397    1490                                                        3050   -1.41    0.00  1.0000
  14   6   1    3171    1430                                                        2840    1.39    0.00  1.0000
  14   6   1    3477    1690                                                        3130    1.39    0.00  1.0000
 -14   6  -1    2384    2190                                                        2100   -1.39    0.00  1.0000
  14   6   1    4443    2800                                                        4050    1.39    0.00  1.0000
 -14   6  -1    6245    1920                                                        5779   -1.39    0.00  1.0000
 -14   6  -1    4169    1870                                                        3790   -1.39    0.00  1.0000
  14  -6  -1    4960    2310                                                        4540    1.41    0.00  1.0000
  14  -6  -1    3807    1560                                                        3440    1.41    0.00  1.0000
 -14  -6   1       9    2930                                                       -3280   -1.41    0.00  1.0000
  15   6  -1    7203    1640                                                        7659   -1.22    0.00  1.0000
 -15  -6  -1    9643    4260                                                       10199   -1.28    0.00  1.0000
 -15   6   1    7178    2670                                                        7639    1.23    0.00  1.0000
  15   6  -1    6593    2030                                                        7029   -1.22    0.00  1.0000
  15  -6   1    4883    2690                                                        5299    1.34    0.00  1.0000
 -15   6   1    4206    2190                                                        4560    1.23    0.00  1.0000
  15  -6   1    5950    1820                                                        6409    1.34    0.00  1.0000
 -15   6   1    6142    2150                                                        6569    1.23    0.00  1.0000
  15   6  -1    4979    3270                                                        5359   -1.22    0.00  1.0000
 -15  -6  -1    4306    1750                                                        4680   -1.28    0.00  1.0000
 -15   6  -1    6519    2150                                                        6999    1.34    0.00  1.0000
 -15  -6   1    3778    2020                                                        4110   -1.22    0.00  1.0000
 -15   6  -1    4577    2540                                                        4980    1.34    0.00  1.0000
  15   6   1    5883    2010                                                        6319   -1.28    0.00  1.0000
 -15   6  -1    3830    2180                                                        4200    1.34    0.00  1.0000
  15  -6  -1    3019    2580                                                        3320    1.23    0.00  1.0000
  15   6   1    4651    3370                                                        5039   -1.28    0.00  1.0000
  15  -6  -1    4206    1730                                                        4560    1.23    0.00  1.0000
 -15  -6   1    3261    3780                                                        3570   -1.22    0.00  1.0000
 -16  -6  -1      14    1870                                                       -1660   -1.71    0.00  1.0000
 -16   6   1    1401    2900                                                        1690   -1.73    0.00  1.0000
 -16   6   1      47    2490                                                         110   -1.73    0.00  1.0000
  16   6  -1    1458    1740                                                        1750    1.71    0.00  1.0000
  16  -6   1      15    1950                                                       -3670    1.75    0.00  1.0000
 -16  -6  -1    7359    5219                                                        7999   -1.71    0.00  1.0000
  16   6  -1    1258    3550                                                        1530    1.71    0.00  1.0000
 -16   6   1     218    2160                                                         340   -1.73    0.00  1.0000
  16  -6   1      15    3300                                                        -510    1.75    0.00  1.0000
  16   6  -1    2102    2200                                                        2450    1.71    0.00  1.0000
  16   6   1    1696    1690                                                        2010   -1.71    0.00  1.0000
 -16   6  -1      15    2780                                                       -2240    1.75    0.00  1.0000
 -16  -6   1    1495    4630                                                        1790    1.71    0.00  1.0000
  16  -6  -1      14    1930                                                       -2700   -1.73    0.00  1.0000
 -16   6  -1      15    2210                                                       -1230    1.75    0.00  1.0000
  16   6   1    3796    3520                                                        4260   -1.71    0.00  1.0000
  16  -6  -1     834    2900                                                        1060   -1.73    0.00  1.0000
 -16  -6   1      14    3290                                                       -3320    1.71    0.00  1.0000
  16   6   1      14    2100                                                       -2380   -1.71    0.00  1.0000
 -16  -6   1      14    1810                                                       -1850    1.71    0.00  1.0000
   1   7  -1      45     440                                                         340   10.74    0.00  1.0000
  -1  -7  -1      37     610                                                         380   10.70    0.00  1.0000
   1  -7   1     107     430                                                         190   10.75    0.00  1.0000
  -1   7   1      77     970                                                         890   10.74    0.00  1.0000
   1  -7   1      95     550                                                         210   10.75    0.00  1.0000
  -1  -7  -1      94     330                                                         210   10.70    0.00  1.0000
   1  -7  -1     182     720                                                        1240   10.74    0.00  1.0000
  -1   7  -1      34     450                                                         400   10.75    0.00  1.0000
  -1  -7   1      39     690                                                         370   10.74    0.00  1.0000
   1  -7  -1      50     530                                                         760   10.74    0.00  1.0000
   1   7   1      66     750                                                         270   10.70    0.00  1.0000
   1   7   1      39     380                                                         370   10.70    0.00  1.0000
   1  -7  -1     545     440                                                         -10   10.74    0.00  1.0000
  -1  -7   1      53     390                                                         310   10.74    0.00  1.0000
  -2   7   1     260     960                                                        6569  -30.01    0.00  1.0000
   2   7  -1     948     860                                                        9169  -29.98    0.00  1.0000
   2  -7   1     327     890                                                        6889   29.99    0.00  1.0000
  -2  -7  -1     350    1470                                                        6999   30.00    0.00  1.0000
  -2  -7  -1      13     640                                                        4560   30.00    0.00  1.0000
   2  -7  -1      78     660                                                        5409  -30.01    0.00  1.0000
   2   7   1     272     710                                                        6629   30.00    0.00  1.0000
  -2   7  -1     418     900                                                        7289   29.99    0.00  1.0000
   2   7   1      40     980                                                        5029   30.00    0.00  1.0000
  -2  -7   1      85    1000                                                        5459  -29.98    0.00  1.0000
  -2  -7   1     226     760                                                        6379  -29.98    0.00  1.0000
  -2   7  -1     172     710                                                        6079   29.99    0.00  1.0000
   2  -7  -1     512    1070                                                        7679  -30.01    0.00  1.0000
  -3  -7  -1    4733    1790                                                       11319  -17.31    0.00  1.0000
  -3   7   1    4898    1330                                                       11569  -17.29    0.00  1.0000
   3   7  -1    6305    1080                                                       13699  -17.32    0.00  1.0000
   3  -7   1    6198    1070                                                       13539  -17.32    0.00  1.0000
   3  -7   1    4799    1130                                                       11429  -17.32    0.00  1.0000
   3   7  -1    4585    1890                                                       11099  -17.32    0.00  1.0000
   3  -7  -1    4697    1260                                                       11259  -17.29    0.00  1.0000
   3   7   1    4559     950                                                       11049  -17.31    0.00  1.0000
  -3   7  -1    5848    1220                                                       13019  -17.32    0.00  1.0000
  -3  -7   1    4431     960                                                       10859  -17.32    0.00  1.0000
  -3   7  -1    5547    1140                                                       12569  -17.32    0.00  1.0000
  -3  -7   1    5699    1830                                                       12799  -17.32    0.00  1.0000
   3  -7  -1    3168    1120                                                        8809  -17.29    0.00  1.0000
   3   7   1    3726    1830                                                        9729  -17.31    0.00  1.0000
  -4  -7  -1   41287    3430                                                       70013  -28.30    0.00  1.0000
   4   7  -1   36870    4210                                                       64204   28.28    0.00  1.0000
  -4  -7  -1   39563    4150                                                       67763  -28.30    0.00  1.0000
   4  -7   1   42988    3560                                                       72193  -28.27    0.00  1.0000
   4  -7   1   37840    3520                                                       65473  -28.27    0.00  1.0000
  -4   7   1   40117    3580                                                       68463   28.28    0.00  1.0000
  -4   7   1   39918    3670                                                       68203   28.28    0.00  1.0000
   4  -7   1   42278    3680                                                       71273  -28.27    0.00  1.0000
   4   7  -1   42725    3500                                                       71863   28.28    0.00  1.0000
  -4  -7  -1   39197    3380                                                       67283  -28.30    0.00  1.0000
   4   7   1   43876    3460                                                       73373  -28.30    0.00  1.0000
   4  -7  -1   40446    3540                                                       68893   28.28    0.00  1.0000
  -4  -7   1   43196    3480                                                       72473   28.28    0.00  1.0000
   4  -7  -1   38186    3610                                                       65933   28.28    0.00  1.0000
  -4   7  -1   40565    3590                                                       69043  -28.27    0.00  1.0000
  -4   7  -1   45184    3590                                                       75032  -28.27    0.00  1.0000
   4   7   1   35933    4160                                                       62984  -28.30    0.00  1.0000
  -4  -7   1   41655    4150                                                       70473   28.28    0.00  1.0000
   5  -7   1  155355    7109                                                      134487   12.63    0.00  1.0000
   5   7  -1  159862    6919                                                      138666   12.64    0.00  1.0000
  -5  -7  -1  166800    7529                                                      145135   12.64    0.00  1.0000
   5   7  -1  163135    7599                                                      141716   12.64    0.00  1.0000
  -5   7   1  178620    7079                                                      156214   12.62    0.00  1.0000
  -5   7   1  169695    6999                                                      147875   12.62    0.00  1.0000
   5  -7   1  164405    6949                                                      142916   12.63    0.00  1.0000
   5  -7   1  161036    6949                                                      139776   12.63    0.00  1.0000
  -5  -7  -1  165772    6799                                                      144176   12.64    0.00  1.0000
   5   7   1  165901    7559                                                      144296   12.64    0.00  1.0000
  -5  -7   1  170071    7579                                                      148185   12.64    0.00  1.0000
  -5   7  -1  163032    6979                                                      141636   12.63    0.00  1.0000
  -5  -7   1  159840    6909                                                      138646   12.64    0.00  1.0000
   5  -7  -1  166139    7009                                                      144556   12.62    0.00  1.0000
   5   7   1  164260    6879                                                      142766   12.64    0.00  1.0000
  -5   7  -1  166442    7039                                                      144816   12.63    0.00  1.0000
   5  -7  -1  167381    6959                                                      145715   12.62    0.00  1.0000
  -6  -7  -1   28003    2360                                                       39256   14.19    0.00  1.0000
  -6   7   1   30695    2790                                                       42436  -14.19    0.00  1.0000
   6   7  -1   35717    2300                                                       48305  -14.19    0.00  1.0000
  -6   7   1   29879    2650                                                       41476  -14.19    0.00  1.0000
   6   7  -1   31822    3540                                                       43756  -14.19    0.00  1.0000
   6  -7   1   30883    2570                                                       42646   14.18    0.00  1.0000
   6   7  -1   33744    2550                                                       46005  -14.19    0.00  1.0000
  -6  -7   1   35056    3430                                                       47535  -14.19    0.00  1.0000
   6  -7  -1   31938    2690                                                       43896  -14.19    0.00  1.0000
  -6   7  -1   34565    2670                                                       46955   14.18    0.00  1.0000
  -6  -7   1   34155    2300                                                       46485  -14.19    0.00  1.0000
   6   7   1   31703    2500                                                       43616   14.19    0.00  1.0000
   6  -7  -1   33227    2570                                                       45405  -14.19    0.00  1.0000
   6   7   1   31890    3490                                                       43836   14.19    0.00  1.0000
  -6   7  -1   32963    2720                                                       45085   14.18    0.00  1.0000
  -7   7   1   34463    2590                                                       31737   -3.45    0.00  1.0000
   7  -7   1   39300    2360                                                       36376   -3.46    0.00  1.0000
  -7  -7  -1   40773    3300                                                       37816   -3.43    0.00  1.0000
   7   7  -1   39638    3410                                                       36706   -3.46    0.00  1.0000
   7  -7   1   41938    2860                                                       38916   -3.46    0.00  1.0000
   7   7  -1   38807    2310                                                       35906   -3.46    0.00  1.0000
   7   7  -1   40823    2030                                                       37846   -3.46    0.00  1.0000
  -7  -7  -1   42060    2120                                                       39056   -3.43    0.00  1.0000
  -7   7   1   40018    2440                                                       37076   -3.45    0.00  1.0000
   7  -7  -1   38282    2660                                                       35406   -3.45    0.00  1.0000
   7   7   1   41988    2080                                                       38986   -3.43    0.00  1.0000
  -7   7  -1   37969    2490                                                       35096   -3.46    0.00  1.0000
   7   7   1   40046    3400                                                       37116   -3.43    0.00  1.0000
   7   7   1   40160    2270                                                       37226   -3.43    0.00  1.0000
   7  -7  -1   40028    2330                                                       37086   -3.45    0.00  1.0000
  -7  -7   1   41124    2050                                                       38136   -3.46    0.00  1.0000
  -7   7  -1   39497    2420                                                       36566   -3.46    0.00  1.0000
  -7  -7   1   42204    3260                                                       39176   -3.46    0.00  1.0000
   8   7  -1       2     590                                                        -520    0.61    0.00  1.0000
  -8   7   1     634    1180                                                         570    0.63    0.00  1.0000
   8  -7   1     257     810                                                         220   -0.58    0.00  1.0000
   8   7  -1       2    1330                                                        -310    0.61    0.00  1.0000
  -8   7   1       2     910                                                        -680    0.63    0.00  1.0000
  -8  -7  -1     103     670                                                          80   -0.59    0.00  1.0000
   8   7  -1     323     840                                                         280    0.61    0.00  1.0000
   8  -7   1       2    1130                                                        -990   -0.58    0.00  1.0000
  -8  -7   1       2    1300                                                        -370    0.61    0.00  1.0000
   8   7   1       2    1330                                                         -30   -0.59    0.00  1.0000
   8  -7  -1     238     920                                                         200    0.63    0.00  1.0000
  -8   7  -1       2     940                                                        -220   -0.58    0.00  1.0000
   8   7   1       2     790                                                           0   -0.59    0.00  1.0000
  -8   7  -1       2    1120                                                         -20   -0.58    0.00  1.0000
   8   7   1       2     590                                                        -470   -0.59    0.00  1.0000
   8  -7  -1       2     850                                                        -640    0.63    0.00  1.0000
  -8  -7   1       2     640                                                        -430    0.61    0.00  1.0000
  -9  -7  -1    9899    1060                                                        9559   -0.80    0.00  1.0000
   9  -7   1    8957    1240                                                        8649   -0.76    0.00  1.0000
  -9  -7  -1   15484    3090                                                       15058   -0.80    0.00  1.0000
  -9   7   1   10206    1370                                                        9859   -0.80    0.00  1.0000
  -9   7   1   12006    1670                                                       11629   -0.80    0.00  1.0000
   9   7  -1    9017    1900                                                        8699   -0.78    0.00  1.0000
   9  -7   1   11752    2340                                                       11399   -0.76    0.00  1.0000
   9   7  -1   10594    1190                                                       10249   -0.78    0.00  1.0000
   9   7  -1    9261    1210                                                        8939   -0.78    0.00  1.0000
  -9  -7   1    9821    1850                                                        9489   -0.78    0.00  1.0000
   9   7   1    9299    1880                                                        8969   -0.80    0.00  1.0000
   9  -7  -1    8332    1370                                                        8019   -0.80    0.00  1.0000
  -9   7  -1    9893    1340                                                        9569   -0.76    0.00  1.0000
  -9  -7   1    8314     990                                                        8009   -0.78    0.00  1.0000
   9  -7  -1   10176    1220                                                        9829   -0.80    0.00  1.0000
   9   7   1   10042    1200                                                        9699   -0.80    0.00  1.0000
   9   7   1   10499    1260                                                       10149   -0.80    0.00  1.0000
  -9   7  -1   11194    1550                                                       10849   -0.76    0.00  1.0000
 -10   7   1   16428    2180                                                       16928    0.89    0.00  1.0000
 -10  -7  -1   11698    2300                                                       12119   -0.89    0.00  1.0000
 -10  -7  -1   14402    1740                                                       14869   -0.89    0.00  1.0000
  10   7  -1   19845    2120                                                       20398    0.90    0.00  1.0000
  10   7  -1   17489    3570                                                       18008    0.90    0.00  1.0000
  10   7  -1   18554    1570                                                       19088    0.90    0.00  1.0000
  10  -7   1   15818    2760                                                       16298   -0.87    0.00  1.0000
  10  -7   1   19318    2010                                                       19848   -0.87    0.00  1.0000
 -10   7   1   17403    2500                                                       17918    0.89    0.00  1.0000
  10   7   1   16213    3470                                                       16708   -0.89    0.00  1.0000
  10   7   1   18312    1630                                                       18838   -0.89    0.00  1.0000
 -10  -7   1   17272    1660                                                       17788    0.90    0.00  1.0000
  10  -7  -1   18211    2630                                                       18738    0.89    0.00  1.0000
  10  -7  -1   18596    1990                                                       19128    0.89    0.00  1.0000
 -10   7  -1   17701    2170                                                       18208   -0.87    0.00  1.0000
  10   7   1   17415    2030                                                       17928   -0.89    0.00  1.0000
 -10   7  -1   17415    2430                                                       17918   -0.87    0.00  1.0000
  11   7  -1    3307    1250                                                        3240    0.27    0.00  1.0000
  11   7  -1    3267    2160                                                        3200    0.27    0.00  1.0000
  11  -7   1    4559    1310                                                        4470    0.31    0.00  1.0000
 -11   7   1    4653    1710                                                        4590    0.21    0.00  1.0000
 -11   7   1    2516    1430                                                        2470    0.21    0.00  1.0000
  11   7  -1    4488     980                                                        4410    0.27    0.00  1.0000
 -11  -7  -1    2434    1110                                                        2380    0.25    0.00  1.0000
  11  -7   1    2749    1640                                                        2680    0.31    0.00  1.0000
 -11  -7   1    2114    1040                                                        2060    0.27    0.00  1.0000
  11   7   1    6134    1260                                                        6049    0.25    0.00  1.0000
 -11   7  -1    3386    1620                                                        3310    0.31    0.00  1.0000
  11   7   1    3928    2080                                                        3860    0.25    0.00  1.0000
 -11   7  -1    3498    1650                                                        3420    0.31    0.00  1.0000
  11   7   1    3837    1050                                                        3770    0.25    0.00  1.0000
  11  -7  -1    1890    1520                                                        1850    0.21    0.00  1.0000
  11  -7  -1    4029    1210                                                        3970    0.21    0.00  1.0000
  12   7  -1    7110    1190                                                        7139   -0.08    0.00  1.0000
 -12  -7  -1    4196    1290                                                        4220    0.09    0.00  1.0000
  12  -7   1    7472    1430                                                        7489    0.05    0.00  1.0000
 -12   7   1    4833    1640                                                        4880   -0.15    0.00  1.0000
 -12   7   1    8417    2010                                                        8479   -0.15    0.00  1.0000
  12  -7   1    6233    1920                                                        6249    0.05    0.00  1.0000
  12   7  -1    3749    2470                                                        3770   -0.08    0.00  1.0000
  12   7  -1    6142    1470                                                        6169   -0.08    0.00  1.0000
 -12  -7  -1    8065    2810                                                        8099    0.09    0.00  1.0000
  12   7   1    5581    2450                                                        5609    0.09    0.00  1.0000
  12   7   1    7816    1240                                                        7849    0.09    0.00  1.0000
  12   7   1    6130    1500                                                        6159    0.09    0.00  1.0000
 -12   7  -1    5255    1920                                                        5269    0.05    0.00  1.0000
 -12   7  -1    4856    1500                                                        4870    0.05    0.00  1.0000
 -12  -7   1    5843    1290                                                        5869   -0.08    0.00  1.0000
  12  -7  -1    5678    1800                                                        5729   -0.15    0.00  1.0000
  12  -7  -1    5300    1430                                                        5349   -0.15    0.00  1.0000
 -13   7   1    2300    2140                                                        2300    0.00    0.00  1.0000
  13   7  -1     566    1510                                                         570   -0.04    0.00  1.0000
 -13  -7  -1    1438    2770                                                        1440   -0.01    0.00  1.0000
 -13   7   1    2150    1630                                                        2150    0.00    0.00  1.0000
  13  -7   1     745    1410                                                         760   -0.12    0.00  1.0000
 -13  -7  -1    3736    1360                                                        3740   -0.01    0.00  1.0000
  13   7  -1     766    1160                                                         770   -0.04    0.00  1.0000
  13  -7   1     468    1940                                                         480   -0.12    0.00  1.0000
  13   7  -1     486    2310                                                         490   -0.04    0.00  1.0000
  13  -7  -1    2490    1380                                                        2490    0.00    0.00  1.0000
  13  -7  -1     360    1910                                                         360    0.00    0.00  1.0000
 -13   7  -1     696    1980                                                         710   -0.12    0.00  1.0000
 -13  -7   1       0    2790                                                        -420   -0.04    0.00  1.0000
  13   7   1      20    2350                                                          20   -0.01    0.00  1.0000
  13   7   1    3546    1220                                                        3550   -0.01    0.00  1.0000
 -13  -7   1     407    1270                                                         410   -0.04    0.00  1.0000
  13   7   1    2387    2320                                                        2390   -0.01    0.00  1.0000
 -13   7  -1     488    1650                                                         500   -0.12    0.00  1.0000
 -14  -7  -1     509    1480                                                         510    0.01    0.00  1.0000
  14   7  -1       0    2720                                                       -1130   -0.01    0.00  1.0000
  14  -7   1     778    1570                                                         770   -0.06    0.00  1.0000
  14  -7   1     295    2210                                                         290   -0.06    0.00  1.0000
  14   7  -1       0    1240                                                        -500   -0.01    0.00  1.0000
 -14   7   1     766    2140                                                         750    0.13    0.00  1.0000
  14   7  -1    1218    1590                                                        1220   -0.01    0.00  1.0000
 -14   7   1       0    1730                                                        -930    0.13    0.00  1.0000
 -14  -7  -1       0    3160                                                       -1280    0.01    0.00  1.0000
  14  -7  -1       0    2100                                                        -510    0.13    0.00  1.0000
  14   7   1       0    2620                                                       -1180    0.01    0.00  1.0000
  14  -7  -1     806    1570                                                         790    0.13    0.00  1.0000
  14   7   1     119    1260                                                         120    0.01    0.00  1.0000
 -14  -7   1       0    1390                                                       -1100   -0.01    0.00  1.0000
  14   7   1       0    1620                                                         -50    0.01    0.00  1.0000
 -14   7  -1       0    1830                                                       -1720   -0.06    0.00  1.0000
 -14   7  -1    1380    2210                                                        1370   -0.06    0.00  1.0000
 -15   7   1     917    2620                                                         900    0.13    0.00  1.0000
  15   7  -1    2510    1460                                                        2480    0.14    0.00  1.0000
  15  -7   1       0    2490                                                        -370    0.27    0.00  1.0000
 -15   7   1    1773    2020                                                        1750    0.13    0.00  1.0000
 -15  -7  -1    2658    2690                                                        2620    0.17    0.00  1.0000
 -15  -7  -1       0    3890                                                       -1430    0.17    0.00  1.0000
  15   7  -1       0    3070                                                        -230    0.14    0.00  1.0000
  15  -7   1    2387    1830                                                        2330    0.27    0.00  1.0000
  15   7  -1    1059    1910                                                        1040    0.14    0.00  1.0000
  15  -7  -1       0    2460                                                        -740    0.13    0.00  1.0000
  15  -7  -1       0    1680                                                       -1170    0.13    0.00  1.0000
 -15   7  -1     997    2130                                                         960    0.27    0.00  1.0000
 -15  -7   1       0    3310                                                       -5459    0.14    0.00  1.0000
 -15  -7   1    2127    1580                                                        2100    0.14    0.00  1.0000
 -15   7  -1    3226    2510                                                        3160    0.27    0.00  1.0000
  15   7   1    2306    1940                                                        2270    0.17    0.00  1.0000
  15   7   1    1953    1560                                                        1920    0.17    0.00  1.0000
  15   7   1    2074    3220                                                        2040    0.17    0.00  1.0000
   0  -8   1    2752     430                                                         880   10.55    0.00  1.0000
   0  -8  -1     527     650                                                        -710  -10.56    0.00  1.0000
   0  -8  -1    3498     990                                                        1320  -10.56    0.00  1.0000
   0  -8   1    1589     400                                                         290   10.55    0.00  1.0000
   0  -8  -1    2278     420                                                         620  -10.56    0.00  1.0000
   1   8  -1    7991     930                                                        7989    0.00    0.00  1.0000
  -1  -8  -1    9240    1430                                                        9229    0.03    0.00  1.0000
  -1  -8  -1    8740     780                                                        8729    0.03    0.00  1.0000
   1  -8   1   10380     920                                                       10359   -0.05    0.00  1.0000
  -1  -8   1    8251     870                                                        8249    0.00    0.00  1.0000
   1  -8  -1   10806    1240                                                       10809    0.01    0.00  1.0000
   1   8   1    9731    1610                                                        9719    0.03    0.00  1.0000
  -1  -8   1   10371    1490                                                       10369    0.00    0.00  1.0000
   1  -8  -1    9896     950                                                        9899    0.01    0.00  1.0000
  -2  -8  -1    9893    1720                                                       13119    6.95    0.00  1.0000
  -2  -8  -1    9191     920                                                       12309    6.95    0.00  1.0000
  -2   8   1   12567    1560                                                       16188    6.97    0.00  1.0000
   2  -8   1   10695    1100                                                       14029   -6.92    0.00  1.0000
   2   8  -1    8613    1050                                                       11639   -6.95    0.00  1.0000
   2   8   1    8468    1820                                                       11469    6.95    0.00  1.0000
  -2  -8   1    7568     980                                                       10419   -6.95    0.00  1.0000
  -2   8  -1    9270    1130                                                       12389   -6.92    0.00  1.0000
  -2   8  -1   11666    1520                                                       15138   -6.92    0.00  1.0000
   2   8   1    8184     960                                                       11139    6.95    0.00  1.0000
   2  -8  -1   10788    1130                                                       14159    6.97    0.00  1.0000
   2  -8  -1   12462    1320                                                       16068    6.97    0.00  1.0000
  -2  -8   1    9450    1750                                                       12609   -6.95    0.00  1.0000
   3   8  -1   46963    3250                                                       48565   -1.69    0.00  1.0000
  -3  -8  -1   48207    3190                                                       49825   -1.68    0.00  1.0000
   3  -8   1   47020    2520                                                       48625    1.69    0.00  1.0000
   3  -8   1   44681    2550                                                       46245    1.69    0.00  1.0000
  -3  -8  -1   43930    2390                                                       45475   -1.68    0.00  1.0000
   3   8   1   45561    2440                                                       47135   -1.68    0.00  1.0000
   3   8   1   47341    3210                                                       48945   -1.68    0.00  1.0000
  -3   8  -1   43266    2610                                                       44806    1.69    0.00  1.0000
  -3   8  -1   46185    2570                                                       47775    1.69    0.00  1.0000
  -3  -8   1   47159    3160                                                       48765   -1.69    0.00  1.0000
   3  -8  -1   46531    2640                                                       48115    1.68    0.00  1.0000
  -3  -8   1   43522    2460                                                       45065   -1.69    0.00  1.0000
   3  -8  -1   45528    2550                                                       47095    1.68    0.00  1.0000
   4   8  -1  102700    5819                                                      102270    0.31    0.00  1.0000
  -4   8   1  101565    5269                                                      101120   -0.32    0.00  1.0000
  -4   8   1  104581    5189                                                      104130   -0.32    0.00  1.0000
   4   8  -1  108841    5129                                                      108399    0.31    0.00  1.0000
   4  -8   1  104966    5149                                                      104510    0.32    0.00  1.0000
  -4  -8  -1  107464    5779                                                      106979   -0.34    0.00  1.0000
  -4  -8  -1  106753    5059                                                      106269   -0.34    0.00  1.0000
   4  -8   1  105167    5169                                                      104710    0.32    0.00  1.0000
  -4  -8  -1  101792    4999                                                      101320   -0.34    0.00  1.0000
   4  -8  -1  106043    5159                                                      105589   -0.32    0.00  1.0000
   4   8   1  106783    5079                                                      106299   -0.34    0.00  1.0000
  -4  -8   1  110374    5109                                                      109929    0.31    0.00  1.0000
  -4  -8   1  107779    5799                                                      107339    0.31    0.00  1.0000
   4  -8  -1  103178    5219                                                      102730   -0.32    0.00  1.0000
  -4   8  -1  101098    5179                                                      100650    0.32    0.00  1.0000
  -4   8  -1  106088    5199                                                      105629    0.32    0.00  1.0000
   4   8   1  104689    5809                                                      104210   -0.34    0.00  1.0000
  -5  -8  -1   98772    5559                                                      100160    1.01    0.00  1.0000
  -5  -8  -1   94353    4710                                                       95710    1.01    0.00  1.0000
   5  -8   1   95311    4880                                                       96700   -1.03    0.00  1.0000
   5   8  -1   94667    5609                                                       96110    1.08    0.00  1.0000
  -5   8   1   98571    4940                                                      100010   -1.05    0.00  1.0000
   5   8  -1   95927    4860                                                       97380    1.08    0.00  1.0000
  -5   8   1   95444    5029                                                       96860   -1.05    0.00  1.0000
   5  -8   1  100345    4910                                                      101770   -1.03    0.00  1.0000
  -5  -8   1  100583    4840                                                      102070    1.08    0.00  1.0000
  -5   8  -1   93148    4930                                                       94521   -1.03    0.00  1.0000
  -5  -8   1   99471    5589                                                      100950    1.08    0.00  1.0000
   5  -8  -1   95464    4890                                                       96880   -1.05    0.00  1.0000
   5  -8  -1   92060    4940                                                       93451   -1.05    0.00  1.0000
   5   8   1   93113    4800                                                       94461    1.01    0.00  1.0000
   5   8   1   98404    5639                                                       99790    1.01    0.00  1.0000
  -5   8  -1   99511    4940                                                      100930   -1.03    0.00  1.0000
  -6  -8  -1    1881    1140                                                        1410   -2.80    0.00  1.0000
   6  -8   1     797     790                                                         500    2.82    0.00  1.0000
[truncated: 11,292,332 more chars]
